# Supplementary material for: Integrated Transcriptomic and Proteomic Analysis Unveils the Multi-Organ Regulatory Mechanisms of Growth Divergence in Grass Carp (Ctenopharyngodon idella)
Source: Animals (Basel). 2026 Jul 15;16(14):2205. doi: 10.3390/ani16142205 (PMC13403668; doi:10.3390/ani16142205)
Supplement: Supplementary file 1 [file animals-16-02205-s001.zip]

Archive with 6 entries (6 files):
- Supplementary Table S1.xlsx
- Supplementary Table S2.xlsx
- Supplementary Table S3.xlsx
- Supplementary Table S4.xlsx
- Supplementary Table S5.xlsx
- Supplementary Figures.pdf
