# Supplementary material for: Integrated Transcriptomic and Proteomic Analysis Unveils the Multi-Organ Regulatory Mechanisms of Growth Divergence in Grass Carp (Ctenopharyngodon idella)
Source: Animals (Basel). 2026 Jul 15;16(14):2205. doi: 10.3390/ani16142205 (PMC13403668; doi:10.3390/ani16142205)
Supplement: Supplementary file 1 [file animals-16-02205-s001.zip › Supplementary Table S1.xlsx]

## Sheet: Supplementary Table S1
Table S1. Quality parameters of RNA-seq and sRNA-seq data.
Sample	Ribo-depleted chain-specific RNA-seq library
	Total reads	Total mapped reads (%)	Unique mapped reads (%)	Q30% (After filtered)	Base GC (After filtered)
L1-Liver	76353364	73593891 (96.39%)	63424027 (83.07%)	0.9139	0.498
L2-Liver	80904704	78151950 (96.60%)	64546823 (79.78%)	0.9147	0.5244
L3-Liver	73685118	71420437 (96.93%)	59938333 (81.34%)	0.9072	0.524
L4-Liver	73511252	71117914 (96.74%)	64243359 (87.39%)	0.9053	0.4988
S1-Liver	78424346	75452998 (96.21%)	66782839 (85.16%)	0.9093	0.4924
S2-Liver	73770124	70802584 (95.98%)	62460286 (84.67%)	0.9109	0.4946
S3-Liver	104194664	101541018 (97.45%)	89873548 (86.26%)	0.9375	0.4943
S4-Liver	94907714	91562126 (96.47%)	84386862 (88.91%)	0.9378	0.4752
L1-Muscle	75689854	72929552 (96.35%)	65015801 (85.90%)	0.9026	0.4905
L2-Muscle	76794846	74850514 (97.47%)	65753955 (85.62%)	0.9234	0.5098
L3-Muscle	89553912	86662730 (96.77%)	74550989 (83.25%)	0.9295	0.5235
L4-Muscle	106155832	103447518 (97.45%)	90575045 (85.32%)	0.9262	0.5128
S1-Muscle	73961028	71333663 (96.45%)	60293056 (81.52%)	0.9149	0.5237
S2-Muscle	75363426	72534503 (96.25%)	64360202 (85.40%)	0.9047	0.4862
S3-Muscle	73313600	70456436 (96.10%)	61519185 (83.91%)	0.9004	0.503
S4-Muscle	74580930	71784227 (96.25%)	64103930 (85.95%)	0.9026	0.502
L1-Brain	93177128	88494941 (94.97%)	84608078 (90.80%)	0.9366	0.4511
L2-Brain	93939170	88893081 (94.63%)	85538770 (91.06%)	0.9346	0.4413
L3-Brain	84090966	80224017 (95.40%)	76034126 (90.42%)	0.9419	0.4575
L4-Brain	82039980	77773043 (94.80%)	74423136 (90.72%)	0.9345	0.4464
S1-Brain	105785828	100565603 (95.07%)	95456938 (90.24%)	0.9358	0.4519
S2-Brain	81304092	76446227 (94.03%)	73396022 (90.27%)	0.9063	0.4402
S3-Brain	77009928	72453808 (94.08%)	69388371 (90.10%)	0.9022	0.4521
S4-Brain	80291596	77847756 (96.96%)	69420190 (86.46%)	0.9101	0.5032
