# Supplementary material for: Integrated Transcriptomic and Proteomic Analysis Unveils the Multi-Organ Regulatory Mechanisms of Growth Divergence in Grass Carp (Ctenopharyngodon idella)
Source: Animals (Basel). 2026 Jul 15;16(14):2205. doi: 10.3390/ani16142205 (PMC13403668; doi:10.3390/ani16142205)
Supplement: Supplementary file 1 [file animals-16-02205-s001.zip › Supplementary Table S2.xlsx]

## Sheet: Supplementary Table S2
Table S2. Primer sequences used for quantitative real-time PCR (qRT-PCR).
Gene
	Tissue	Forward Primer	Reverse Primer
rras	Muscle	ACCCAACCATTGAAGACTCGTA	CCCGCAATATCTGAGTGTGAAAT
rras2	Muscle	CCCCACGATTGAAGACTCCTAC	GGGTCACTTGTCTCTGTTGCTCA
akt2	Muscle	CCGCACCAAAGTGACAATGAGT	ATGCCAGTAGCCTTTTCCCTCA
rps6	Muscle	GGTGATGAGTGGAAGGGCTAT	CACCCTTCCTGACAATGACCAA
csnk2a1	Muscle	AGGCATCACCTCTATGACTCCG	GGCACTTGTGTGGCCATTGT
rpl39	Muscle	GATATACAGTGTTTGCGTTTCCCAT	GGAGGGGGATGCTGAAGTAAAT
rpl18	Muscle	TGTCTCGTCGTTCTGATGCTCC	TTTTAGGGCACACACCTTCAGTTTA
rpl35a	Muscle	GCAAAAAAGACCACTGCAACAC	TGCTCTTGAACTTGGCACGAA
rpl15	Muscle	GCAGGAGTTATGGAGGAAGAAGC	CTTTATCGGGTCTAGTGGGTCTT
rpl14	Muscle	TTCTACCACGGTCTGCCATCAT	AATGACATCTACAATCGCCACCA
rpl22	Muscle	TCGAAAGGAGCAAGAGCAAAAT	AAGTAGCGTAGTTCATAGCTCTCCT
rpl10	Muscle	AAGAAGGCTAAGGTGGATGAGTT	CCATCTTTACCGCAGGTCTTCA
rpl21	Muscle	GAGAACGAGAAGAAGAAATTGGAGG	CTGAGGCTCGTTGTTCTTGGTG
rpl18a	Muscle	AGGAAGATGAAGAAAGCCAACG	GCACCCATGTCACGATAGCACT
mrpl42	Muscle	AACAGTAATGTGGAAATCGCAGTG	AGCGGTGTTTGGTGGTGTAGAA
rpl24	Muscle	CTAAATGTGAGTCTGCGTTCCTG	TTAGTCGCCTGCTTTGCCTTC
rpl13	Muscle	GAAGGCAGCAGGAATCAACAAA	TAAGCTCCTCCTCAGTGCTGTCTC
rpl9	Muscle	TCACCCTGGGCTTCAGATACAA	CCAGCTCAATGTCATTACCCTCT
rpl6	Muscle	ATGGCATCAAGCCCTTCTGTC	AGAGATGTCCACCTTGGTGTTTG
rpl5a	Muscle	AAGTATGGCGTTACCGTTGGAC	AGAGCTCCAAACACCTTATTCCC
rps27.2	Muscle	TGTCAAATGCCCAGGCTGTTAT	CCTCATCCTTGCATACTGGTTAA
rps10	Muscle	TTGCTGATAAGAAGGGTGAGGC	GGAAAATCACTGTGGTTGCTGT
rps3a	Muscle	GACCACCGATGGCTATCTTCTC	GTGCTGAGCGTAGGAGGTCTTT
adipor2	Liver	CCTCCCTGATTGGCTGAAGG	GCTCTTGAAGCAGGCTCTGA
adra1a	Liver	AAAGAGGGAGACTCGAGGACTGA	TTCCCGTGAGAACTTGAGCAGA
cab39	Liver	ATCCTGCTGAAGAACCAGACCA	GTTGGCCTCTTGAGGTCTCG
camkk2	Liver	GTCACTACAGGAACGCTCACAAA	GATTGGCGAGTAGGGCAGTGAT
hsl	Liver	TTTGTTTGGTGGGAGACAGTGC	AAGGCAGCAGAGGGTCGATTA
pfk1b	Liver	GTCTTCGACTGCAGGGTCAA	GAGCCACAGAACGGACTTCA
pfkfb1	Liver	GTCTTCGACTGCAGGGTCAA	GAGCCACAGAACGGACTTCA
prkaa2	Liver	GTGGAAAGTGGTGAACCCGTATC	CAGACTCATCTTCACAAAATTCCCA
rab10	Liver	ATCAGTTCCGCAGTTCACCAA	AACGCCAATCCAGTTGAGGTAG
rab8a	Liver	GAGACGAGTGCGAAGGCTAATA	GTTGCTGCCCTGAGGATTGTTAC
β-actin	Muscle	CTGGCCCCTAGCACAATGAA	GCCATGCCAATGTTGTCGTT
rpl13a	Liver	AAGCGTATGGTCGTCCCAGC	CAAGCAGGGCAAACTTGCGT
