# Supplementary material for: Integrated Transcriptomic and Proteomic Analysis Unveils the Multi-Organ Regulatory Mechanisms of Growth Divergence in Grass Carp (Ctenopharyngodon idella)
Source: Animals (Basel). 2026 Jul 15;16(14):2205. doi: 10.3390/ani16142205 (PMC13403668; doi:10.3390/ani16142205)
Supplement: Supplementary file 1 [file animals-16-02205-s001.zip › Supplementary Table S3.xlsx]

## Sheet: L-Muscle-vs-S--Muscle.kegg.Gsea
ID	NAME	Protein number	ES	NES	NOM p-val	FDR q-val	Core_protein	All protein
ko03010	Ribosome	85	-0.591553	-2.25922	0	0	ncbi_127506981(Rpl27a);ncbi_127501974(FAU);ncbi_127520416(FAU);ncbi_127507006(RPS27L);ncbi_127522791(rps23);ncbi_127524061(RPL38);ncbi_127509399(RPS15A);ncbi_127511344(rps16);ncbi_127512389(rpl36a);ncbi_127507643(rps2);ncbi_127497381(rps19);ncbi_127503999(Rpl28);ncbi_127519120(rpl31);ncbi_127501975(rps29);ncbi_127515390(rps4x);ncbi_127514052(RPL5);ncbi_127522887(rpl37a);ncbi_127515253(rpl34);ncbi…	ncbi_127494413(rps17);ncbi_127494628(rpl39);ncbi_127495821(RPS5);ncbi_127497103(RPS9);ncbi_127497350(rpl18);ncbi_127497381(rps19);ncbi_127497447(RPL7);ncbi_127497946(rps27);ncbi_127498298(RPL13A);ncbi_127499432(rpl4-b);ncbi_127499916(rps3);ncbi_127500092(rpl35a);ncbi_127500742(RPLP1);ncbi_127500778(rpl15);ncbi_127500882(rpl11);ncbi_127500974(RPL14);ncbi_127501099(rps18);ncbi_127501369(rpl30);ncbi…
ko04150	mTOR signaling pathway	31	-0.686042	-2.14578	0	4.4402308E-4	ncbi_127512529(ins);ncbi_127509144(AKT1S1);ncbi_127506229(ATP6V1A);ncbi_127504068(Slc3a2);ncbi_127513496(mapk1);ncbi_127508627(GRB2);ncbi_127514131(GRB2);ncbi_127515239(rps6);ncbi_127525572(eif4ea);ncbi_127511221(Cab39l);ncbi_127520384(ATP6V1B2);ncbi_127525439(ATP6V1H);ncbi_127514577(Prkca);ncbi_127497445(atp6v1c1a);ncbi_127499652(AKT2);	ncbi_127495509(CAB39);ncbi_127497445(atp6v1c1a);ncbi_127499431(map2k1);ncbi_127499652(AKT2);ncbi_127502675(PRKAA2);ncbi_127503719(EIF4EBP2);ncbi_127504068(Slc3a2);ncbi_127504910(Eif4b);ncbi_127505431(rhoac);ncbi_127506229(ATP6V1A);ncbi_127507466(ATP6V1E1);ncbi_127508627(GRB2);ncbi_127509144(AKT1S1);ncbi_127509562(MAPK1);ncbi_127511221(Cab39l);ncbi_127512153(CLIP1);ncbi_127512180(Rps6ka3);ncbi_127…
ko04014	Ras signaling pathway	46	-0.578181	-1.9765	0	0.00328222	ncbi_127513496(mapk1);ncbi_127508627(GRB2);ncbi_127514131(GRB2);ncbi_127508911(RAC1);ncbi_127524274(RAC1);ncbi_127512287(Cstb);ncbi_127522290(gnb1);ncbi_127514577(Prkca);ncbi_127501177(Pak2);ncbi_127508034(Rras);ncbi_127515439(RRAS2);ncbi_127501286(RAB5A);ncbi_127514317(gnb1);ncbi_127496838(GNG12);ncbi_127515001(GNG12);ncbi_127499652(AKT2);	ncbi_127495244(RALA);ncbi_127496838(GNG12);ncbi_127497621(RAB5A);ncbi_127497682(NGFR);ncbi_127497767(GNG7);ncbi_127498959(CALM1);ncbi_127499431(map2k1);ncbi_127499652(AKT2);ncbi_127501177(Pak2);ncbi_127501286(RAB5A);ncbi_127502289(CALM1);ncbi_127504069(CALM1);ncbi_127505431(rhoac);ncbi_127506489(PRKACB);ncbi_127508034(Rras);ncbi_127508616(Ngfr);ncbi_127508627(GRB2);ncbi_127508911(RAC1);ncbi_12750…
ko03008	Ribosome biogenesis in eukaryotes	16	-0.680916	-1.84707	0.00780031	0.00910778	ncbi_127514285(NOP58);ncbi_127496863(fbl);ncbi_127503916(dkc1);ncbi_127503571(Nop56);ncbi_127524906(Nop56);ncbi_127494637(gar1);ncbi_127496780(Csnk2a1);ncbi_127501619(CSNK2A1);	ncbi_127494359(ran);ncbi_127494637(gar1);ncbi_127496780(Csnk2a1);ncbi_127496863(fbl);ncbi_127498355(XPO1);ncbi_127501134(csnk2b);ncbi_127501619(CSNK2A1);ncbi_127503245(nhp2);ncbi_127503571(Nop56);ncbi_127503916(dkc1);ncbi_127509781(snu13);ncbi_127514126(eif6);ncbi_127514285(NOP58);ncbi_127515460(MPHOSPH10);ncbi_127524275(snu13);ncbi_127524906(Nop56)
ko04370	VEGF signaling pathway	19	-0.604423	-1.71743	0.00943396	0.0218212	ncbi_127513496(mapk1);ncbi_127508911(RAC1);ncbi_127524274(RAC1);ncbi_127512287(Cstb);ncbi_127514577(Prkca);ncbi_127499652(AKT2);	ncbi_127499431(map2k1);ncbi_127499652(AKT2);ncbi_127508911(RAC1);ncbi_127509346(PPP3R1);ncbi_127509562(MAPK1);ncbi_127512117(PXN);ncbi_127512287(Cstb);ncbi_127512907(Pla2g4c);ncbi_127512908(Pla2g4f);ncbi_127513115(HSPB1);ncbi_127513281(PXN);ncbi_127513496(mapk1);ncbi_127514577(Prkca);ncbi_127515598(Ppp3ca);ncbi_127517684(PXN);ncbi_127520624(PPP3CC);ncbi_127522841(CDC42);ncbi_127524274(RAC1);ncbi_…
ko04371	Apelin signaling pathway	43	-0.511355	-1.6967	0.00728863	0.026371	ncbi_127522290(gnb1);ncbi_127516470(cdh1);ncbi_127514908(GNAI2);ncbi_127508034(Rras);ncbi_127515439(RRAS2);ncbi_127514317(gnb1);ncbi_127496838(GNG12);ncbi_127515001(GNG12);ncbi_127499652(AKT2);ncbi_127499335(Plin1);	ncbi_127496686(Prkab2);ncbi_127496838(GNG12);ncbi_127497767(GNG7);ncbi_127498223(RYR2);ncbi_127498959(CALM1);ncbi_127499307(Ryr1);ncbi_127499335(Plin1);ncbi_127499431(map2k1);ncbi_127499652(AKT2);ncbi_127501875(RYR3);ncbi_127502289(CALM1);ncbi_127502675(PRKAA2);ncbi_127504069(CALM1);ncbi_127506489(PRKACB);ncbi_127508034(Rras);ncbi_127509439(GNA13);ncbi_127509562(MAPK1);ncbi_127512736(MYL2);ncbi_1…
ko04931	Insulin resistance	22	-0.579082	-1.6866	0.0166415	0.0272162	ncbi_127512529(ins);ncbi_127512734(ppp1cc-a);ncbi_127513167(ppp1cc-a);ncbi_127516259(Pygm);ncbi_127514171(Slc2a1);ncbi_127498956(ppp1cb);ncbi_127499652(AKT2);	ncbi_127496686(Prkab2);ncbi_127498152(PYGB);ncbi_127498956(ppp1cb);ncbi_127499652(AKT2);ncbi_127502675(PRKAA2);ncbi_127504089(PYGM);ncbi_127506370(PCK2);ncbi_127508696(GYS1);ncbi_127512180(Rps6ka3);ncbi_127512210(PTPA);ncbi_127512401(Creb1);ncbi_127512529(ins);ncbi_127512734(ppp1cc-a);ncbi_127513167(ppp1cc-a);ncbi_127514171(Slc2a1);ncbi_127515760(ppp1cb);ncbi_127516259(Pygm);ncbi_127516952(PPP1R3…
ko04010	MAPK signaling pathway	60	-0.467972	-1.68553	0.00276625	0.0268434	ncbi_127513496(mapk1);ncbi_127508627(GRB2);ncbi_127514131(GRB2);ncbi_127504771(FLNA);ncbi_127495346(PPP5C);ncbi_127508911(RAC1);ncbi_127524274(RAC1);ncbi_127512287(Cstb);ncbi_127514577(Prkca);ncbi_127501177(Pak2);ncbi_127508034(Rras);ncbi_127515439(RRAS2);ncbi_127496838(GNG12);ncbi_127515001(GNG12);ncbi_127499652(AKT2);	ncbi_127494936(HSPA8);ncbi_127495346(PPP5C);ncbi_127496065(crk);ncbi_127496297(Hspa8);ncbi_127496746(Cacng6);ncbi_127496838(GNG12);ncbi_127497454(STMN1);ncbi_127497682(NGFR);ncbi_127499431(map2k1);ncbi_127499652(AKT2);ncbi_127500200(Cacna2d1);ncbi_127500780(STMN1);ncbi_127501177(Pak2);ncbi_127501576(Cacng6);ncbi_127503702(Crkl);ncbi_127504771(FLNA);ncbi_127506489(PRKACB);ncbi_127508001(Cacnb1);nc…
ko04935	Growth hormone synthesis, secretion and action	22	-0.581677	-1.67022	0.00928793	0.0296747	ncbi_127522428(Prkaca);ncbi_127510139(STAT5B);ncbi_127503702(Crkl);ncbi_127513496(mapk1);ncbi_127508627(GRB2);ncbi_127514131(GRB2);ncbi_127508381(IGFALS);ncbi_127514908(GNAI2);ncbi_127514577(Prkca);ncbi_127499652(AKT2);	ncbi_127496065(crk);ncbi_127499431(map2k1);ncbi_127499652(AKT2);ncbi_127503702(Crkl);ncbi_127506489(PRKACB);ncbi_127508381(IGFALS);ncbi_127508428(Map2k4);ncbi_127508627(GRB2);ncbi_127509562(MAPK1);ncbi_127510139(STAT5B);ncbi_127512401(Creb1);ncbi_127513496(mapk1);ncbi_127514131(GRB2);ncbi_127514577(Prkca);ncbi_127514908(GNAI2);ncbi_127517752(CACNA1S);ncbi_127519080(Creb1);ncbi_127519370(PRKACA);n…
ko04151	PI3K-Akt signaling pathway	80	-0.397279	-1.50814	0.013369	0.0847519	ncbi_127513957(ywhaba);ncbi_127502784(LAMA4);ncbi_127522633(COL6A2);ncbi_127512623(PPP2R1A);ncbi_127502331(LAMC2);ncbi_127507425(LAMB1);ncbi_127502981(Lama2);ncbi_127502961(ywhaba);ncbi_127510502(HSP90B1);ncbi_127517347(gnb1);ncbi_127512529(ins);ncbi_127522921(Itga7);ncbi_127513496(mapk1);ncbi_127517632(Itgb4);ncbi_127508627(GRB2);ncbi_127514131(GRB2);ncbi_127523684(lamc1);ncbi_127513223(TNC);ncb…	ncbi_127494566(PPP2CA);ncbi_127495139(ywhag-b);ncbi_127495450(ITGB1);ncbi_127496066(YWHAE);ncbi_127496838(GNG12);ncbi_127497420(Col6a6);ncbi_127497682(NGFR);ncbi_127497767(GNG7);ncbi_127497906(ywhaba);ncbi_127498371(Ywhaz);ncbi_127499431(map2k1);ncbi_127499652(AKT2);ncbi_127500602(YWHAZ);ncbi_127500865(TNC);ncbi_127501255(col1a2);ncbi_127501922(HSP90AA1);ncbi_127501923(hsp90a.1);ncbi_127502106(hs…
ko04810	Regulation of actin cytoskeleton	94	-0.382256	-1.4721	0.0221066	0.101038	ncbi_127516001(F2);ncbi_127498393(EZR);ncbi_127510961(ppp1r12a);ncbi_127499024(GSN);ncbi_127525184(cfl1-a);ncbi_127524703(ACTN1);ncbi_127524668(VCL);ncbi_127508539(ARPC1A);ncbi_127501787(Enah);ncbi_127516019(actr2a);ncbi_127503702(Crkl);ncbi_127512529(ins);ncbi_127502279(Ezr);ncbi_127521381(LOC106584303);ncbi_127522921(Itga7);ncbi_127513496(mapk1);ncbi_127517632(Itgb4);ncbi_127509789(MYH9);ncbi_1…	ncbi_127494616(tmsb);ncbi_127494647(Cfl2);ncbi_127494941(ACTN4);ncbi_127495450(ITGB1);ncbi_127495823(arpc5-a);ncbi_127496065(crk);ncbi_127496838(GNG12);ncbi_127496925(Myl9);ncbi_127497313(PFN2);ncbi_127498393(EZR);ncbi_127498931(Cfl2);ncbi_127498956(ppp1cb);ncbi_127499024(GSN);ncbi_127499431(map2k1);ncbi_127499652(AKT2);ncbi_127501177(Pak2);ncbi_127501787(Enah);ncbi_127502279(Ezr);ncbi_127502912(…
