# Supplementary material for: Integrated Transcriptomic and Proteomic Analysis Unveils the Multi-Organ Regulatory Mechanisms of Growth Divergence in Grass Carp (Ctenopharyngodon idella)
Source: Animals (Basel). 2026 Jul 15;16(14):2205. doi: 10.3390/ani16142205 (PMC13403668; doi:10.3390/ani16142205)
Supplement: Supplementary file 1 [file animals-16-02205-s001.zip › Supplementary Table S4.xlsx]

## Sheet: Brain_mRNA
id	L1-Brain_count	L2-Brain_count	L3-Brain_count	L4-Brain_count	S1-Brain_count	S2-Brain_count	S3-Brain_count	L1-Brain_tpm	L2-Brain_tpm	L3-Brain_tpm	L4-Brain_tpm	S1-Brain_tpm	S2-Brain_tpm	S3-Brain_tpm	L-Brain_mean	S-Brain_mean	log2(fc)	PValue	FDR	Symbol	Description	KEGG_A_class	KEGG_B_class	Pathway	K_ID	GO Component	GO Function	GO Process	TF_family
ncbi_127520450	12	11	13	18	837	199	117	1.047	0.951	0.935	1.568	55.775	23.775	12.756	1.12525	30.7686666666667	4.77314445725863	1.01667115746355e-18	2.46217420914522e-14	AMBP	XP_051764492.1 taxid=7959 protein AMBP [Ctenopharyngodon idella]	-	-	-	-	GO:0005575//cellular_component;GO:0005576//extracellular region;GO:0005615//extracellular space;GO:0005622//intracellular anatomical structure;GO:0005886//plasma membrane;GO:0009986//cell surface;GO:0016020//membrane;GO:0043226//organelle;GO:0043227//membrane-bounded organelle;GO:0043229//intracellular organelle;GO:0043231//intracellular membrane-bounded organelle;GO:0071944//cell periphery	GO:0003674//molecular_function;GO:0003824//catalytic activity;GO:0004180//carboxypeptidase activity;GO:0004185//serine-type carboxypeptidase activity;GO:0004857//enzyme inhibitor activity;GO:0004866//endopeptidase inhibitor activity;GO:0004867//serine-type endopeptidase inhibitor activity;GO:0005246//calcium channel regulator activity;GO:0005488//binding;GO:0005515//protein binding;GO:0008200//io…	GO:0000003//reproduction;GO:0001932//regulation of protein phosphorylation;GO:0001933//negative regulation of protein phosphorylation;GO:0002682//regulation of immune system process;GO:0002683//negative regulation of immune system process;GO:0006464//cellular protein modification process;GO:0006508//proteolysis;GO:0006725//cellular aromatic compound metabolic process;GO:0006778//porphyrin-contain…	--
ncbi_127497664	34	23	48	30	3046	851	508	7.381	4.946	8.595	6.505	505.105	253.004	137.831	6.85675	298.646666666667	5.44477088716634	5.34549023712624e-15	6.47285412813616e-11	fabp10a	XP_051722278.1 taxid=7959 fatty acid-binding protein 10-A, liver basic [Ctenopharyngodon idella]	-	-	-	-	GO:0005575//cellular_component;GO:0005622//intracellular anatomical structure;GO:0005737//cytoplasm	GO:0003674//molecular_function;GO:0005488//binding;GO:0008289//lipid binding;GO:0031406//carboxylic acid binding;GO:0032052//bile acid binding;GO:0033293//monocarboxylic acid binding;GO:0036094//small molecule binding;GO:0043167//ion binding;GO:0043168//anion binding;GO:0043177//organic acid binding	-	--
ncbi_127508422	8	2	9	8	438	102	52	0.616	0.153	0.571	0.615	25.757	10.754	5.003	0.48875	13.838	4.82339493332187	1.42006682349089e-13	1.14637261104341e-09	HSPG2	XP_051742270.1 taxid=7959 basement membrane-specific heparan sulfate proteoglycan core protein-like [Ctenopharyngodon idella]	-	-	-	-	GO:0016020//membrane	-	GO:0007155//cell adhesion	--
ncbi_127515791	0	1	1	1	128	49	163	0	0.252	0.208	0.252	23.759	16.377	49.358	0.178	29.8313333333333	7.38880741001075	3.7674411752685e-13	2.28099725956631e-09	zgc:112234	XP_051756788.1 taxid=7959 histone H2B-like [Ctenopharyngodon idella]	Human Diseases;Organismal Systems;Human Diseases;Human Diseases	Substance dependence;Immune system;Cancer: overview;Immune disease	ko05034//Alcoholism;ko04613//Neutrophil extracellular trap formation;ko05203//Viral carcinogenesis;ko05322//Systemic lupus erythematosus	K11252;K11252;K11252;K11252	GO:0005669//transcription factor TFIID complex	GO:0003677//DNA binding	GO:0006352//DNA-templated transcription, initiation	--
ncbi_127494300	4	3	5	4	352	59	33	0.54	0.401	0.556	0.539	36.273	10.9	5.564	0.509	17.579	5.11004353705662	2.0133204039735e-12	9.75171870868603e-09	--	XP_051716029.1 taxid=7959 saxitoxin and tetrodotoxin-binding protein 1 [Ctenopharyngodon idella]	-	-	-	-	-	-	-	--
ncbi_127523539	7	1	8	4	363	77	39	0.887	0.126	0.836	0.506	35.147	13.367	6.178	0.58875	18.2306666666667	4.95256835446848	4.19944743730488e-12	1.69503696727749e-08	rbp4a	XP_051770279.1 taxid=7959 retinol-binding protein 4 [Ctenopharyngodon idella]	-	-	-	-	GO:0005575//cellular_component;GO:0005576//extracellular region;GO:0005615//extracellular space;GO:0005622//intracellular anatomical structure;GO:0005737//cytoplasm;GO:0005829//cytosol;GO:0030135//coated vesicle;GO:0030136//clathrin-coated vesicle;GO:0031410//cytoplasmic vesicle;GO:0031982//vesicle;GO:0032991//protein-containing complex;GO:0043226//organelle;GO:0043227//membrane-bounded organelle…	GO:0003674//molecular_function;GO:0005102//signaling receptor binding;GO:0005215//transporter activity;GO:0005319//lipid transporter activity;GO:0005488//binding;GO:0005501//retinoid binding;GO:0005515//protein binding;GO:0008289//lipid binding;GO:0015318//inorganic molecular entity transmembrane transporter activity;GO:0015665//alcohol transmembrane transporter activity;GO:0016918//retinal bindi…	GO:0000003//reproduction;GO:0001101//response to acid chemical;GO:0001501//skeletal system development;GO:0001523//retinoid metabolic process;GO:0001555//oocyte growth;GO:0001654//eye development;GO:0001655//urogenital system development;GO:0001894//tissue homeostasis;GO:0002637//regulation of immunoglobulin production;GO:0002639//positive regulation of immunoglobulin production;GO:0002682//regul…	--
ncbi_127501851	28	11	27	21	2047	488	259	2.022	0.787	1.608	1.515	112.932	48.269	23.379	1.483	61.5266666666667	5.3746213307887	1.20151256068835e-11	4.15689017067863e-08	SERPINA1	XP_051730042.1 taxid=7959 alpha-1-antitrypsin homolog [Ctenopharyngodon idella]	-	-	-	-	-	-	-	--
ncbi_127496277	44	26	44	35	3596	867	342	4.002	2.343	3.301	3.179	249.818	107.987	38.874	3.20625	132.226333333333	5.36597879224059	1.73980184079212e-11	5.26681512253795e-08	apoa1	XP_051720046.1 taxid=7959 apolipoprotein A-Ib [Ctenopharyngodon idella]	Human Diseases;Organismal Systems;Organismal Systems;Human Diseases;Organismal Systems;Organismal Systems	Cardiovascular disease;Endocrine system;Digestive system;Infectious disease: parasitic;Digestive system;Digestive system	ko05417//Lipid and atherosclerosis;ko03320//PPAR signaling pathway;ko04979//Cholesterol metabolism;ko05143//African trypanosomiasis;ko04975//Fat digestion and absorption;ko04977//Vitamin digestion and absorption	K08757;K08757;K08757;K08757;K08757;K08757	GO:0005575//cellular_component;GO:0005576//extracellular region;GO:0005577//fibrinogen complex;GO:0005615//extracellular space;GO:0005622//intracellular anatomical structure;GO:0005634//nucleus;GO:0005737//cytoplasm;GO:0005768//endosome;GO:0005769//early endosome;GO:0005773//vacuole;GO:0005783//endoplasmic reticulum;GO:0005788//endoplasmic reticulum lumen;GO:0005829//cytosol;GO:0005886//plasma me…	GO:0001540//amyloid-beta binding;GO:0003674//molecular_function;GO:0004185//serine-type carboxypeptidase activity;GO:0004857//enzyme inhibitor activity;GO:0005102//signaling receptor binding;GO:0005198//structural molecule activity;GO:0005215//transporter activity;GO:0005319//lipid transporter activity;GO:0005488//binding;GO:0005496//steroid binding;GO:0005515//protein binding;GO:0005543//phospho…	GO:0001523//retinoid metabolic process;GO:0001667//ameboidal-type cell migration;GO:0001817//regulation of cytokine production;GO:0001818//negative regulation of cytokine production;GO:0001932//regulation of protein phosphorylation;GO:0001935//endothelial cell proliferation;GO:0001959//regulation of cytokine-mediated signaling pathway;GO:0001960//negative regulation of cytokine-mediated signaling…	--
ncbi_127525663	3	3	5	3	350	48	20	0.157	0.156	0.216	0.157	14.007	3.444	1.31	0.1715	6.25366666666667	5.18842184117993	3.89004269215105e-11	1.04676726576127e-07	tdo2a	XP_051774290.1 taxid=7959 tryptophan 2,3-dioxygenase A [Ctenopharyngodon idella]	Metabolism;Metabolism;Metabolism	Global and overview maps;Global and overview maps;Amino acid metabolism	ko01100//Metabolic pathways;ko01240//Biosynthesis of cofactors;ko00380//Tryptophan metabolism	K00453;K00453;K00453	-	GO:0003674//molecular_function;GO:0003824//catalytic activity;GO:0004833//tryptophan 2,3-dioxygenase activity;GO:0005488//binding;GO:0016491//oxidoreductase activity;GO:0016701//oxidoreductase activity, acting on single donors with incorporation of molecular oxygen;GO:0016702//oxidoreductase activity, acting on single donors with incorporation of molecular oxygen, incorporation of two atoms of ox…	GO:0006082//organic acid metabolic process;GO:0006084//acetyl-CoA metabolic process;GO:0006139//nucleobase-containing compound metabolic process;GO:0006163//purine nucleotide metabolic process;GO:0006520//cellular amino acid metabolic process;GO:0006568//tryptophan metabolic process;GO:0006569//tryptophan catabolic process;GO:0006576//cellular biogenic amine metabolic process;GO:0006586//indolalk…	--
ncbi_127524012	2	1	0	2	223	13	63	0.097	0.061	0	0.124	9.515	0.88	4.166	0.0705	4.85366666666667	6.10530796476144	1.25124148380964e-10	3.0302566254902e-07	hoxb5b	XP_048027671.1 taxid=75352 homeobox protein Hox-B5b [Megalobrama amblycephala]	-	-	-	-	GO:0005575//cellular_component;GO:0005622//intracellular anatomical structure;GO:0005634//nucleus;GO:0043226//organelle;GO:0043227//membrane-bounded organelle;GO:0043229//intracellular organelle;GO:0043231//intracellular membrane-bounded organelle	GO:0003674//molecular_function;GO:0003676//nucleic acid binding;GO:0003677//DNA binding;GO:0003700//DNA-binding transcription factor activity;GO:0005488//binding;GO:0043565//sequence-specific DNA binding;GO:0097159//organic cyclic compound binding;GO:0140110//transcription regulator activity;GO:1901363//heterocyclic compound binding	GO:0001708//cell fate specification;GO:0006139//nucleobase-containing compound metabolic process;GO:0006351//transcription, DNA-templated;GO:0006355//regulation of transcription, DNA-templated;GO:0006725//cellular aromatic compound metabolic process;GO:0006807//nitrogen compound metabolic process;GO:0007275//multicellular organism development;GO:0007399//nervous system development;GO:0007417//cen…	TF_Otx
ncbi_127525655	0	0	1	0	172	22	45	0	0	0.106	0	16.861	3.867	7.218	0.0265	9.31533333333333	8.45747122457367	1.5489459385153e-10	3.41021570354214e-07	--	XP_051774276.1 taxid=7959 urotensin-related peptide 1 [Ctenopharyngodon idella]	-	-	-	-	GO:0005576//extracellular region	GO:0005179//hormone activity	GO:0008217//regulation of blood pressure;GO:0097746//blood vessel diameter maintenance	--
ncbi_127521381	8	2	8	6	379	58	24	0.692	0.171	0.571	0.518	25.043	6.871	2.595	0.488	11.503	4.55899	4.82985305577844e-10	9.74744844207019e-07	LOC106584303	XP_051766563.1 taxid=7959 kininogen-1 [Ctenopharyngodon idella]	Human Diseases;Environmental Information Processing;Cellular Processes;Environmental Information Processing;Environmental Information Processing;Organismal Systems;Human Diseases;Organismal Systems;Human Diseases	Cancer: overview;Signaling molecules and interaction;Cell motility;Signal transduction;Signal transduction;Sensory system;Infectious disease: parasitic;Immune system;Infectious disease: parasitic	ko05200//Pathways in cancer;ko04080//Neuroactive ligand-receptor interaction;ko04810//Regulation of actin cytoskeleton;ko04022//cGMP-PKG signaling pathway;ko04071//Sphingolipid signaling pathway;ko04750//Inflammatory mediator regulation of TRP channels;ko05142//Chagas disease;ko04610//Complement and coagulation cascades;ko05143//African trypanosomiasis	K03898;K03898;K03898;K03898;K03898;K03898;K03898;K03898;K03898	GO:0005575//cellular_component;GO:0005576//extracellular region;GO:0005615//extracellular space;GO:0005622//intracellular anatomical structure;GO:0005737//cytoplasm;GO:0005783//endoplasmic reticulum;GO:0005788//endoplasmic reticulum lumen;GO:0005886//plasma membrane;GO:0012505//endomembrane system;GO:0016020//membrane;GO:0030141//secretory granule;GO:0031091//platelet alpha granule;GO:0031093//pl…	GO:0003674//molecular_function;GO:0004564//beta-fructofuranosidase activity;GO:0004857//enzyme inhibitor activity;GO:0004866//endopeptidase inhibitor activity;GO:0004869//cysteine-type endopeptidase inhibitor activity;GO:0005102//signaling receptor binding;GO:0005488//binding;GO:0005515//protein binding;GO:0005539//glycosaminoglycan binding;GO:0008201//heparin binding;GO:0008270//zinc ion binding…	GO:0001906//cell killing;GO:0002376//immune system process;GO:0002576//platelet degranulation;GO:0003008//system process;GO:0003013//circulatory system process;GO:0003018//vascular process in circulatory system;GO:0005975//carbohydrate metabolic process;GO:0006464//cellular protein modification process;GO:0006807//nitrogen compound metabolic process;GO:0006810//transport;GO:0006873//cellular ion …	--
ncbi_127515612	4	2	3	2	214	40	18	0.241	0.119	0.149	0.113	9.257	3.102	1.274	0.1555	4.54433333333333	4.86908217699495	1.7505858614824e-09	3.26120679949082e-06	--	XP_051755448.1 taxid=7959 solute carrier family 51 subunit beta [Ctenopharyngodon idella]	Organismal Systems	Digestive system	ko04976//Bile secretion	K14361	GO:0005575//cellular_component;GO:0005886//plasma membrane;GO:0016020//membrane;GO:0016021//integral component of membrane;GO:0016323//basolateral plasma membrane;GO:0031224//intrinsic component of membrane;GO:0032991//protein-containing complex;GO:0071944//cell periphery;GO:0098590//plasma membrane region	GO:0003674//molecular_function;GO:0005215//transporter activity;GO:0005319//lipid transporter activity;GO:0005342//organic acid transmembrane transporter activity;GO:0005488//binding;GO:0005515//protein binding;GO:0008028//monocarboxylic acid transmembrane transporter activity;GO:0008509//anion transmembrane transporter activity;GO:0008514//organic anion transmembrane transporter activity;GO:0015…	GO:0006810//transport;GO:0006811//ion transport;GO:0006820//anion transport;GO:0006869//lipid transport;GO:0008150//biological_process;GO:0009889//regulation of biosynthetic process;GO:0009891//positive regulation of biosynthetic process;GO:0009893//positive regulation of metabolic process;GO:0010556//regulation of macromolecule biosynthetic process;GO:0010557//positive regulation of macromolecul…	--
ncbi_127494603	8	4	7	2	141	67	40	0.641	0.317	0.462	0.16	8.626	7.348	4.004	0.395	6.65933333333333	4.07545319774775	2.72488254239003e-09	4.71365752940012e-06	itln	AAY43356.2 taxid=7959 intelectin [Ctenopharyngodon idella]	-	-	-	-	-	-	-	--
ncbi_127494912	3	3	6	5	603	101	49	0.214	0.212	0.353	0.356	32.869	9.871	4.37	0.28375	15.7033333333333	5.79030662865585	3.14321975147399e-09	5.07483306274647e-06	AGXT	XP_051717063.1 taxid=7959 alanine--glyoxylate aminotransferase-like [Ctenopharyngodon idella]	Metabolism;Metabolism;Cellular Processes;Metabolism;Metabolism;Metabolism;Metabolism	Global and overview maps;Global and overview maps;Transport and catabolism;Amino acid metabolism;Amino acid metabolism;Global and overview maps;Carbohydrate metabolism	ko01100//Metabolic pathways;ko01200//Carbon metabolism;ko04146//Peroxisome;ko00250//Alanine, aspartate and glutamate metabolism;ko00260//Glycine, serine and threonine metabolism;ko01210//2-Oxocarboxylic acid metabolism;ko00630//Glyoxylate and dicarboxylate metabolism	K00830;K00830;K00830;K00830;K00830;K00830;K00830	-	GO:0004648//O-phospho-L-serine:2-oxoglutarate aminotransferase activity;GO:0016829//lyase activity;GO:0030170//pyridoxal phosphate binding;GO:0031071//cysteine desulfurase activity;GO:0043766//Sep-tRNA:Cys-tRNA synthase activity;GO:0047304//2-aminoethylphosphonate-pyruvate transaminase activity	GO:0006520//cellular amino acid metabolic process;GO:0006534//cysteine metabolic process;GO:0006564//L-serine biosynthetic process;GO:0016226//iron-sulfur cluster assembly;GO:0019346//transsulfuration;GO:0019700//organic phosphonate catabolic process;GO:0044571//[2Fe-2S] cluster assembly;GO:0052699//ergothioneine biosynthetic process	--
ncbi_127513102	8	7	12	18	849	178	97	0.626	0.543	0.775	1.407	50.753	19.077	9.488	0.83775	26.4393333333333	4.98002220815504	4.27946905717576e-09	6.47751135166765e-06	hpd	XP_051750660.1 taxid=7959 4-hydroxyphenylpyruvate dioxygenase [Ctenopharyngodon idella]	Metabolism;Metabolism;Metabolism;Metabolism;Metabolism	Global and overview maps;Global and overview maps;Amino acid metabolism;Amino acid metabolism;Metabolism of cofactors and vitamins	ko01100//Metabolic pathways;ko01240//Biosynthesis of cofactors;ko00350//Tyrosine metabolism;ko00360//Phenylalanine metabolism;ko00130//Ubiquinone and other terpenoid-quinone biosynthesis	K00457;K00457;K00457;K00457;K00457	GO:0000139//Golgi membrane;GO:0005575//cellular_component;GO:0005622//intracellular anatomical structure;GO:0005737//cytoplasm;GO:0005783//endoplasmic reticulum;GO:0005789//endoplasmic reticulum membrane;GO:0005794//Golgi apparatus;GO:0012505//endomembrane system;GO:0016020//membrane;GO:0031090//organelle membrane;GO:0031984//organelle subcompartment;GO:0042175//nuclear outer membrane-endoplasmic…	GO:0003674//molecular_function;GO:0003824//catalytic activity;GO:0003868//4-hydroxyphenylpyruvate dioxygenase activity;GO:0004462//lactoylglutathione lyase activity;GO:0005488//binding;GO:0016491//oxidoreductase activity;GO:0016701//oxidoreductase activity, acting on single donors with incorporation of molecular oxygen;GO:0016702//oxidoreductase activity, acting on single donors with incorporatio…	GO:0006082//organic acid metabolic process;GO:0006520//cellular amino acid metabolic process;GO:0006558//L-phenylalanine metabolic process;GO:0006559//L-phenylalanine catabolic process;GO:0006570//tyrosine metabolic process;GO:0006572//tyrosine catabolic process;GO:0006725//cellular aromatic compound metabolic process;GO:0006807//nitrogen compound metabolic process;GO:0008150//biological_process;…	--
ncbi_127520576	16	5	10	10	927	195	87	1.177	0.366	0.61	0.738	52.305	19.741	8.029	0.72275	26.6916666666667	5.2067488783512	4.81108340535172e-09	6.85381281828282e-06	--	XP_051764812.1 taxid=7959 alpha-2-HS-glycoprotein 1 isoform X1 [Ctenopharyngodon idella]	-	-	-	-	-	GO:0004869//cysteine-type endopeptidase inhibitor activity	-	--
ncbi_127509536	4	6	3	3	304	33	14	0.225	0.334	0.139	0.169	13.066	2.543	0.985	0.21675	5.53133333333333	4.67352338687802	5.61562333759157e-09	7.55550922165515e-06	cyp2k6	XP_051744279.1 taxid=7959 cytochrome P450 2K6-like [Ctenopharyngodon idella]	-	-	-	-	-	GO:0004497//monooxygenase activity;GO:0004672//protein kinase activity;GO:0005506//iron ion binding;GO:0005524//ATP binding;GO:0016705//oxidoreductase activity, acting on paired donors, with incorporation or reduction of molecular oxygen;GO:0020037//heme binding	GO:0016032//viral process;GO:0046148//pigment biosynthetic process	--
ncbi_127525489	2	1	2	0	185	28	15	0.126	0.062	0.104	0	8.901	2.415	1.181	0.073	4.16566666666667	5.83450712646956	6.18743504169772e-09	7.88670009683344e-06	SERPINA3-2	XP_051774029.1 taxid=7959 angiotensinogen [Ctenopharyngodon idella]	Human Diseases;Environmental Information Processing;Human Diseases;Environmental Information Processing;Organismal Systems;Human Diseases;Organismal Systems;Human Diseases;Human Diseases;Human Diseases;Organismal Systems;Human Diseases;Organismal Systems;Organismal Systems;Organismal Systems	Cancer: overview;Signaling molecules and interaction;Cardiovascular disease;Signal transduction;Circulatory system;Endocrine and metabolic disease;Circulatory system;Cardiovascular disease;Endocrine and metabolic disease;Endocrine and metabolic disease;Endocrine system;Cardiovascular disease;Endocrine system;Endocrine system;Endocrine system	ko05200//Pathways in cancer;ko04080//Neuroactive ligand-receptor interaction;ko05415//Diabetic cardiomyopathy;ko04072//Phospholipase D signaling pathway;ko04261//Adrenergic signaling in cardiomyocytes;ko04934//Cushing syndrome;ko04270//Vascular smooth muscle contraction;ko05414//Dilated cardiomyopathy;ko04931//Insulin resistance;ko04933//AGE-RAGE signaling pathway in diabetic complications;ko0492…	K09821;K09821;K09821;K09821;K09821;K09821;K09821;K09821;K09821;K09821;K09821;K09821;K09821;K09821;K09821	GO:0005575//cellular_component;GO:0005576//extracellular region;GO:0005615//extracellular space;GO:0005622//intracellular anatomical structure;GO:0005737//cytoplasm;GO:0005829//cytosol	GO:0001664//G protein-coupled receptor binding;GO:0003674//molecular_function;GO:0004857//enzyme inhibitor activity;GO:0004866//endopeptidase inhibitor activity;GO:0004867//serine-type endopeptidase inhibitor activity;GO:0005102//signaling receptor binding;GO:0005179//hormone activity;GO:0005488//binding;GO:0005515//protein binding;GO:0008047//enzyme activator activity;GO:0008083//growth factor a…	GO:0000003//reproduction;GO:0000165//MAPK cascade;GO:0001505//regulation of neurotransmitter levels;GO:0001542//ovulation from ovarian follicle;GO:0001543//ovarian follicle rupture;GO:0001558//regulation of cell growth;GO:0001568//blood vessel development;GO:0001655//urogenital system development;GO:0001657//ureteric bud development;GO:0001658//branching involved in ureteric bud morphogenesis;GO:…
n of blood circulation;GO:1903530//regulation of secretion by cell;GO:1903532//positive regulation of secretion by cell;GO:1903596//regulation of gap junction assembly;GO:1903598//positive regulation of gap junction assembly;GO:1903779//regulation of cardiac conduction;GO:1903789//regulation of amino acid transmembrane transport;GO:1903793//positive regulation of anion transport;GO:1903959//regul…	--
ncbi_127511005	4	1	1	4	224	37	12	0.197	0.049	0.041	0.197	8.438	2.499	0.74	0.121	3.89233333333333	5.00755631294194	9.1500626960869e-09	1.10798109186916e-05	Pah	XP_051747222.1 taxid=7959 phenylalanine-4-hydroxylase [Ctenopharyngodon idella]	Metabolism;Metabolism;Metabolism;Metabolism;Metabolism	Global and overview maps;Global and overview maps;Metabolism of cofactors and vitamins;Amino acid metabolism;Amino acid metabolism	ko01100//Metabolic pathways;ko01230//Biosynthesis of amino acids;ko00790//Folate biosynthesis;ko00360//Phenylalanine metabolism;ko00400//Phenylalanine, tyrosine and tryptophan biosynthesis	K00500;K00500;K00500;K00500;K00500	GO:0005575//cellular_component;GO:0005622//intracellular anatomical structure;GO:0005737//cytoplasm;GO:0005829//cytosol	GO:0003674//molecular_function;GO:0003824//catalytic activity;GO:0004497//monooxygenase activity;GO:0004505//phenylalanine 4-monooxygenase activity;GO:0004510//tryptophan 5-monooxygenase activity;GO:0004511//tyrosine 3-monooxygenase activity;GO:0005488//binding;GO:0005506//iron ion binding;GO:0005515//protein binding;GO:0016491//oxidoreductase activity;GO:0016597//amino acid binding;GO:0016705//o…	GO:0000003//reproduction;GO:0001505//regulation of neurotransmitter levels;GO:0003008//system process;GO:0006066//alcohol metabolic process;GO:0006082//organic acid metabolic process;GO:0006464//cellular protein modification process;GO:0006520//cellular amino acid metabolic process;GO:0006558//L-phenylalanine metabolic process;GO:0006559//L-phenylalanine catabolic process;GO:0006568//tryptophan m…	--
ncbi_127496993	3	2	3	5	227	28	17	0.306	0.202	0.253	0.51	17.702	3.915	2.169	0.31775	7.92866666666667	4.64111424351571	1.52013484219086e-08	1.75307740991325e-05	--	XP_051721010.1 taxid=7959 apolipoprotein A-I-like [Ctenopharyngodon idella]	-	-	-	-	GO:0005576//extracellular region;GO:0019028//viral capsid;GO:0019031//viral envelope;GO:0061617//MICOS complex	GO:0005198//structural molecule activity;GO:0008289//lipid binding;GO:0008855//exodeoxyribonuclease VII activity	GO:0006869//lipid transport;GO:0042157//lipoprotein metabolic process;GO:0042407//cristae formation;GO:0048309//endoplasmic reticulum inheritance;GO:0051028//mRNA transport	--
ncbi_127508492	22	14	21	16	461	74	53	1.267	0.829	0.937	0.792	17.486	5.414	3.833	0.95625	8.911	3.22012759349159	2.21875818788665e-08	2.38337956560147e-05	cyp2k6	XP_051742478.1 taxid=7959 cytochrome P450 2K6-like [Ctenopharyngodon idella]	-	-	-	-	-	GO:0004497//monooxygenase activity;GO:0005506//iron ion binding;GO:0016705//oxidoreductase activity, acting on paired donors, with incorporation or reduction of molecular oxygen;GO:0020037//heme binding	GO:0046148//pigment biosynthetic process	--
ncbi_127497059	6	6	4	10	307	49	17	0.178	0.177	0.098	0.297	6.966	1.993	0.631	0.1875	3.19666666666667	4.0916058138011	2.26351185105434e-08	2.38337956560147e-05	C1s	XP_051721161.1 taxid=7959 complement C1s subcomponent-like [Ctenopharyngodon idella]	Human Diseases;Human Diseases;Cellular Processes;Human Diseases;Organismal Systems;Human Diseases	Infectious disease: viral;Immune disease;Transport and catabolism;Infectious disease: bacterial;Immune system;Infectious disease: bacterial	ko05171//Coronavirus disease - COVID-19;ko05322//Systemic lupus erythematosus;ko04145//Phagosome;ko05150//Staphylococcus aureus infection;ko04610//Complement and coagulation cascades;ko05133//Pertussis	K01330;K01330;K01330;K01330;K01330;K01330	-	GO:0004252//serine-type endopeptidase activity	GO:0006508//proteolysis	--
ncbi_127512952	7	4	7	7	290	38	19	0.746	0.422	0.615	0.745	23.593	5.543	2.529	0.632	10.555	4.06185821005741	3.69651364142085e-08	3.62254275146823e-05	apoa1a	XP_051750297.1 taxid=7959 apolipoprotein A-I [Ctenopharyngodon idella]	Human Diseases;Organismal Systems;Organismal Systems;Human Diseases;Organismal Systems;Organismal Systems	Cardiovascular disease;Endocrine system;Digestive system;Infectious disease: parasitic;Digestive system;Digestive system	ko05417//Lipid and atherosclerosis;ko03320//PPAR signaling pathway;ko04979//Cholesterol metabolism;ko05143//African trypanosomiasis;ko04975//Fat digestion and absorption;ko04977//Vitamin digestion and absorption	K08757;K08757;K08757;K08757;K08757;K08757	GO:0005575//cellular_component;GO:0005576//extracellular region;GO:0005577//fibrinogen complex;GO:0005615//extracellular space;GO:0005622//intracellular anatomical structure;GO:0005634//nucleus;GO:0005737//cytoplasm;GO:0005768//endosome;GO:0005769//early endosome;GO:0005783//endoplasmic reticulum;GO:0005788//endoplasmic reticulum lumen;GO:0005829//cytosol;GO:0005886//plasma membrane;GO:0009288//b…	GO:0001540//amyloid-beta binding;GO:0003674//molecular_function;GO:0003677//DNA binding;GO:0003678//DNA helicase activity;GO:0003700//DNA-binding transcription factor activity;GO:0003824//catalytic activity;GO:0004334//fumarylacetoacetase activity;GO:0004478//methionine adenosyltransferase activity;GO:0004857//enzyme inhibitor activity;GO:0005102//signaling receptor binding;GO:0005198//structural…	GO:0001523//retinoid metabolic process;GO:0001667//ameboidal-type cell migration;GO:0001817//regulation of cytokine production;GO:0001818//negative regulation of cytokine production;GO:0001907//killing by symbiont of host cells;GO:0001932//regulation of protein phosphorylation;GO:0001935//endothelial cell proliferation;GO:0001959//regulation of cytokine-mediated signaling pathway;GO:0001960//nega…	--
ncbi_127497278	57	20	108	41	4047	890	475	7.494	2.605	11.711	5.383	406.395	160.233	78.044	6.79825	214.890666666667	4.98229559664711	3.739514773586e-08	3.62254275146823e-05	--	XP_051721600.1 taxid=7959 apolipoprotein A-II [Ctenopharyngodon idella]	-	-	-	-	-	GO:0008168//methyltransferase activity	GO:0032259//methylation;GO:1900758//negative regulation of D-amino-acid oxidase activity	--
ncbi_127524611	2	0	1	1	143	30	11	0.091	0	0.038	0.046	4.987	1.876	0.628	0.04375	2.497	5.83476899409588	4.79036167052602e-08	4.46203765141535e-05	Habp2	XP_051772236.1 taxid=7959 hyaluronan-binding protein 2-like [Ctenopharyngodon idella]	-	-	-	-	-	GO:0004252//serine-type endopeptidase activity	GO:0006508//proteolysis	--
ncbi_127512398	1	0	1	1	102	29	23	0.023	0	0.021	0.023	1.491	0.768	0.557	0.01675	0.938666666666667	5.80837992745837	5.24828376881886e-08	4.70751615975019e-05	MYH4	XP_051749207.1 taxid=7959 myosin heavy chain, fast skeletal muscle-like [Ctenopharyngodon idella]	Cellular Processes;Cellular Processes	Cell motility;Cell motility	ko04820//Cytoskeleton in muscle cells;ko04814//Motor proteins	K24220;K24220	GO:0016459//myosin complex	GO:0003774//cytoskeletal motor activity;GO:0005515//protein binding;GO:0005524//ATP binding;GO:0016887//ATP hydrolysis activity	GO:0007059//chromosome segregation;GO:0030261//chromosome condensation	--
ncbi_127495319	26	15	31	23	567	89	48	0.379	0.235	0.425	0.531	10.533	2.851	1.408	0.3925	4.93066666666667	3.65101816490405	1.05584187578584e-07	9.13227805277913e-05	A2m	XP_051718028.1 taxid=7959 alpha-2-macroglobulin-like [Ctenopharyngodon idella]	Organismal Systems	Immune system	ko04610//Complement and coagulation cascades	K03910	GO:0005576//extracellular region;GO:0005615//extracellular space	GO:0003824//catalytic activity;GO:0004866//endopeptidase inhibitor activity	-	--
ncbi_127517539	8	1	11	3	232	52	19	0.422	0.052	0.478	0.158	9.345	3.755	1.252	0.2775	4.784	4.10765771296064	2.08326911931806e-07	0.000173974522522913	Serping1	XP_051759269.1 taxid=7959 plasma protease C1 inhibitor [Ctenopharyngodon idella]	Organismal Systems;Human Diseases	Immune system;Infectious disease: bacterial	ko04610//Complement and coagulation cascades;ko05133//Pertussis	K04001;K04001	GO:0005575//cellular_component;GO:0005576//extracellular region;GO:0005615//extracellular space;GO:0005622//intracellular anatomical structure;GO:0005737//cytoplasm;GO:0012505//endomembrane system;GO:0030141//secretory granule;GO:0031091//platelet alpha granule;GO:0031093//platelet alpha granule lumen;GO:0031410//cytoplasmic vesicle;GO:0031974//membrane-enclosed lumen;GO:0031982//vesicle;GO:00319…	GO:0003674//molecular_function;GO:0004857//enzyme inhibitor activity;GO:0004866//endopeptidase inhibitor activity;GO:0004867//serine-type endopeptidase inhibitor activity;GO:0030234//enzyme regulator activity;GO:0030414//peptidase inhibitor activity;GO:0061134//peptidase regulator activity;GO:0061135//endopeptidase regulator activity;GO:0098772//molecular function regulator	GO:0001868//regulation of complement activation, lectin pathway;GO:0001869//negative regulation of complement activation, lectin pathway;GO:0002250//adaptive immune response;GO:0002252//immune effector process;GO:0002253//activation of immune response;GO:0002376//immune system process;GO:0002443//leukocyte mediated immunity;GO:0002449//lymphocyte mediated immunity;GO:0002455//humoral immune respo…	--
ncbi_127520643	3	0	4	0	150	26	15	0.227	0	0.242	0	8.376	2.641	1.371	0.11725	4.12933333333333	5.13824905443813	2.44857491026076e-07	0.000197665290588983	CFH	XP_051764950.1 taxid=7959 complement factor H-like isoform X1 [Ctenopharyngodon idella]	-	-	-	-	GO:0016020//membrane	GO:0004930//G protein-coupled receptor activity	GO:0008544//epidermis development	--
ncbi_127512228	7	4	7	10	685	83	43	0.569	0.322	0.469	0.812	42.535	9.24	4.369	0.543	18.7146666666667	5.10707334387665	3.64841575165529e-07	0.000285023653785767	FBP1	XP_051748902.1 taxid=7959 fructose-1,6-bisphosphatase 1b [Ctenopharyngodon idella]	Metabolism;Organismal Systems;Environmental Information Processing;Organismal Systems;Metabolism;Metabolism;Metabolism;Metabolism	Global and overview maps;Endocrine system;Signal transduction;Endocrine system;Global and overview maps;Carbohydrate metabolism;Carbohydrate metabolism;Carbohydrate metabolism	ko01100//Metabolic pathways;ko04910//Insulin signaling pathway;ko04152//AMPK signaling pathway;ko04922//Glucagon signaling pathway;ko01200//Carbon metabolism;ko00010//Glycolysis / Gluconeogenesis;ko00051//Fructose and mannose metabolism;ko00030//Pentose phosphate pathway	K03841;K03841;K03841;K03841;K03841;K03841;K03841;K03841	-	GO:0000287//magnesium ion binding;GO:0004401//histidinol-phosphatase activity;GO:0008441//3'(2'),5'-bisphosphate nucleotidase activity	GO:0000105//histidine biosynthetic process;GO:0006790//sulfur compound metabolic process	--
ncbi_127519299	56	24	54	52	2354	386	237	3.349	1.394	2.704	3.152	109.102	32.086	17.979	2.64975	53.0556666666667	4.32357869287879	3.77619135803195e-07	0.000285786882215056	hpx	XP_051762877.1 taxid=7959 hemopexin [Ctenopharyngodon idella]	-	-	-	-	GO:0005575//cellular_component;GO:0005576//extracellular region;GO:0005743//mitochondrial inner membrane	GO:0003674//molecular_function;GO:0005215//transporter activity;GO:0005488//binding;GO:0015232//heme transmembrane transporter activity;GO:0022857//transmembrane transporter activity;GO:0043167//ion binding;GO:0043169//cation binding;GO:0046872//metal ion binding	GO:0006810//transport;GO:0006873//cellular ion homeostasis;GO:0006875//cellular metal ion homeostasis;GO:0006879//cellular iron ion homeostasis;GO:0008150//biological_process;GO:0009987//cellular process;GO:0015886//heme transport;GO:0019725//cellular homeostasis;GO:0030003//cellular cation homeostasis;GO:0042221//response to chemical;GO:0042592//homeostatic process;GO:0043627//response to estrog…	--
ncbi_127508081	2	8	2	6	160	41	18	0.059	0.232	0.048	0.176	3.581	1.645	0.659	0.12875	1.96166666666667	3.92943557713407	5.32802538570118e-07	0.00039101248118458	LDLR	XP_051741633.1 taxid=7959 low-density lipoprotein receptor-like [Ctenopharyngodon idella]	Cellular Processes;Human Diseases;Human Diseases;Human Diseases;Human Diseases;Organismal Systems;Organismal Systems;Organismal Systems;Organismal Systems;Organismal Systems	Transport and catabolism;Cardiovascular disease;Infectious disease: viral;Endocrine and metabolic disease;Infectious disease: parasitic;Endocrine system;Digestive system;Endocrine system;Endocrine system;Digestive system	ko04144//Endocytosis;ko05417//Lipid and atherosclerosis;ko05160//Hepatitis C;ko04934//Cushing syndrome;ko05145//Toxoplasmosis;ko04925//Aldosterone synthesis and secretion;ko04976//Bile secretion;ko04927//Cortisol synthesis and secretion;ko04913//Ovarian steroidogenesis;ko04979//Cholesterol metabolism	K12473;K12473;K12473;K12473;K12473;K12473;K12473;K12473;K12473;K12473	-	GO:0004064//arylesterase activity;GO:0005515//protein binding	-	--
ncbi_127516310	0	0	5	2	92	53	13	0	0	0.573	0.301	9.452	9.768	2.107	0.2185	7.109	5.02394145004053	6.52324618191222e-07	0.000464646988333971	h2ax	XP_051756782.1 taxid=7959 histone H2A-like [Ctenopharyngodon idella]	Human Diseases;Organismal Systems;Cellular Processes;Human Diseases;Genetic Information Processing	Substance dependence;Immune system;Cell growth and death;Immune disease;Chromosome	ko05034//Alcoholism;ko04613//Neutrophil extracellular trap formation;ko04217//Necroptosis;ko05322//Systemic lupus erythematosus;ko03082//ATP-dependent chromatin remodeling	K11251;K11251;K11251;K11251;K11251	-	GO:0003677//DNA binding	-	--
ncbi_127495830	5	4	1	3	37	15	125	0.255	0.22	0.055	0.097	2.438	0.972	13.256	0.15675	5.55533333333333	5.14733613123664	6.86072767916146e-07	0.000474723151239806	DMBT1	XP_051719129.1 taxid=7959 deleted in malignant brain tumors 1 protein-like isoform X1 [Ctenopharyngodon idella]	-	-	-	-	GO:0016020//membrane	GO:0004252//serine-type endopeptidase activity;GO:0008270//zinc ion binding;GO:0070008//serine-type exopeptidase activity	GO:0006355//regulation of transcription, DNA-templated	--
ncbi_127510763	15	3	25	14	350	64	37	0.533	0.106	0.733	0.497	9.5	3.115	1.643	0.46725	4.75266666666667	3.3464706511537	1.02500181485158e-06	0.000689541498668768	Itih2	XP_051746720.1 taxid=7959 LOW QUALITY PROTEIN: inter-alpha-trypsin inhibitor heavy chain H2 [Ctenopharyngodon idella]	-	-	-	-	GO:0005575//cellular_component;GO:0005576//extracellular region;GO:0005622//intracellular anatomical structure;GO:0005737//cytoplasm;GO:0005783//endoplasmic reticulum;GO:0005788//endoplasmic reticulum lumen;GO:0010007//magnesium chelatase complex;GO:0012505//endomembrane system;GO:0031974//membrane-enclosed lumen;GO:0043226//organelle;GO:0043227//membrane-bounded organelle;GO:0043229//intracellul…	GO:0003674//molecular_function;GO:0004857//enzyme inhibitor activity;GO:0004866//endopeptidase inhibitor activity;GO:0004867//serine-type endopeptidase inhibitor activity;GO:0005524//ATP binding;GO:0016851//magnesium chelatase activity;GO:0016887//ATP hydrolysis activity;GO:0030234//enzyme regulator activity;GO:0030414//peptidase inhibitor activity;GO:0061134//peptidase regulator activity;GO:0061…	GO:0006022//aminoglycan metabolic process;GO:0006082//organic acid metabolic process;GO:0006464//cellular protein modification process;GO:0006807//nitrogen compound metabolic process;GO:0008150//biological_process;GO:0008152//metabolic process;GO:0009892//negative regulation of metabolic process;GO:0009987//cellular process;GO:0010466//negative regulation of peptidase activity;GO:0010605//negativ…	--
ncbi_127496058	4	4	0	2	183	18	9	0.323	0.32	0	0.161	11.299	1.992	0.909	0.201	4.73333333333333	4.55758911737932	1.07465939293554e-06	0.000697961119211628	--	XP_051719606.1 taxid=7959 apolipoprotein A-IV [Ctenopharyngodon idella]	-	-	-	-	GO:0005576//extracellular region	GO:0008289//lipid binding;GO:0008855//exodeoxyribonuclease VII activity;GO:0051082//unfolded protein binding	GO:0006869//lipid transport;GO:0042157//lipoprotein metabolic process	--
ncbi_127517310	6	7	11	8	189	47	22	0.356	0.412	0.539	0.474	8.57	3.821	1.632	0.44525	4.67433333333333	3.39207310197727	1.09515742547039e-06	0.000697961119211628	SERPIND1	XP_051758709.1 taxid=7959 heparin cofactor 2 isoform X1 [Ctenopharyngodon idella]	Organismal Systems	Immune system	ko04610//Complement and coagulation cascades	K03912	GO:0005575//cellular_component;GO:0005576//extracellular region;GO:0005615//extracellular space;GO:0005622//intracellular anatomical structure;GO:0005737//cytoplasm;GO:0005783//endoplasmic reticulum;GO:0005788//endoplasmic reticulum lumen;GO:0012505//endomembrane system;GO:0031974//membrane-enclosed lumen;GO:0043226//organelle;GO:0043227//membrane-bounded organelle;GO:0043229//intracellular organ…	GO:0003674//molecular_function;GO:0003677//DNA binding;GO:0003700//DNA-binding transcription factor activity;GO:0004857//enzyme inhibitor activity;GO:0004866//endopeptidase inhibitor activity;GO:0004867//serine-type endopeptidase inhibitor activity;GO:0005488//binding;GO:0005539//glycosaminoglycan binding;GO:0008201//heparin binding;GO:0016987//sigma factor activity;GO:0030234//enzyme regulator a…	GO:0006352//DNA-templated transcription, initiation;GO:0006355//regulation of transcription, DNA-templated;GO:0006464//cellular protein modification process;GO:0006807//nitrogen compound metabolic process;GO:0006935//chemotaxis;GO:0006950//response to stress;GO:0007596//blood coagulation;GO:0007599//hemostasis;GO:0008150//biological_process;GO:0008152//metabolic process;GO:0009605//response to ex…	--
ncbi_127522463	19	20	24	17	1261	201	64	0.585	0.61	0.609	0.522	29.637	8.47	2.461	0.5815	13.5226666666667	4.53945667687226	1.39637211452311e-06	0.000867111278705659	ITIH3	XP_051768437.1 taxid=7959 LOW QUALITY PROTEIN: inter-alpha-trypsin inhibitor heavy chain H3a [Ctenopharyngodon idella]	-	-	-	-	GO:0010007//magnesium chelatase complex	GO:0004867//serine-type endopeptidase inhibitor activity;GO:0005524//ATP binding;GO:0016851//magnesium chelatase activity;GO:0016887//ATP hydrolysis activity	GO:0015995//chlorophyll biosynthetic process;GO:0030212//hyaluronan metabolic process	--
ncbi_127513324	5	2	1	4	158	22	10	0.268	0.106	0.044	0.214	6.476	1.617	0.671	0.158	2.92133333333333	4.20863052009196	1.86011659119566e-06	0.00112620759013941	c9	XP_051750976.1 taxid=7959 complement component C9 [Ctenopharyngodon idella]	Human Diseases;Cellular Processes;Human Diseases;Human Diseases;Human Diseases;Organismal Systems	Neurodegenerative disease;Cell motility;Infectious disease: viral;Immune disease;Infectious disease: parasitic;Immune system	ko05020//Prion disease;ko04810//Regulation of actin cytoskeleton;ko05171//Coronavirus disease - COVID-19;ko05322//Systemic lupus erythematosus;ko05146//Amoebiasis;ko04610//Complement and coagulation cascades	K04000;K04000;K04000;K04000;K04000;K04000	GO:0005575//cellular_component;GO:0005576//extracellular region;GO:0005579//membrane attack complex;GO:0005615//extracellular space;GO:0005622//intracellular anatomical structure;GO:0005737//cytoplasm;GO:0005829//cytosol;GO:0005886//plasma membrane;GO:0005887//integral component of plasma membrane;GO:0016020//membrane;GO:0016021//integral component of membrane;GO:0031224//intrinsic component of m…	GO:0005515//protein binding	GO:0001897//cytolysis by symbiont of host cells;GO:0001906//cell killing;GO:0001907//killing by symbiont of host cells;GO:0002250//adaptive immune response;GO:0002252//immune effector process;GO:0002253//activation of immune response;GO:0002376//immune system process;GO:0002443//leukocyte mediated immunity;GO:0002449//lymphocyte mediated immunity;GO:0002455//humoral immune response mediated by ci…	--
ncbi_127503140	10	1	6	5	549	122	27	0.407	0.04	0.201	0.203	17.07	6.801	1.374	0.21275	8.415	5.30573223453135	1.95851067797025e-06	0.00115685881948984	CFB	XP_051732541.1 taxid=7959 LOW QUALITY PROTEIN: complement factor B [Ctenopharyngodon idella]	Human Diseases;Human Diseases;Organismal Systems	Infectious disease: viral;Infectious disease: bacterial;Immune system	ko05171//Coronavirus disease - COVID-19;ko05150//Staphylococcus aureus infection;ko04610//Complement and coagulation cascades	K01335;K01335;K01335	GO:0016020//membrane	GO:0004252//serine-type endopeptidase activity;GO:0004930//G protein-coupled receptor activity	GO:0006508//proteolysis	--
ncbi_127508381	9	6	2	8	233	32	11	0.348	0.23	0.064	0.309	6.876	1.693	0.531	0.23775	3.03333333333333	3.6733867983917	2.8065756580802e-06	0.001618324983033	IGFALS	XP_051742202.1 taxid=7959 insulin-like growth factor-binding protein complex acid labile subunit [Ctenopharyngodon idella]	Organismal Systems	Endocrine system	ko04935//Growth hormone synthesis, secretion and action	K17256	GO:0005575//cellular_component;GO:0005576//extracellular region;GO:0005615//extracellular space;GO:0005622//intracellular anatomical structure;GO:0005634//nucleus;GO:0005654//nucleoplasm;GO:0016942//insulin-like growth factor binding protein complex;GO:0031974//membrane-enclosed lumen;GO:0031981//nuclear lumen;GO:0032991//protein-containing complex;GO:0036454//growth factor complex;GO:0042567//in…	GO:0003674//molecular_function;GO:0005488//binding;GO:0005515//protein binding;GO:0005520//insulin-like growth factor binding;GO:0019838//growth factor binding	GO:0006807//nitrogen compound metabolic process;GO:0007154//cell communication;GO:0007155//cell adhesion;GO:0007165//signal transduction;GO:0007568//aging;GO:0008150//biological_process;GO:0008152//metabolic process;GO:0009410//response to xenobiotic stimulus;GO:0009605//response to external stimulus;GO:0009719//response to endogenous stimulus;GO:0009725//response to hormone;GO:0009987//cellular …	--
ncbi_127522920	2	3	1	2	123	17	9	0.137	0.203	0.056	0.136	6.418	1.59	0.768	0.133	2.92533333333333	4.45910287418085	2.9283068989937e-06	0.00164924968557743	tdo2b	XP_051769250.1 taxid=7959 tryptophan 2,3-dioxygenase B [Ctenopharyngodon idella]	Metabolism;Metabolism;Metabolism	Global and overview maps;Global and overview maps;Amino acid metabolism	ko01100//Metabolic pathways;ko01240//Biosynthesis of cofactors;ko00380//Tryptophan metabolism	K00453;K00453;K00453	GO:0005575//cellular_component;GO:0005622//intracellular anatomical structure;GO:0005737//cytoplasm;GO:0005829//cytosol	GO:0003674//molecular_function;GO:0003824//catalytic activity;GO:0004833//tryptophan 2,3-dioxygenase activity;GO:0005488//binding;GO:0005515//protein binding;GO:0016491//oxidoreductase activity;GO:0016597//amino acid binding;GO:0016701//oxidoreductase activity, acting on single donors with incorporation of molecular oxygen;GO:0016702//oxidoreductase activity, acting on single donors with incorpor…	GO:0006082//organic acid metabolic process;GO:0006084//acetyl-CoA metabolic process;GO:0006139//nucleobase-containing compound metabolic process;GO:0006163//purine nucleotide metabolic process;GO:0006520//cellular amino acid metabolic process;GO:0006568//tryptophan metabolic process;GO:0006569//tryptophan catabolic process;GO:0006576//cellular biogenic amine metabolic process;GO:0006586//indolalk…	--
ncbi_127520029	8	1	7	7	461	79	33	0.361	0.045	0.261	0.316	15.892	4.883	1.861	0.24575	7.54533333333333	4.94032131502103	3.18381429139349e-06	0.00175240032974926	Serpinc1	XP_051763734.1 taxid=7959 antithrombin-III [Ctenopharyngodon idella]	Organismal Systems	Immune system	ko04610//Complement and coagulation cascades	K03911	GO:0005575//cellular_component;GO:0005576//extracellular region;GO:0005615//extracellular space;GO:0005622//intracellular anatomical structure;GO:0005737//cytoplasm;GO:0005783//endoplasmic reticulum;GO:0005788//endoplasmic reticulum lumen;GO:0005886//plasma membrane;GO:0012505//endomembrane system;GO:0016020//membrane;GO:0031974//membrane-enclosed lumen;GO:0043226//organelle;GO:0043227//membrane-…	GO:0002020//protease binding;GO:0003674//molecular_function;GO:0004857//enzyme inhibitor activity;GO:0004866//endopeptidase inhibitor activity;GO:0004867//serine-type endopeptidase inhibitor activity;GO:0005488//binding;GO:0005515//protein binding;GO:0005539//glycosaminoglycan binding;GO:0008201//heparin binding;GO:0019899//enzyme binding;GO:0030234//enzyme regulator activity;GO:0030414//peptidas…	GO:0002376//immune system process;GO:0002437//inflammatory response to antigenic stimulus;GO:0002438//acute inflammatory response to antigenic stimulus;GO:0002526//acute inflammatory response;GO:0006464//cellular protein modification process;GO:0006807//nitrogen compound metabolic process;GO:0006810//transport;GO:0006950//response to stress;GO:0006952//defense response;GO:0006954//inflammatory re…	--
ncbi_127520561	23	12	40	43	471	101	55	0.691	0.357	0.992	1.291	10.814	4.158	2.066	0.83275	5.67933333333333	2.76976623537582	3.3290243706137e-06	0.00179160693794494	CP	XP_051764771.1 taxid=7959 ceruloplasmin [Ctenopharyngodon idella]	Metabolism;Cellular Processes	Metabolism of cofactors and vitamins;Cell growth and death	ko00860//Porphyrin metabolism;ko04216//Ferroptosis	K13624;K13624	GO:0005575//cellular_component;GO:0005576//extracellular region;GO:0005615//extracellular space;GO:0005622//intracellular anatomical structure;GO:0005737//cytoplasm;GO:0005783//endoplasmic reticulum;GO:0005788//endoplasmic reticulum lumen;GO:0005886//plasma membrane;GO:0012505//endomembrane system;GO:0016020//membrane;GO:0031224//intrinsic component of membrane;GO:0031225//anchored component of m…	GO:0003674//molecular_function;GO:0003824//catalytic activity;GO:0004322//ferroxidase activity;GO:0005375//copper ion transmembrane transporter activity;GO:0005488//binding;GO:0005507//copper ion binding;GO:0005515//protein binding;GO:0016491//oxidoreductase activity;GO:0016722//oxidoreductase activity, acting on metal ions;GO:0016724//oxidoreductase activity, acting on metal ions, oxygen as acce…	GO:0000041//transition metal ion transport;GO:0001889//liver development;GO:0006464//cellular protein modification process;GO:0006807//nitrogen compound metabolic process;GO:0006810//transport;GO:0006811//ion transport;GO:0006812//cation transport;GO:0006825//copper ion transport;GO:0006873//cellular ion homeostasis;GO:0006875//cellular metal ion homeostasis;GO:0006879//cellular iron ion homeosta…	--
ncbi_127523055	0	0	2	1	96	21	7	0	0	0.072	0.031	1.329	0.52	0.151	0.02575	0.666666666666667	4.69432125675771	3.43290888501067e-06	0.00180735189950409	ITIH3	XP_051769465.1 taxid=7959 inter-alpha-trypsin inhibitor heavy chain H3-like [Ctenopharyngodon idella]	-	-	-	-	GO:0010007//magnesium chelatase complex	GO:0004867//serine-type endopeptidase inhibitor activity;GO:0005524//ATP binding;GO:0016851//magnesium chelatase activity;GO:0016887//ATP hydrolysis activity	GO:0015995//chlorophyll biosynthetic process;GO:0030212//hyaluronan metabolic process	--
ncbi_127499324	0	0	0	0	65	13	2	0	0	0	0	3.138	1.125	0.158	0.001	1.47366666666667	10.5251945182329	4.12020875226277e-06	0.00209687624858664	CES2	XP_051725460.1 taxid=7959 LOW QUALITY PROTEIN: carboxylesterase 5A-like [Ctenopharyngodon idella]	-	-	-	-	-	GO:0008236//serine-type peptidase activity;GO:0016787//hydrolase activity	GO:0006508//proteolysis	--
ncbi_127525484	2	1	3	1	91	24	10	0.249	0.123	0.308	0.124	8.647	4.088	1.555	0.201	4.76333333333333	4.56670410408309	4.15600214436198e-06	0.00209687624858664	--	XP_051774019.1 taxid=7959 amyloid P component, serum [Ctenopharyngodon idella]	-	-	-	-	GO:0005575//cellular_component;GO:0005576//extracellular region;GO:0005615//extracellular space;GO:0032991//protein-containing complex	GO:0001846//opsonin binding;GO:0001848//complement binding;GO:0001849//complement component C1q complex binding;GO:0003674//molecular_function;GO:0003677//DNA binding;GO:0004308//exo-alpha-sialidase activity;GO:0005488//binding;GO:0005509//calcium ion binding;GO:0005515//protein binding;GO:0030246//carbohydrate binding;GO:0042802//identical protein binding;GO:0043167//ion binding;GO:0043169//cati…	GO:0002376//immune system process;GO:0002526//acute inflammatory response;GO:0002673//regulation of acute inflammatory response;GO:0002674//negative regulation of acute inflammatory response;GO:0002682//regulation of immune system process;GO:0002683//negative regulation of immune system process;GO:0002761//regulation of myeloid leukocyte differentiation;GO:0002762//negative regulation of myeloid …	--
ncbi_127512397	12	21	10	12	41	100	101	0.327	0.476	0.341	0.307	0.762	2.778	3.963	0.36275	2.501	2.78545753811423	4.30307854242889e-06	0.00212677461511312	MYH4	XP_051749206.1 taxid=7959 myosin heavy chain, fast skeletal muscle-like [Ctenopharyngodon idella]	Cellular Processes;Cellular Processes	Cell motility;Cell motility	ko04820//Cytoskeleton in muscle cells;ko04814//Motor proteins	K24220;K24220	GO:0016459//myosin complex	GO:0003774//cytoskeletal motor activity;GO:0005515//protein binding;GO:0005524//ATP binding;GO:0016887//ATP hydrolysis activity	GO:0007059//chromosome segregation;GO:0030261//chromosome condensation	--
ncbi_127499832	4	4	2	4	119	34	9	0.238	0.227	0.095	0.3	5.334	2.93	0.644	0.215	2.96933333333333	3.78773049247717	5.01689273410132e-06	0.00242998216468932	PROC	XP_051726406.1 taxid=7959 vitamin K-dependent protein C [Ctenopharyngodon idella]	Organismal Systems	Immune system	ko04610//Complement and coagulation cascades	K01344	GO:0005576//extracellular region	GO:0004252//serine-type endopeptidase activity;GO:0005509//calcium ion binding	GO:0006508//proteolysis	--
ncbi_127509878	1	0	0	0	32	21	19	0.059	0	0	0	1.118	1.334	1.069	0.01475	1.17366666666667	6.31416396178014	5.80980249327209e-06	0.00272271650405007	--	XP_051745121.1 taxid=7959 zinc finger protein 845-like isoform X1 [Ctenopharyngodon idella]	-	-	-	-	-	GO:0003677//DNA binding;GO:0008270//zinc ion binding;GO:0051539//4 iron, 4 sulfur cluster binding;GO:1904047//S-adenosyl-L-methionine binding	GO:0006281//DNA repair;GO:0006367//transcription initiation from RNA polymerase II promoter;GO:0006400//tRNA modification	zf-C2H2
ncbi_127524134	38	19	21	6	0	0	0	1.341	0.664	0.609	0.204	0	0	0	0.7045	0.001	-9.46046	5.9513576921898e-06	0.00272271650405007	CPXM2	XP_051769593.1 taxid=7959 inactive carboxypeptidase-like protein X2 isoform X1 [Ctenopharyngodon idella]	-	-	-	-	GO:0005575//cellular_component;GO:0005576//extracellular region	GO:0003674//molecular_function;GO:0004181//metallocarboxypeptidase activity;GO:0005488//binding;GO:0008270//zinc ion binding;GO:0043167//ion binding;GO:0043169//cation binding;GO:0046872//metal ion binding;GO:0046914//transition metal ion binding	GO:0006508//proteolysis;GO:0006807//nitrogen compound metabolic process;GO:0008150//biological_process;GO:0008152//metabolic process;GO:0019538//protein metabolic process;GO:0043170//macromolecule metabolic process;GO:0044238//primary metabolic process;GO:0071704//organic substance metabolic process;GO:1901564//organonitrogen compound metabolic process	--
ncbi_127497575	0	0	0	0	50	15	4	0	0	0	0	3.166	1.703	0.414	0.001	1.761	10.7821791938312	5.95854218823411e-06	0.00272271650405007	PNP	XP_051722072.1 taxid=7959 purine nucleoside phosphorylase 4b [Ctenopharyngodon idella]	Metabolism;Metabolism;Metabolism;Metabolism	Global and overview maps;Nucleotide metabolism;Global and overview maps;Metabolism of cofactors and vitamins	ko01100//Metabolic pathways;ko00230//Purine metabolism;ko01232//Nucleotide metabolism;ko00760//Nicotinate and nicotinamide metabolism	K03783;K03783;K03783;K03783	GO:0005737//cytoplasm	GO:0003824//catalytic activity;GO:0004731//purine-nucleoside phosphorylase activity;GO:0017061//S-methyl-5-thioadenosine phosphorylase activity	GO:0006139//nucleobase-containing compound metabolic process;GO:0006168//adenine salvage;GO:0009116//nucleoside metabolic process;GO:0019509//L-methionine salvage from methylthioadenosine;GO:0055086//nucleobase-containing small molecule metabolic process	--
ncbi_127523689	4	0	2	0	335	84	24	0.228	0	0.094	0	14.565	6.548	1.707	0.0805	7.60666666666667	6.56213179234027	6.12900566834811e-06	0.00274874554214916	G6PC1	XP_051770649.1 taxid=7959 glucose-6-phosphatase catalytic subunit 1 [Ctenopharyngodon idella]	Metabolism;Environmental Information Processing;Environmental Information Processing;Organismal Systems;Environmental Information Processing;Human Diseases;Organismal Systems;Organismal Systems;Metabolism;Organismal Systems;Metabolism;Metabolism	Global and overview maps;Signal transduction;Signal transduction;Endocrine system;Signal transduction;Endocrine and metabolic disease;Endocrine system;Endocrine system;Carbohydrate metabolism;Digestive system;Carbohydrate metabolism;Carbohydrate metabolism	ko01100//Metabolic pathways;ko04151//PI3K-Akt signaling pathway;ko04068//FoxO signaling pathway;ko04910//Insulin signaling pathway;ko04152//AMPK signaling pathway;ko04931//Insulin resistance;ko04922//Glucagon signaling pathway;ko04920//Adipocytokine signaling pathway;ko00010//Glycolysis / Gluconeogenesis;ko04973//Carbohydrate digestion and absorption;ko00500//Starch and sucrose metabolism;ko00052…	K01084;K01084;K01084;K01084;K01084;K01084;K01084;K01084;K01084;K01084;K01084;K01084	-	-	GO:0015979//photosynthesis	--
ncbi_127494072	274	148	250	214	8514	1430	622	16.3	8.722	12.267	12.715	386.866	116.496	46.243	12.501	183.201666666667	3.87331721734315	6.28019485030311e-06	0.00276534107062983	aldob	XP_051715624.1 taxid=7959 fructose-bisphosphate aldolase B [Ctenopharyngodon idella]	Metabolism;Environmental Information Processing;Metabolism;Metabolism;Metabolism;Metabolism;Metabolism	Global and overview maps;Signal transduction;Global and overview maps;Global and overview maps;Carbohydrate metabolism;Carbohydrate metabolism;Carbohydrate metabolism	ko01100//Metabolic pathways;ko04066//HIF-1 signaling pathway;ko01200//Carbon metabolism;ko01230//Biosynthesis of amino acids;ko00010//Glycolysis / Gluconeogenesis;ko00051//Fructose and mannose metabolism;ko00030//Pentose phosphate pathway	K01623;K01623;K01623;K01623;K01623;K01623;K01623	GO:0000323//lytic vacuole;GO:0005575//cellular_component;GO:0005576//extracellular region;GO:0005615//extracellular space;GO:0005622//intracellular anatomical structure;GO:0005634//nucleus;GO:0005737//cytoplasm;GO:0005764//lysosome;GO:0005773//vacuole;GO:0005783//endoplasmic reticulum;GO:0005789//endoplasmic reticulum membrane;GO:0005790//smooth endoplasmic reticulum;GO:0005791//rough endoplasmic…	GO:0003674//molecular_function;GO:0003824//catalytic activity;GO:0004332//fructose-bisphosphate aldolase activity;GO:0005488//binding;GO:0005515//protein binding;GO:0005543//phospholipid binding;GO:0008092//cytoskeletal protein binding;GO:0008289//lipid binding;GO:0016829//lyase activity;GO:0016830//carbon-carbon lyase activity;GO:0016832//aldehyde-lyase activity;GO:0019899//enzyme binding;GO:003…	GO:0001101//response to acid chemical;GO:0001889//liver development;GO:0005975//carbohydrate metabolic process;GO:0005996//monosaccharide metabolic process;GO:0006000//fructose metabolic process;GO:0006001//fructose catabolic process;GO:0006006//glucose metabolic process;GO:0006007//glucose catabolic process;GO:0006081//cellular aldehyde metabolic process;GO:0006082//organic acid metabolic proces…	--
ncbi_127504814	0	1	0	0	74	2	19	0	0.016	0	0	0.901	0.044	0.379	0.004	0.441333333333333	6.78572490608606	6.46737401936135e-06	0.00279690828573023	hoxc6a	XP_048034938.1 taxid=75352 homeobox protein Hox-C6a [Megalobrama amblycephala]	-	-	-	-	GO:0005575//cellular_component;GO:0005622//intracellular anatomical structure;GO:0005634//nucleus;GO:0043226//organelle;GO:0043227//membrane-bounded organelle;GO:0043229//intracellular organelle;GO:0043231//intracellular membrane-bounded organelle	GO:0003674//molecular_function;GO:0003676//nucleic acid binding;GO:0003677//DNA binding;GO:0003700//DNA-binding transcription factor activity;GO:0005488//binding;GO:0043565//sequence-specific DNA binding;GO:0097159//organic cyclic compound binding;GO:0140110//transcription regulator activity;GO:1901363//heterocyclic compound binding	GO:0006139//nucleobase-containing compound metabolic process;GO:0006351//transcription, DNA-templated;GO:0006355//regulation of transcription, DNA-templated;GO:0006725//cellular aromatic compound metabolic process;GO:0006807//nitrogen compound metabolic process;GO:0007275//multicellular organism development;GO:0008150//biological_process;GO:0008152//metabolic process;GO:0009058//biosynthetic proc…	TF_Otx
ncbi_127505573	1	0	0	0	64	16	5	0.092	0	0	0	4.053	1.876	0.518	0.023	2.149	6.54588781137077	7.23708614354814e-06	0.00307487284604296	Clec10a	XP_051737170.1 taxid=7959 asialoglycoprotein receptor 1 isoform X1 [Ctenopharyngodon idella]	-	-	-	-	GO:0016020//membrane	-	GO:0015886//heme transport;GO:0017004//cytochrome complex assembly	--
ncbi_127516371	8	1	2	7	156	25	15	0.809	0.1	0.167	0.707	12.046	3.461	1.895	0.44575	5.80066666666667	3.70191201476394	9.4134913620662e-06	0.00393061954838826	HP	XP_051756895.1 taxid=7959 haptoglobin [Ctenopharyngodon idella]	-	-	-	-	GO:0005575//cellular_component;GO:0005576//extracellular region;GO:0005615//extracellular space;GO:0005622//intracellular anatomical structure;GO:0005737//cytoplasm;GO:0005783//endoplasmic reticulum;GO:0005794//Golgi apparatus;GO:0012505//endomembrane system;GO:0031838//haptoglobin-hemoglobin complex;GO:0032991//protein-containing complex;GO:0043226//organelle;GO:0043227//membrane-bounded organel…	GO:0003674//molecular_function;GO:0004252//serine-type endopeptidase activity;GO:0005488//binding;GO:0005515//protein binding;GO:0016209//antioxidant activity;GO:0030492//hemoglobin binding;GO:0042802//identical protein binding;GO:0042803//protein homodimerization activity;GO:0046983//protein dimerization activity	GO:0000003//reproduction;GO:0000302//response to reactive oxygen species;GO:0001101//response to acid chemical;GO:0001666//response to hypoxia;GO:0001889//liver development;GO:0002237//response to molecule of bacterial origin;GO:0002376//immune system process;GO:0002526//acute inflammatory response;GO:0006508//proteolysis;GO:0006950//response to stress;GO:0006952//defense response;GO:0006953//acu…	--
ncbi_127518105	22	20	55	35	428	99	60	1.157	1.008	2.454	2.081	19.306	7.941	4.276	1.675	10.5076666666667	2.64920933920123	9.7669238581127e-06	0.00398211189285293	cyp3a27	XP_051760419.1 taxid=7959 cytochrome P450 3A30 [Ctenopharyngodon idella]	Metabolism;Human Diseases;Metabolism;Metabolism;Human Diseases;Metabolism	Global and overview maps;Cancer: overview;Metabolism of cofactors and vitamins;Lipid metabolism;Cancer: overview;Lipid metabolism	ko01100//Metabolic pathways;ko05207//Chemical carcinogenesis - receptor activation;ko00830//Retinol metabolism;ko00140//Steroid hormone biosynthesis;ko05204//Chemical carcinogenesis - DNA adducts;ko00591//Linoleic acid metabolism	K07424;K07424;K07424;K07424;K07424;K07424	GO:0005575//cellular_component;GO:0005622//intracellular anatomical structure;GO:0005737//cytoplasm;GO:0005783//endoplasmic reticulum;GO:0005789//endoplasmic reticulum membrane;GO:0012505//endomembrane system;GO:0016020//membrane;GO:0031090//organelle membrane;GO:0031984//organelle subcompartment;GO:0042175//nuclear outer membrane-endoplasmic reticulum membrane network;GO:0043226//organelle;GO:00…	GO:0003674//molecular_function;GO:0003824//catalytic activity;GO:0004497//monooxygenase activity;GO:0005488//binding;GO:0005506//iron ion binding;GO:0008395//steroid hydroxylase activity;GO:0016491//oxidoreductase activity;GO:0016705//oxidoreductase activity, acting on paired donors, with incorporation or reduction of molecular oxygen;GO:0016712//oxidoreductase activity, acting on paired donors, …	GO:0002933//lipid hydroxylation;GO:0006629//lipid metabolic process;GO:0008150//biological_process;GO:0008152//metabolic process;GO:0008202//steroid metabolic process;GO:0009893//positive regulation of metabolic process;GO:0009987//cellular process;GO:0010468//regulation of gene expression;GO:0010604//positive regulation of macromolecule metabolic process;GO:0010628//positive regulation of gene e…	--
ncbi_127523909	2	0	2	0	103	16	5	0.137	0	0.113	0	5.404	1.505	0.429	0.0625	2.446	5.2904244038653	9.86566659390437e-06	0.00398211189285293	Acp2	XP_051771038.1 taxid=7959 lysosomal acid phosphatase-like [Ctenopharyngodon idella]	Metabolism;Cellular Processes;Metabolism	Global and overview maps;Transport and catabolism;Metabolism of cofactors and vitamins	ko01100//Metabolic pathways;ko04142//Lysosome;ko00740//Riboflavin metabolism	K14410;K14410;K14410	GO:0000323//lytic vacuole;GO:0005575//cellular_component;GO:0005622//intracellular anatomical structure;GO:0005737//cytoplasm;GO:0005764//lysosome;GO:0005765//lysosomal membrane;GO:0005773//vacuole;GO:0005774//vacuolar membrane;GO:0005775//vacuolar lumen;GO:0016020//membrane;GO:0016021//integral component of membrane;GO:0031090//organelle membrane;GO:0031224//intrinsic component of membrane;GO:00…	GO:0001784//phosphotyrosine residue binding;GO:0003674//molecular_function;GO:0003824//catalytic activity;GO:0003993//acid phosphatase activity;GO:0004721//phosphoprotein phosphatase activity;GO:0005488//binding;GO:0005515//protein binding;GO:0016787//hydrolase activity;GO:0016788//hydrolase activity, acting on ester bonds;GO:0016791//phosphatase activity;GO:0042578//phosphoric ester hydrolase ac…	GO:0001501//skeletal system development;GO:0006464//cellular protein modification process;GO:0006470//protein dephosphorylation;GO:0006793//phosphorus metabolic process;GO:0006796//phosphate-containing compound metabolic process;GO:0006807//nitrogen compound metabolic process;GO:0006996//organelle organization;GO:0007033//vacuole organization;GO:0007040//lysosome organization;GO:0007154//cell com…	--
ncbi_127497848	109	202	79	118	3744	732	399	5.079	9.218	3.002	5.429	137.578	48.201	23.85	5.682	69.8763333333333	3.62033317011767	1.04983386375712e-05	0.00416801254302784	tf1	XP_051722576.1 taxid=7959 transferrin-a [Ctenopharyngodon idella]	Environmental Information Processing;Environmental Information Processing;Organismal Systems;Cellular Processes	Signal transduction;Signal transduction;Digestive system;Cell growth and death	ko04350//TGF-beta signaling pathway;ko04066//HIF-1 signaling pathway;ko04978//Mineral absorption;ko04216//Ferroptosis	K14736;K14736;K14736;K14736	GO:0005575//cellular_component;GO:0005576//extracellular region;GO:0005615//extracellular space;GO:0005622//intracellular anatomical structure;GO:0005737//cytoplasm;GO:0005768//endosome;GO:0005769//early endosome;GO:0005770//late endosome;GO:0005886//plasma membrane;GO:0005905//clathrin-coated pit;GO:0009897//external side of plasma membrane;GO:0009925//basal plasma membrane;GO:0009986//cell surf…	GO:0003674//molecular_function;GO:0005102//signaling receptor binding;GO:0005215//transporter activity;GO:0005381//iron ion transmembrane transporter activity;GO:0005488//binding;GO:0005506//iron ion binding;GO:0005515//protein binding;GO:0008198//ferrous iron binding;GO:0008199//ferric iron binding;GO:0008324//cation transmembrane transporter activity;GO:0015075//ion transmembrane transporter ac…	GO:0000041//transition metal ion transport;GO:0002237//response to molecule of bacterial origin;GO:0002376//immune system process;GO:0002526//acute inflammatory response;GO:0006810//transport;GO:0006811//ion transport;GO:0006812//cation transport;GO:0006826//iron ion transport;GO:0006873//cellular ion homeostasis;GO:0006875//cellular metal ion homeostasis;GO:0006879//cellular iron ion homeostasis…	--
ncbi_127515759	111	47	134	170	37	22	16	6.086	2.553	6.06	9.309	1.549	1.652	1.096	6.002	1.43233333333333	-2.06708	1.13862731149999e-05	0.00444762519837205	tyrp1	XP_051755773.1 taxid=7959 5,6-dihydroxyindole-2-carboxylic acid oxidase [Ctenopharyngodon idella]	Metabolism;Organismal Systems;Metabolism	Global and overview maps;Endocrine system;Amino acid metabolism	ko01100//Metabolic pathways;ko04916//Melanogenesis;ko00350//Tyrosine metabolism	K00506;K00506;K00506	GO:0045263//proton-transporting ATP synthase complex, coupling factor F(o)	GO:0015078//proton transmembrane transporter activity;GO:0016491//oxidoreductase activity	GO:0015986//ATP synthesis coupled proton transport	--
ncbi_127515251	275	156	106	139	56	56	31	14.113	7.883	4.383	7.175	2.158	3.963	1.908	8.3885	2.67633333333333	-1.64816	1.28737595530647e-05	0.00494883664850987	epo	XP_051754649.1 taxid=7959 erythropoietin isoform X1 [Ctenopharyngodon idella]	Human Diseases;Environmental Information Processing;Environmental Information Processing;Cellular Processes;Environmental Information Processing;Environmental Information Processing;Organismal Systems	Cancer: overview;Signal transduction;Signaling molecules and interaction;Transport and catabolism;Signal transduction;Signal transduction;Immune system	ko05200//Pathways in cancer;ko04151//PI3K-Akt signaling pathway;ko04060//Cytokine-cytokine receptor interaction;ko04148//Efferocytosis;ko04630//JAK-STAT signaling pathway;ko04066//HIF-1 signaling pathway;ko04640//Hematopoietic cell lineage	K05437;K05437;K05437;K05437;K05437;K05437;K05437	GO:0005575//cellular_component;GO:0005576//extracellular region;GO:0005615//extracellular space;GO:0005622//intracellular anatomical structure;GO:0005737//cytoplasm;GO:0009986//cell surface;GO:0044297//cell body;GO:0048471//perinuclear region of cytoplasm	GO:0003674//molecular_function;GO:0005102//signaling receptor binding;GO:0005125//cytokine activity;GO:0005126//cytokine receptor binding;GO:0005128//erythropoietin receptor binding;GO:0005179//hormone activity;GO:0005488//binding;GO:0005515//protein binding;GO:0008047//enzyme activator activity;GO:0019207//kinase regulator activity;GO:0019209//kinase activator activity;GO:0019887//protein kinase…	GO:0000003//reproduction;GO:0000122//negative regulation of transcription by RNA polymerase II;GO:0001525//angiogenesis;GO:0001568//blood vessel development;GO:0001570//vasculogenesis;GO:0001666//response to hypoxia;GO:0001932//regulation of protein phosphorylation;GO:0001934//positive regulation of protein phosphorylation;GO:0001944//vasculature development;GO:0002237//response to molecule of ba…	--
ncbi_127495318	15	13	7	12	651	85	34	0.382	0.345	0.134	0.309	12.463	2.96	1.052	0.2925	5.49166666666667	4.23073552959085	1.34601179867636e-05	0.0050566653494771	A1m	XP_051718027.1 taxid=7959 alpha-2-macroglobulin-like [Ctenopharyngodon idella]	Organismal Systems	Immune system	ko04610//Complement and coagulation cascades	K03910	GO:0005576//extracellular region;GO:0005615//extracellular space	GO:0003677//DNA binding;GO:0003824//catalytic activity;GO:0004866//endopeptidase inhibitor activity;GO:0008907//integrase activity	GO:0015074//DNA integration	--
ncbi_127502857	117	66	143	48	4278	611	322	1.117	0.624	1.126	0.458	31.207	7.991	3.843	0.83125	14.347	4.10932285092371	1.37259383778066e-05	0.0050566653494771	APOB	XP_051732234.1 taxid=7959 apolipoprotein Bb, tandem duplicate 1 [Ctenopharyngodon idella]	-	-	-	-	GO:0031514//motile cilium	GO:0005319//lipid transporter activity;GO:0016301//kinase activity	GO:0006869//lipid transport;GO:0032958//inositol phosphate biosynthetic process;GO:0048870//cell motility	--
ncbi_127502763	10	2	11	8	444	97	24	0.4	0.079	0.364	0.337	13.605	5.344	1.215	0.295	6.72133333333333	4.50996	1.37806554242914e-05	0.0050566653494771	PLG	XP_051732043.1 taxid=7959 plasminogen [Ctenopharyngodon idella]	Environmental Information Processing;Human Diseases;Human Diseases;Organismal Systems	Signaling molecules and interaction;Infectious disease: viral;Infectious disease: bacterial;Immune system	ko04080//Neuroactive ligand-receptor interaction;ko05164//Influenza A;ko05150//Staphylococcus aureus infection;ko04610//Complement and coagulation cascades	K01315;K01315;K01315;K01315	GO:0005575//cellular_component;GO:0005576//extracellular region;GO:0005615//extracellular space;GO:0005622//intracellular anatomical structure;GO:0005886//plasma membrane;GO:0009897//external side of plasma membrane;GO:0009986//cell surface;GO:0016020//membrane;GO:0019897//extrinsic component of plasma membrane;GO:0019898//extrinsic component of membrane;GO:0031232//extrinsic component of externa…	GO:0003674//molecular_function;GO:0003823//antigen binding;GO:0003824//catalytic activity;GO:0004175//endopeptidase activity;GO:0004252//serine-type endopeptidase activity;GO:0005102//signaling receptor binding;GO:0005488//binding;GO:0005515//protein binding;GO:0008233//peptidase activity;GO:0008236//serine-type peptidase activity;GO:0016787//hydrolase activity;GO:0017171//serine hydrolase activi…	GO:0000003//reproduction;GO:0001568//blood vessel development;GO:0001701//in utero embryonic development;GO:0001890//placenta development;GO:0001892//embryonic placenta development;GO:0001944//vasculature development;GO:0002376//immune system process;GO:0003006//developmental process involved in reproduction;GO:0006508//proteolysis;GO:0006807//nitrogen compound metabolic process;GO:0006928//movem…	--
ncbi_127510681	43	3	34	18	2009	309	120	2.831	0.196	1.847	1.184	101.047	27.864	9.875	1.5145	46.262	4.93291415470635	1.63401333537797e-05	0.00590634850092293	FGG	XP_051746553.1 taxid=7959 fibrinogen gamma chain [Ctenopharyngodon idella]	Organismal Systems;Human Diseases;Organismal Systems;Human Diseases;Organismal Systems	Immune system;Infectious disease: viral;Immune system;Infectious disease: bacterial;Immune system	ko04613//Neutrophil extracellular trap formation;ko05171//Coronavirus disease - COVID-19;ko04611//Platelet activation;ko05150//Staphylococcus aureus infection;ko04610//Complement and coagulation cascades	K03905;K03905;K03905;K03905;K03905	GO:0005575//cellular_component;GO:0005576//extracellular region;GO:0005577//fibrinogen complex;GO:0005615//extracellular space;GO:0005622//intracellular anatomical structure;GO:0005737//cytoplasm;GO:0005783//endoplasmic reticulum;GO:0005788//endoplasmic reticulum lumen;GO:0005886//plasma membrane;GO:0005938//cell cortex;GO:0009897//external side of plasma membrane;GO:0009986//cell surface;GO:0012…	GO:0003674//molecular_function;GO:0005102//signaling receptor binding;GO:0005198//structural molecule activity;GO:0005488//binding;GO:0005515//protein binding;GO:0042802//identical protein binding;GO:0042803//protein homodimerization activity;GO:0043167//ion binding;GO:0043169//cation binding;GO:0046872//metal ion binding;GO:0046983//protein dimerization activity;GO:0050839//cell adhesion molecul…	GO:0001775//cell activation;GO:0001932//regulation of protein phosphorylation;GO:0001934//positive regulation of protein phosphorylation;GO:0002218//activation of innate immune response;GO:0002221//pattern recognition receptor signaling pathway;GO:0002224//toll-like receptor signaling pathway;GO:0002250//adaptive immune response;GO:0002253//activation of immune response;GO:0002376//immune system …	--
ncbi_127523659	129	247	258	143	21	44	86	6.084	11.515	10.004	6.727	0.743	2.859	5.072	8.5825	2.89133333333333	-1.56966	1.74691123390464e-05	0.00622157297980921	RHOQ	XP_016086756.1 taxid=75366 PREDICTED: rho-related GTP-binding protein RhoQ [Sinocyclocheilus grahami]	Organismal Systems	Endocrine system	ko04910//Insulin signaling pathway	K07194	GO:0005575//cellular_component;GO:0005622//intracellular anatomical structure;GO:0005737//cytoplasm;GO:0005798//Golgi-associated vesicle;GO:0005829//cytosol;GO:0005856//cytoskeleton;GO:0005884//actin filament;GO:0005886//plasma membrane;GO:0015629//actin cytoskeleton;GO:0016020//membrane;GO:0030660//Golgi-associated vesicle membrane;GO:0031090//organelle membrane;GO:0031410//cytoplasmic vesicle;G…	GO:0000166//nucleotide binding;GO:0001882//nucleoside binding;GO:0001883//purine nucleoside binding;GO:0003674//molecular_function;GO:0003824//catalytic activity;GO:0003924//GTPase activity;GO:0005488//binding;GO:0005515//protein binding;GO:0005522//profilin binding;GO:0005525//GTP binding;GO:0016462//pyrophosphatase activity;GO:0016787//hydrolase activity;GO:0016817//hydrolase activity, acting o…	GO:0006139//nucleobase-containing compound metabolic process;GO:0006163//purine nucleotide metabolic process;GO:0006355//regulation of transcription, DNA-templated;GO:0006357//regulation of transcription by RNA polymerase II;GO:0006725//cellular aromatic compound metabolic process;GO:0006753//nucleoside phosphate metabolic process;GO:0006793//phosphorus metabolic process;GO:0006796//phosphate-con…	--
ncbi_127497684	2	1	2	2	12	45	35	0.257	0.127	0.212	0.257	1.178	7.918	5.62	0.21325	4.90533333333333	4.52373352893353	2.09940754125361e-05	0.00736693073851352	Try3	XP_051722313.1 taxid=7959 serine protease 59, tandem duplicate 1 [Ctenopharyngodon idella]	Environmental Information Processing;Human Diseases;Organismal Systems;Organismal Systems	Signaling molecules and interaction;Infectious disease: viral;Digestive system;Digestive system	ko04080//Neuroactive ligand-receptor interaction;ko05164//Influenza A;ko04972//Pancreatic secretion;ko04974//Protein digestion and absorption	K01312;K01312;K01312;K01312	-	GO:0004252//serine-type endopeptidase activity	GO:0006508//proteolysis	--
ncbi_127513295	520	461	378	439	124	118	270	41.924	36.813	25.128	35.311	7.659	13.035	27.191	34.794	15.9616666666667	-1.12423	2.12934656741245e-05	0.00736693073851352	rnf185	KAK2910785.1 taxid=172907 hypothetical protein Q8A67_002918 [Cirrhinus molitorella]	Genetic Information Processing	Folding, sorting and degradation	ko04141//Protein processing in endoplasmic reticulum	K10666	GO:0005575//cellular_component;GO:0005622//intracellular anatomical structure;GO:0005634//nucleus;GO:0005680//anaphase-promoting complex;GO:0005737//cytoplasm;GO:0005739//mitochondrion;GO:0005740//mitochondrial envelope;GO:0005741//mitochondrial outer membrane;GO:0005783//endoplasmic reticulum;GO:0005789//endoplasmic reticulum membrane;GO:0012505//endomembrane system;GO:0016020//membrane;GO:00160…	GO:0003674//molecular_function;GO:0003697//single-stranded DNA binding;GO:0003824//catalytic activity;GO:0004842//ubiquitin-protein transferase activity;GO:0005488//binding;GO:0005515//protein binding;GO:0008270//zinc ion binding;GO:0016740//transferase activity;GO:0019787//ubiquitin-like protein transferase activity;GO:0019899//enzyme binding;GO:0043167//ion binding;GO:0043169//cation binding;GO…	GO:0006301//postreplication repair;GO:0006464//cellular protein modification process;GO:0006508//proteolysis;GO:0006511//ubiquitin-dependent protein catabolic process;GO:0006513//protein monoubiquitination;GO:0006515//protein quality control for misfolded or incompletely synthesized proteins;GO:0006517//protein deglycosylation;GO:0006807//nitrogen compound metabolic process;GO:0006810//transport;…	--
ncbi_127511102	25	30	77	60	10	5	3	1.241	1.483	3.155	2.975	0.38	0.34	0.186	2.2135	0.302	-2.87371	2.22049009382132e-05	0.00757406043551617	--	XP_051747580.1 taxid=7959 uncharacterized protein LOC127511102 [Ctenopharyngodon idella]	-	-	-	-	GO:0005737//cytoplasm;GO:0005886//plasma membrane;GO:0009898//cytoplasmic side of plasma membrane;GO:0043684//type IV secretion system complex;GO:0048501//signal recognition particle, plasma membrane targeting	GO:0000166//nucleotide binding;GO:0003677//DNA binding;GO:0003924//GTPase activity;GO:0005047//signal recognition particle binding;GO:0005048//signal sequence binding;GO:0005524//ATP binding;GO:0005525//GTP binding;GO:0015441//ABC-type beta-glucan transporter activity;GO:0016787//hydrolase activity;GO:0016887//ATP hydrolysis activity;GO:0042626//ATPase-coupled transmembrane transporter activity;G…	GO:0002949//tRNA threonylcarbamoyladenosine modification;GO:0006576//cellular biogenic amine metabolic process;GO:0006614//SRP-dependent cotranslational protein targeting to membrane;GO:0006810//transport;GO:0009306//protein secretion;GO:0015775//beta-glucan transport;GO:0042254//ribosome biogenesis;GO:0043107//type IV pilus-dependent motility;GO:0044097//secretion by the type IV secretion system…	--
ncbi_127495930	17	16	44	21	329	18	152	1.789	1.668	4.915	2.947	27.357	3.581	20.781	2.82975	17.2396666666667	2.60698537383986	2.32201318631968e-05	0.00781034935365138	--	XP_051719357.1 taxid=7959 uncharacterized protein LOC127495930 [Ctenopharyngodon idella]	-	-	-	-	-	-	-	--
ncbi_127525570	17	19	63	23	1009	215	107	1.108	1.227	3.369	1.498	50.253	19.198	8.719	1.8005	26.0566666666667	3.85518303240972	2.45931168846801e-05	0.00815885074949565	ADH5	XP_051774174.1 taxid=7959 alcohol dehydrogenase 1-like [Ctenopharyngodon idella]	Metabolism;Human Diseases;Metabolism;Metabolism;Metabolism;Metabolism;Metabolism;Metabolism;Metabolism;Metabolism	Global and overview maps;Endocrine and metabolic disease;Global and overview maps;Metabolism of cofactors and vitamins;Carbohydrate metabolism;Xenobiotics biodegradation and metabolism;Xenobiotics biodegradation and metabolism;Carbohydrate metabolism;Lipid metabolism;Amino acid metabolism	ko01100//Metabolic pathways;ko04936//Alcoholic liver disease;ko01200//Carbon metabolism;ko00830//Retinol metabolism;ko00010//Glycolysis / Gluconeogenesis;ko00980//Metabolism of xenobiotics by cytochrome P450;ko00982//Drug metabolism - cytochrome P450;ko00620//Pyruvate metabolism;ko00071//Fatty acid degradation;ko00350//Tyrosine metabolism	K00121;K00121;K00121;K00121;K00121;K00121;K00121;K00121;K00121;K00121	-	GO:0004024//alcohol dehydrogenase activity, zinc-dependent;GO:0008270//zinc ion binding;GO:0008743//L-threonine 3-dehydrogenase activity;GO:0016491//oxidoreductase activity;GO:0016616//oxidoreductase activity, acting on the CH-OH group of donors, NAD or NADP as acceptor;GO:0016655//oxidoreductase activity, acting on NAD(P)H, quinone or similar compound as acceptor;GO:0018467//formaldehyde dehydro…	GO:0006113//fermentation;GO:0006567//threonine catabolic process;GO:0008152//metabolic process;GO:0009056//catabolic process;GO:0010127//mycothiol-dependent detoxification;GO:0030494//bacteriochlorophyll biosynthetic process;GO:0046292//formaldehyde metabolic process	--
ncbi_127502435	5	4	2	3	15	52	48	0.348	0.276	0.115	0.208	0.797	4.954	4.173	0.23675	3.308	3.80452290370289	2.49572016508465e-05	0.00816775012946218	Amy2	XP_051731326.1 taxid=7959 pancreatic alpha-amylase [Ctenopharyngodon idella]	Metabolism;Organismal Systems;Organismal Systems;Organismal Systems;Metabolism	Global and overview maps;Digestive system;Digestive system;Digestive system;Carbohydrate metabolism	ko01100//Metabolic pathways;ko04972//Pancreatic secretion;ko04970//Salivary secretion;ko04973//Carbohydrate digestion and absorption;ko00500//Starch and sucrose metabolism	K01176;K01176;K01176;K01176;K01176	GO:0005737//cytoplasm	GO:0003824//catalytic activity;GO:0003844//1,4-alpha-glucan branching enzyme activity;GO:0004133//glycogen debranching enzyme activity;GO:0004553//hydrolase activity, hydrolyzing O-glycosyl compounds;GO:0008788//alpha,alpha-phosphotrehalase activity;GO:0033942//4-alpha-D-(1->4)-alpha-D-glucanotrehalose trehalohydrolase activity;GO:0043169//cation binding;GO:0047471//maltose alpha-D-glucosyltransf…	GO:0005975//carbohydrate metabolic process;GO:0005978//glycogen biosynthetic process;GO:0005980//glycogen catabolic process;GO:0005991//trehalose metabolic process;GO:0005992//trehalose biosynthetic process	--
ncbi_127500538	5	7	19	7	193	40	19	0.393	0.534	1.232	0.55	11.611	4.254	1.863	0.67725	5.90933333333333	3.12523498712602	2.68206564294246e-05	0.00851794722772766	--	XP_051727704.1 taxid=7959 counting factor associated protein D-like [Ctenopharyngodon idella]	-	-	-	-	-	-	-	--
ncbi_127515526	1	0	1	1	73	18	4	0.037	0	0.031	0.088	2.015	0.9	0.183	0.039	1.03266666666667	4.72675670920617	2.70513494453842e-05	0.00851794722772766	rgs9bp-c	XP_051755230.1 taxid=7959 regulator of G-protein signaling 9-binding protein isoform X1 [Ctenopharyngodon idella]	-	-	-	-	-	-	-	--
ncbi_127510119	105	89	237	223	917	368	352	11.497	9.629	21.396	24.277	76.446	55.043	48.075	16.6998	59.8546666666667	1.84163722831827	2.70824154156012e-05	0.00851794722772766	HEBP2	XP_051745559.1 taxid=7959 heme-binding protein 2 [Ctenopharyngodon idella]	-	-	-	-	-	GO:0016866//intramolecular transferase activity;GO:0031419//cobalamin binding	-	--
ncbi_127521871	31	24	33	24	1246	205	51	1.797	1.035	1.54	1.469	58.019	17.206	3.712	1.46025	26.3123333333333	4.17145190004722	2.84071208998462e-05	0.00882004684554457	FGB	XP_051767334.1 taxid=7959 fibrinogen beta chain [Ctenopharyngodon idella]	Organismal Systems;Human Diseases;Organismal Systems;Organismal Systems	Immune system;Infectious disease: viral;Immune system;Immune system	ko04613//Neutrophil extracellular trap formation;ko05171//Coronavirus disease - COVID-19;ko04611//Platelet activation;ko04610//Complement and coagulation cascades	K03904;K03904;K03904;K03904	GO:0005575//cellular_component;GO:0005576//extracellular region;GO:0005577//fibrinogen complex;GO:0005615//extracellular space;GO:0005622//intracellular anatomical structure;GO:0005737//cytoplasm;GO:0005783//endoplasmic reticulum;GO:0005886//plasma membrane;GO:0005938//cell cortex;GO:0009897//external side of plasma membrane;GO:0009986//cell surface;GO:0012505//endomembrane system;GO:0016020//mem…	GO:0003674//molecular_function;GO:0005102//signaling receptor binding;GO:0005198//structural molecule activity;GO:0005488//binding;GO:0005515//protein binding;GO:0030674//protein-macromolecule adaptor activity;GO:0043167//ion binding;GO:0043169//cation binding;GO:0046872//metal ion binding;GO:0050839//cell adhesion molecule binding;GO:0051087//chaperone binding;GO:0060090//molecular adaptor activ…	GO:0001775//cell activation;GO:0001932//regulation of protein phosphorylation;GO:0001934//positive regulation of protein phosphorylation;GO:0002218//activation of innate immune response;GO:0002221//pattern recognition receptor signaling pathway;GO:0002224//toll-like receptor signaling pathway;GO:0002250//adaptive immune response;GO:0002253//activation of immune response;GO:0002376//immune system …	--
ncbi_127517951	2	0	1	2	19	31	31	0.235	0	0.097	0.235	1.704	4.985	4.55	0.14175	3.74633333333333	4.72405863008356	2.91899575736273e-05	0.00890260142788989	CELA2A	XP_051760148.1 taxid=7959 chymotrypsin-like elastase family member 2A [Ctenopharyngodon idella]	Organismal Systems;Organismal Systems	Digestive system;Digestive system	ko04972//Pancreatic secretion;ko04974//Protein digestion and absorption	K01346;K01346	-	GO:0004252//serine-type endopeptidase activity	GO:0006508//proteolysis	--
ncbi_127506128	2	0	0	1	50	26	9	0.245	0	0	0.126	4.609	4.291	1.378	0.09275	3.426	5.2070340594632	2.94082134871249e-05	0.00890260142788989	crp	XP_051738226.1 taxid=7959 pentraxin fusion protein [Ctenopharyngodon idella]	-	-	-	-	-	-	-	--
ncbi_127496087	536	352	578	464	272	87	161	24.855	16.305	22.605	21.852	9.579	5.512	9.877	21.4043	8.32266666666667	-1.36278	3.2122782617629e-05	0.0096043154251079	Kcne4	XP_051719659.1 taxid=7959 potassium voltage-gated channel subfamily E member 4 [Ctenopharyngodon idella]	-	-	-	-	GO:0005575//cellular_component;GO:0005886//plasma membrane;GO:0005887//integral component of plasma membrane;GO:0008076//voltage-gated potassium channel complex;GO:0016020//membrane;GO:0016021//integral component of membrane;GO:0016324//apical plasma membrane;GO:0031224//intrinsic component of membrane;GO:0031226//intrinsic component of plasma membrane;GO:0032991//protein-containing complex;GO:00…	GO:0003674//molecular_function;GO:0005215//transporter activity;GO:0005216//ion channel activity;GO:0005244//voltage-gated ion channel activity;GO:0005249//voltage-gated potassium channel activity;GO:0005261//cation channel activity;GO:0005267//potassium channel activity;GO:0005488//binding;GO:0005515//protein binding;GO:0008324//cation transmembrane transporter activity;GO:0015075//ion transmemb…	GO:0006810//transport;GO:0006811//ion transport;GO:0006812//cation transport;GO:0006813//potassium ion transport;GO:0008150//biological_process;GO:0009987//cellular process;GO:0030001//metal ion transport;GO:0032879//regulation of localization;GO:0034220//ion transmembrane transport;GO:0034762//regulation of transmembrane transport;GO:0034765//regulation of ion transmembrane transport;GO:0043269/…	--
ncbi_127504220	0	0	1	1	68	14	7	0	0	0.086	0.104	5.415	1.999	0.912	0.0475	2.77533333333333	5.86858973408811	3.36009257407179e-05	0.00992374658035007	--	XP_048023283.1 taxid=75352 liver-expressed antimicrobial peptide 2-like [Megalobrama amblycephala]	-	-	-	-	-	-	GO:0042742//defense response to bacterium	--
ncbi_127497718	2	0	3	1	66	21	10	0.281	0	0.348	0.14	7.088	4.043	1.757	0.19225	4.296	4.48193849002359	3.58511571340426e-05	0.0104607629334005	APOC2	XP_051722366.1 taxid=7959 apolipoprotein C-II [Ctenopharyngodon idella]	-	-	-	-	GO:0005575//cellular_component;GO:0005576//extracellular region;GO:0005615//extracellular space;GO:0005622//intracellular anatomical structure;GO:0005737//cytoplasm;GO:0005829//cytosol;GO:0032991//protein-containing complex;GO:0032994//protein-lipid complex;GO:0034358//plasma lipoprotein particle;GO:0034361//very-low-density lipoprotein particle;GO:0034362//low-density lipoprotein particle;GO:003…	GO:0003674//molecular_function;GO:0004857//enzyme inhibitor activity;GO:0005488//binding;GO:0005515//protein binding;GO:0008047//enzyme activator activity;GO:0008289//lipid binding;GO:0016004//phospholipase activator activity;GO:0019899//enzyme binding;GO:0030234//enzyme regulator activity;GO:0042802//identical protein binding;GO:0042803//protein homodimerization activity;GO:0043274//phospholipas…	GO:0006629//lipid metabolic process;GO:0006810//transport;GO:0006811//ion transport;GO:0006820//anion transport;GO:0006869//lipid transport;GO:0008104//protein localization;GO:0008150//biological_process;GO:0008152//metabolic process;GO:0009056//catabolic process;GO:0009889//regulation of biosynthetic process;GO:0009891//positive regulation of biosynthetic process;GO:0009892//negative regulation …	--
ncbi_127500540	5	7	28	9	228	52	23	0.393	0.534	1.714	0.655	13.313	5.347	2.195	0.824	6.95166666666667	3.07664266387221	3.67494712259099e-05	0.0105952225493939	--	XP_051727706.1 taxid=7959 counting factor associated protein D-like [Ctenopharyngodon idella]	-	-	-	-	-	-	-	--
ncbi_127514210	0	0	0	0	48	4	6	0	0	0	0	2.75	0.411	0.562	0.001	1.241	10.2772874001304	3.77220157132689e-05	0.0107476679593405	AGXT	XP_051752771.1 taxid=7959 alanine--glyoxylate and serine--pyruvate aminotransferase a [Ctenopharyngodon idella]	Metabolism;Metabolism;Cellular Processes;Metabolism;Metabolism;Metabolism;Metabolism	Global and overview maps;Global and overview maps;Transport and catabolism;Amino acid metabolism;Amino acid metabolism;Global and overview maps;Carbohydrate metabolism	ko01100//Metabolic pathways;ko01200//Carbon metabolism;ko04146//Peroxisome;ko00250//Alanine, aspartate and glutamate metabolism;ko00260//Glycine, serine and threonine metabolism;ko01210//2-Oxocarboxylic acid metabolism;ko00630//Glyoxylate and dicarboxylate metabolism	K00830;K00830;K00830;K00830;K00830;K00830;K00830	-	GO:0003824//catalytic activity;GO:0003870//5-aminolevulinate synthase activity;GO:0004648//O-phospho-L-serine:2-oxoglutarate aminotransferase activity;GO:0016829//lyase activity;GO:0016830//carbon-carbon lyase activity;GO:0016831//carboxy-lyase activity;GO:0030170//pyridoxal phosphate binding;GO:0031071//cysteine desulfurase activity;GO:0043766//Sep-tRNA:Cys-tRNA synthase activity;GO:0047304//2-a…	GO:0006520//cellular amino acid metabolic process;GO:0006534//cysteine metabolic process;GO:0006564//L-serine biosynthetic process;GO:0009058//biosynthetic process;GO:0015940//pantothenate biosynthetic process;GO:0016226//iron-sulfur cluster assembly;GO:0019346//transsulfuration;GO:0019700//organic phosphonate catabolic process;GO:0019752//carboxylic acid metabolic process;GO:0033014//tetrapyrrol…	--
ncbi_127515293	0	1168	936	775	0	2	3	0	39.308	25.807	25.661	0	0.05	0.101	22.694	0.0503333333333333	-8.81658	3.95388183668531e-05	0.0111343151535866	--	XP_051754750.1 taxid=7959 uncharacterized protein LOC127515293 isoform X1 [Ctenopharyngodon idella]	-	-	-	-	-	GO:0008270//zinc ion binding	-	--
ncbi_127517528	0	2	2	1	78	17	5	0	0.096	0.08	0.048	2.877	1.129	0.303	0.056	1.43633333333333	4.68081996033162	4.27080166885839e-05	0.0118885373352198	Clec10a	XP_051759259.1 taxid=7959 asialoglycoprotein receptor-like 1 [Ctenopharyngodon idella]	Human Diseases;Organismal Systems	Infectious disease: bacterial;Immune system	ko05152//Tuberculosis;ko04625//C-type lectin receptor signaling pathway	K10059;K10059	GO:0016020//membrane	-	-	--
ncbi_127507376	1	1	4	1	13	41	33	0.073	0.077	0.258	0.078	0.755	4.331	3.2	0.1215	2.762	4.50668510065227	5.25098419908266e-05	0.0144244285483014	CPA1	XP_051740387.1 taxid=7959 carboxypeptidase A1-like isoform X2 [Ctenopharyngodon idella]	Organismal Systems;Organismal Systems	Digestive system;Digestive system	ko04972//Pancreatic secretion;ko04974//Protein digestion and absorption	K08779;K08779	-	GO:0004181//metallocarboxypeptidase activity;GO:0008270//zinc ion binding	GO:0006508//proteolysis	--
ncbi_127513209	3	1	0	0	78	14	6	0.273	0.095	0	0	5.411	1.769	0.694	0.092	2.62466666666667	4.83435654038087	5.30090899660922e-05	0.0144244285483014	PTGDS	XP_051750818.1 taxid=7959 lipocalin-15 isoform X1 [Ctenopharyngodon idella]	-	-	-	-	-	GO:0046422//violaxanthin de-epoxidase activity	GO:0030682//mitigation of host defenses by symbiont	--
ncbi_127507405	2	1	3	1	70	17	9	0.161	0.08	0.199	0.033	4.285	1.726	0.903	0.11825	2.30466666666667	4.28464601420185	5.41219337555573e-05	0.014563611018801	Cpa2	XP_051740448.1 taxid=7959 carboxypeptidase A1-like isoform X1 [Ctenopharyngodon idella]	Organismal Systems;Organismal Systems	Digestive system;Digestive system	ko04972//Pancreatic secretion;ko04974//Protein digestion and absorption	K01298;K01298	-	GO:0004181//metallocarboxypeptidase activity;GO:0008270//zinc ion binding	GO:0006508//proteolysis	--
ncbi_127505750	20	16	27	9	850	106	43	0.655	0.519	0.729	0.294	21.259	4.753	1.76	0.54925	9.25733333333333	4.07506180095622	5.52123183464069e-05	0.0146937574254207	Ppp1r3g	XP_051737485.1 taxid=7959 protein phosphatase 1 regulatory subunit 3G [Ctenopharyngodon idella]	-	-	-	-	GO:0005575//cellular_component;GO:0005622//intracellular anatomical structure;GO:0005737//cytoplasm	GO:0003674//molecular_function;GO:0005488//binding;GO:0005515//protein binding;GO:0019899//enzyme binding;GO:0019902//phosphatase binding;GO:0019903//protein phosphatase binding;GO:0030246//carbohydrate binding;GO:0030247//polysaccharide binding;GO:2001069//glycogen binding;GO:2001070//starch binding	GO:0005979//regulation of glycogen biosynthetic process;GO:0006109//regulation of carbohydrate metabolic process;GO:0008150//biological_process;GO:0009889//regulation of biosynthetic process;GO:0009891//positive regulation of biosynthetic process;GO:0009893//positive regulation of metabolic process;GO:0010556//regulation of macromolecule biosynthetic process;GO:0010557//positive regulation of mac…	--
ncbi_127517514	635	656	451	719	366	218	257	20.824	24.652	13.344	25.762	9.828	10.638	10.757	21.1455	10.4076666666667	-1.0227	5.91224772970472e-05	0.0155633495128249	hsd17b3	XP_051759239.1 taxid=7959 17-beta-hydroxysteroid dehydrogenase type 3 isoform X1 [Ctenopharyngodon idella]	Metabolism;Metabolism	Global and overview maps;Lipid metabolism	ko01100//Metabolic pathways;ko00140//Steroid hormone biosynthesis	K10207;K10207	GO:0005575//cellular_component;GO:0005622//intracellular anatomical structure;GO:0005737//cytoplasm;GO:0005783//endoplasmic reticulum;GO:0005789//endoplasmic reticulum membrane;GO:0012505//endomembrane system;GO:0016020//membrane;GO:0031984//organelle subcompartment;GO:0042175//nuclear outer membrane-endoplasmic reticulum membrane network;GO:0043226//organelle;GO:0043227//membrane-bounded organel…	GO:0003674//molecular_function;GO:0003824//catalytic activity;GO:0003858//3-hydroxybutyrate dehydrogenase activity;GO:0004303//estradiol 17-beta-dehydrogenase activity;GO:0004316//3-oxoacyl-[acyl-carrier-protein] reductase (NADPH) activity;GO:0004488//methylenetetrahydrofolate dehydrogenase (NADP+) activity;GO:0004757//sepiapterin reductase activity;GO:0004852//uroporphyrinogen-III synthase activ…	GO:0000003//reproduction;GO:0000272//polysaccharide catabolic process;GO:0001101//response to acid chemical;GO:0003006//developmental process involved in reproduction;GO:0006082//organic acid metabolic process;GO:0006629//lipid metabolic process;GO:0006633//fatty acid biosynthetic process;GO:0006694//steroid biosynthetic process;GO:0006702//androgen biosynthetic process;GO:0006725//cellular aroma…	--
ncbi_127504275	3	0	0	4	110	13	5	0.209	0	0	0.278	5.856	1.241	0.436	0.12175	2.511	4.36626835118916	6.44847586272906e-05	0.0167923858541476	VMO1	XP_051734796.1 taxid=7959 vitelline membrane outer layer protein 1-like [Ctenopharyngodon idella]	-	-	-	-	GO:0005575//cellular_component;GO:0005576//extracellular region;GO:0005615//extracellular space	-	-	--
ncbi_127516001	3	1	0	3	282	22	10	0.175	0.055	0	0.174	11.445	1.617	0.652	0.101	4.57133333333333	5.50018782339291	6.92046449543846e-05	0.0178297669309073	F2	XP_051756203.1 taxid=7959 prothrombin isoform X1 [Ctenopharyngodon idella]	Human Diseases;Environmental Information Processing;Cellular Processes;Human Diseases;Human Diseases;Environmental Information Processing;Organismal Systems;Organismal Systems	Cancer: overview;Signaling molecules and interaction;Cell motility;Infectious disease: bacterial;Infectious disease: viral;Signal transduction;Immune system;Immune system	ko05200//Pathways in cancer;ko04080//Neuroactive ligand-receptor interaction;ko04810//Regulation of actin cytoskeleton;ko05130//Pathogenic Escherichia coli infection;ko05171//Coronavirus disease - COVID-19;ko04072//Phospholipase D signaling pathway;ko04611//Platelet activation;ko04610//Complement and coagulation cascades	K01313;K01313;K01313;K01313;K01313;K01313;K01313;K01313	GO:0005575//cellular_component;GO:0005576//extracellular region;GO:0005615//extracellular space;GO:0005622//intracellular anatomical structure;GO:0005737//cytoplasm;GO:0005783//endoplasmic reticulum;GO:0005788//endoplasmic reticulum lumen;GO:0005794//Golgi apparatus;GO:0005796//Golgi lumen;GO:0005886//plasma membrane;GO:0009897//external side of plasma membrane;GO:0009986//cell surface;GO:0012505…	GO:0001530//lipopolysaccharide binding;GO:0003674//molecular_function;GO:0003824//catalytic activity;GO:0004175//endopeptidase activity;GO:0004252//serine-type endopeptidase activity;GO:0005102//signaling receptor binding;GO:0005488//binding;GO:0005509//calcium ion binding;GO:0005515//protein binding;GO:0005539//glycosaminoglycan binding;GO:0008047//enzyme activator activity;GO:0008083//growth fa…	GO:0001101//response to acid chemical;GO:0001558//regulation of cell growth;GO:0001775//cell activation;GO:0001817//regulation of cytokine production;GO:0001818//negative regulation of cytokine production;GO:0001906//cell killing;GO:0001909//leukocyte mediated cytotoxicity;GO:0001932//regulation of protein phosphorylation;GO:0001934//positive regulation of protein phosphorylation;GO:0002252//immu…	--
ncbi_127506370	36	20	53	30	325	80	67	1.296	0.713	1.574	1.079	8.937	3.944	3.014	1.1655	5.29833333333333	2.18458960617532	7.42341447848887e-05	0.0189242370357941	PCK2	XP_051738751.1 taxid=7959 phosphoenolpyruvate carboxykinase [GTP], mitochondrial [Ctenopharyngodon idella]	Metabolism;Environmental Information Processing;Environmental Information Processing;Organismal Systems;Environmental Information Processing;Human Diseases;Organismal Systems;Organismal Systems;Organismal Systems;Metabolism;Metabolism;Organismal Systems;Metabolism	Global and overview maps;Signal transduction;Signal transduction;Endocrine system;Signal transduction;Endocrine and metabolic disease;Endocrine system;Endocrine system;Endocrine system;Carbohydrate metabolism;Carbohydrate metabolism;Excretory system;Carbohydrate metabolism	ko01100//Metabolic pathways;ko04151//PI3K-Akt signaling pathway;ko04068//FoxO signaling pathway;ko04910//Insulin signaling pathway;ko04152//AMPK signaling pathway;ko04931//Insulin resistance;ko04922//Glucagon signaling pathway;ko04920//Adipocytokine signaling pathway;ko03320//PPAR signaling pathway;ko00010//Glycolysis / Gluconeogenesis;ko00620//Pyruvate metabolism;ko04964//Proximal tubule bicarbo…	K01596;K01596;K01596;K01596;K01596;K01596;K01596;K01596;K01596;K01596;K01596;K01596;K01596	GO:0005575//cellular_component;GO:0005622//intracellular anatomical structure;GO:0005737//cytoplasm;GO:0005739//mitochondrion;GO:0005759//mitochondrial matrix;GO:0031974//membrane-enclosed lumen;GO:0043226//organelle;GO:0043227//membrane-bounded organelle;GO:0043229//intracellular organelle;GO:0043231//intracellular membrane-bounded organelle;GO:0043233//organelle lumen;GO:0070013//intracellular …	GO:0000166//nucleotide binding;GO:0001882//nucleoside binding;GO:0001883//purine nucleoside binding;GO:0003674//molecular_function;GO:0003676//nucleic acid binding;GO:0003723//RNA binding;GO:0003729//mRNA binding;GO:0003824//catalytic activity;GO:0004457//lactate dehydrogenase activity;GO:0004611//phosphoenolpyruvate carboxykinase activity;GO:0004613//phosphoenolpyruvate carboxykinase (GTP) activ…	GO:0000003//reproduction;GO:0001655//urogenital system development;GO:0001822//kidney development;GO:0001889//liver development;GO:0002791//regulation of peptide secretion;GO:0002793//positive regulation of peptide secretion;GO:0003006//developmental process involved in reproduction;GO:0005975//carbohydrate metabolic process;GO:0005996//monosaccharide metabolic process;GO:0006006//glucose metabol…	--
ncbi_127519413	1	0	0	0	54	11	2	0.123	0	0	0	5.075	1.854	0.308	0.03075	2.41233333333333	6.29369905020946	7.65231146957573e-05	0.0193045499135609	CBLN1	XP_051763079.1 taxid=7959 cerebellin-1-like [Ctenopharyngodon idella]	-	-	-	-	GO:0005737//cytoplasm;GO:0005940//septin ring;GO:0009424//bacterial-type flagellum hook;GO:0016020//membrane;GO:0039623//T=25 icosahedral viral capsid;GO:0042729//DASH complex;GO:0072686//mitotic spindle	GO:0005164//tumor necrosis factor receptor binding;GO:0005524//ATP binding	GO:0000278//mitotic cell cycle;GO:0000921//septin ring assembly;GO:0006260//DNA replication;GO:0006955//immune response;GO:0007059//chromosome segregation;GO:0030261//chromosome condensation;GO:0043093//FtsZ-dependent cytokinesis;GO:0051276//chromosome organization;GO:0075509//endocytosis involved in viral entry into host cell;GO:0090529//cell septum assembly	--
ncbi_127496689	19	10	22	23	45	95	97	2.328	1.214	2.223	2.814	4.211	15.939	14.852	2.14475	11.6673333333333	2.44359346193493	7.78565434638061e-05	0.0194384512330563	Try3	XP_051720333.1 taxid=7959 trypsin-1 [Ctenopharyngodon idella]	Environmental Information Processing;Human Diseases;Organismal Systems;Organismal Systems	Signaling molecules and interaction;Infectious disease: viral;Digestive system;Digestive system	ko04080//Neuroactive ligand-receptor interaction;ko05164//Influenza A;ko04972//Pancreatic secretion;ko04974//Protein digestion and absorption	K01312;K01312;K01312;K01312	-	GO:0004252//serine-type endopeptidase activity	GO:0006508//proteolysis	--
ncbi_127510009	57	95	14	97	15	11	5	5.42	9.046	1.08	9.288	1.121	1.397	0.586	6.2085	1.03466666666667	-2.58508	8.10466556117373e-05	0.0200284480163781	--	XP_051739105.1 taxid=7959 uncharacterized protein LOC127506554 [Ctenopharyngodon idella]	-	-	-	-	-	GO:0016788//hydrolase activity, acting on ester bonds	-	--
ncbi_127519302	36	13	31	27	176	117	46	0.629	0.247	0.425	0.471	2.138	2.607	0.879	0.443	1.87466666666667	2.08125548979636	8.57255678813201e-05	0.0209707252823213	ADGRE3	XP_051762883.1 taxid=7959 adhesion G protein-coupled receptor E3-like isoform X1 [Ctenopharyngodon idella]	-	-	-	-	GO:0016020//membrane	GO:0004930//G protein-coupled receptor activity	GO:0007186//G protein-coupled receptor signaling pathway	--
ncbi_127508340	2	1	0	2	77	12	4	0.22	0.115	0	0.219	6.219	1.734	0.527	0.1385	2.82666666666667	4.35114388268022	0.000112621050535628	0.0272745660187184	NME4	XP_051742132.1 taxid=7959 nucleoside diphosphate kinase, mitochondrial isoform X1 [Ctenopharyngodon idella]	Metabolism;Metabolism;Metabolism;Metabolism;Metabolism;Metabolism	Global and overview maps;Global and overview maps;Nucleotide metabolism;Global and overview maps;Xenobiotics biodegradation and metabolism;Nucleotide metabolism	ko01100//Metabolic pathways;ko01240//Biosynthesis of cofactors;ko00230//Purine metabolism;ko01232//Nucleotide metabolism;ko00983//Drug metabolism - other enzymes;ko00240//Pyrimidine metabolism	K00940;K00940;K00940;K00940;K00940;K00940	GO:0005575//cellular_component;GO:0005622//intracellular anatomical structure;GO:0005737//cytoplasm;GO:0005739//mitochondrion;GO:0005740//mitochondrial envelope;GO:0005743//mitochondrial inner membrane;GO:0005758//mitochondrial intermembrane space;GO:0005759//mitochondrial matrix;GO:0016020//membrane;GO:0019866//organelle inner membrane;GO:0031090//organelle membrane;GO:0031966//mitochondrial mem…	GO:0000166//nucleotide binding;GO:0003674//molecular_function;GO:0003824//catalytic activity;GO:0004550//nucleoside diphosphate kinase activity;GO:0005488//binding;GO:0005515//protein binding;GO:0005524//ATP binding;GO:0005543//phospholipid binding;GO:0008289//lipid binding;GO:0016301//kinase activity;GO:0016740//transferase activity;GO:0016772//transferase activity, transferring phosphorus-conta…	GO:0006139//nucleobase-containing compound metabolic process;GO:0006163//purine nucleotide metabolic process;GO:0006164//purine nucleotide biosynthetic process;GO:0006165//nucleoside diphosphate phosphorylation;GO:0006183//GTP biosynthetic process;GO:0006213//pyrimidine nucleoside metabolic process;GO:0006220//pyrimidine nucleotide metabolic process;GO:0006221//pyrimidine nucleotide biosynthetic …	--
ncbi_127497100	85	51	51	40	10	6	19	4.431	2.634	2.193	2.082	0.398	0.428	1.238	2.835	0.688	-2.04287	0.000114250245187123	0.0273951726528884	RAP1GAP	XP_051721242.1 taxid=7959 rap1 GTPase-activating protein 1 [Ctenopharyngodon idella]	-	-	-	-	-	GO:0005096//GTPase activator activity;GO:0030695//GTPase regulator activity	GO:0051056//regulation of small GTPase mediated signal transduction	--
ncbi_127509314	2	0	0	5	234	18	49	0.097	0	0	0.243	8.693	1.199	2.978	0.085	4.29	5.65737099624921	0.000115796156192504	0.0274936403006869	hoxb5a	XP_043086217.1 taxid=1606681 homeobox protein Hox-B5a [Puntigrus tetrazona]	-	-	-	-	GO:0001650//fibrillar center;GO:0005575//cellular_component;GO:0005622//intracellular anatomical structure;GO:0005634//nucleus;GO:0005730//nucleolus;GO:0005737//cytoplasm;GO:0005829//cytosol;GO:0031974//membrane-enclosed lumen;GO:0031981//nuclear lumen;GO:0043226//organelle;GO:0043227//membrane-bounded organelle;GO:0043228//non-membrane-bounded organelle;GO:0043229//intracellular organelle;GO:004…	GO:0000976//transcription cis-regulatory region binding;GO:0000977//RNA polymerase II transcription regulatory region sequence-specific DNA binding;GO:0000981//DNA-binding transcription factor activity, RNA polymerase II-specific;GO:0001067//transcription regulatory region nucleic acid binding;GO:0001228//DNA-binding transcription activator activity, RNA polymerase II-specific;GO:0003674//molecul…	GO:0001501//skeletal system development;GO:0001708//cell fate specification;GO:0003002//regionalization;GO:0003158//endothelium development;GO:0006139//nucleobase-containing compound metabolic process;GO:0006351//transcription, DNA-templated;GO:0006355//regulation of transcription, DNA-templated;GO:0006357//regulation of transcription by RNA polymerase II;GO:0006366//transcription by RNA polymera…	TF_Otx
ncbi_127497004	21	38	22	17	239	67	42	0.414	0.668	0.318	0.297	3.275	1.705	0.919	0.42425	1.96633333333333	2.21252134356478	0.000121232273230294	0.0285048853698182	NTRK1	XP_051721027.1 taxid=7959 LOW QUALITY PROTEIN: high affinity nerve growth factor receptor [Ctenopharyngodon idella]	Human Diseases;Environmental Information Processing;Environmental Information Processing;Environmental Information Processing;Environmental Information Processing;Human Diseases;Cellular Processes;Organismal Systems;Organismal Systems;Human Diseases;Human Diseases	Cancer: overview;Signal transduction;Signal transduction;Signal transduction;Signal transduction;Cancer: overview;Cell growth and death;Nervous system;Sensory system;Cancer: overview;Cancer: specific types	ko05200//Pathways in cancer;ko04151//PI3K-Akt signaling pathway;ko04010//MAPK signaling pathway;ko04020//Calcium signaling pathway;ko04014//Ras signaling pathway;ko05202//Transcriptional misregulation in cancer;ko04210//Apoptosis;ko04722//Neurotrophin signaling pathway;ko04750//Inflammatory mediator regulation of TRP channels;ko05230//Central carbon metabolism in cancer;ko05216//Thyroid cancer	K03176;K03176;K03176;K03176;K03176;K03176;K03176;K03176;K03176;K03176;K03176	GO:0000139//Golgi membrane;GO:0005575//cellular_component;GO:0005622//intracellular anatomical structure;GO:0005737//cytoplasm;GO:0005768//endosome;GO:0005769//early endosome;GO:0005770//late endosome;GO:0005794//Golgi apparatus;GO:0005886//plasma membrane;GO:0005887//integral component of plasma membrane;GO:0009986//cell surface;GO:0010008//endosome membrane;GO:0012505//endomembrane system;GO:00…	GO:0000166//nucleotide binding;GO:0003674//molecular_function;GO:0003824//catalytic activity;GO:0004672//protein kinase activity;GO:0004674//protein serine/threonine kinase activity;GO:0004675//transmembrane receptor protein serine/threonine kinase activity;GO:0004713//protein tyrosine kinase activity;GO:0004714//transmembrane receptor protein tyrosine kinase activity;GO:0004888//transmembrane si…	GO:0000003//reproduction;GO:0000902//cell morphogenesis;GO:0000904//cell morphogenesis involved in differentiation;GO:0001101//response to acid chemical;GO:0001775//cell activation;GO:0001932//regulation of protein phosphorylation;GO:0001934//positive regulation of protein phosphorylation;GO:0002064//epithelial cell development;GO:0002376//immune system process;GO:0002520//immune system developme…	--
ncbi_127495323	64	6	18	18	1348	217	89	1.604	0.152	0.374	0.438	25.798	7.445	2.8	0.642	12.0143333333333	4.2260394890116	0.000122534239571683	0.0285339828264137	A2m	XP_051718037.1 taxid=7959 alpha-2-macroglobulin [Ctenopharyngodon idella]	Organismal Systems	Immune system	ko04610//Complement and coagulation cascades	K03910	GO:0005576//extracellular region;GO:0005615//extracellular space	GO:0004866//endopeptidase inhibitor activity	-	--
ncbi_127513579	3	0	4	1	36	85	1	0.231	0	0.396	0.077	5.023	21.477	0.098	0.176	8.866	5.65463602852797	0.000125249238352352	0.0287075467397238	Arrdc2	XP_051751441.1 taxid=7959 arrestin domain-containing protein 3-like [Ctenopharyngodon idella]	-	-	-	-	-	-	-	--
ncbi_127518808	0	0	0	2	64	11	5	0	0	0	0.163	3.976	1.207	0.51	0.04075	1.89766666666667	5.54128272943892	0.000125650340837836	0.0287075467397238	Upp2	XP_051761942.1 taxid=7959 uridine phosphorylase 2 isoform X1 [Ctenopharyngodon idella]	Metabolism;Metabolism;Metabolism;Metabolism	Global and overview maps;Global and overview maps;Xenobiotics biodegradation and metabolism;Nucleotide metabolism	ko01100//Metabolic pathways;ko01232//Nucleotide metabolism;ko00983//Drug metabolism - other enzymes;ko00240//Pyrimidine metabolism	K00757;K00757;K00757;K00757	GO:0005575//cellular_component;GO:0005622//intracellular anatomical structure;GO:0005737//cytoplasm;GO:0005829//cytosol;GO:0005856//cytoskeleton;GO:0005882//intermediate filament;GO:0043226//organelle;GO:0043228//non-membrane-bounded organelle;GO:0043229//intracellular organelle;GO:0043232//intracellular non-membrane-bounded organelle;GO:0045098//type III intermediate filament;GO:0045111//interme…	GO:0003674//molecular_function;GO:0003824//catalytic activity;GO:0004731//purine-nucleoside phosphorylase activity;GO:0004850//uridine phosphorylase activity;GO:0005488//binding;GO:0005515//protein binding;GO:0016740//transferase activity;GO:0016757//glycosyltransferase activity;GO:0016763//pentosyltransferase activity;GO:0042802//identical protein binding	GO:0006139//nucleobase-containing compound metabolic process;GO:0006213//pyrimidine nucleoside metabolic process;GO:0006220//pyrimidine nucleotide metabolic process;GO:0006221//pyrimidine nucleotide biosynthetic process;GO:0006222//UMP biosynthetic process;GO:0006725//cellular aromatic compound metabolic process;GO:0006753//nucleoside phosphate metabolic process;GO:0006793//phosphorus metabolic p…	--
ncbi_127509845	0	0	5	0	27	33	24	0	0	0.083	0	0.414	1.282	0.899	0.02075	0.865	5.38151689117716	0.000129909334698683	0.0294032174554459	SI	XP_051744925.1 taxid=7959 sucrase-isomaltase, intestinal-like isoform X1 [Ctenopharyngodon idella]	Metabolism;Organismal Systems;Metabolism;Metabolism	Global and overview maps;Digestive system;Carbohydrate metabolism;Carbohydrate metabolism	ko01100//Metabolic pathways;ko04973//Carbohydrate digestion and absorption;ko00500//Starch and sucrose metabolism;ko00052//Galactose metabolism	K12047;K12047;K12047;K12047	GO:0005575//cellular_component;GO:0005622//intracellular anatomical structure;GO:0005737//cytoplasm;GO:0005794//Golgi apparatus;GO:0005886//plasma membrane;GO:0005903//brush border;GO:0012505//endomembrane system;GO:0016020//membrane;GO:0016021//integral component of membrane;GO:0016324//apical plasma membrane;GO:0031224//intrinsic component of membrane;GO:0043226//organelle;GO:0043227//membrane-…	GO:0003674//molecular_function;GO:0003824//catalytic activity;GO:0004339//glucan 1,4-alpha-glucosidase activity;GO:0004553//hydrolase activity, hydrolyzing O-glycosyl compounds;GO:0004558//alpha-1,4-glucosidase activity;GO:0004564//beta-fructofuranosidase activity;GO:0004574//oligo-1,6-glucosidase activity;GO:0004575//sucrose alpha-glucosidase activity;GO:0005488//binding;GO:0015926//glucosidase …	GO:0005975//carbohydrate metabolic process;GO:0006950//response to stress;GO:0007568//aging;GO:0007584//response to nutrient;GO:0007586//digestion;GO:0008150//biological_process;GO:0008152//metabolic process;GO:0009605//response to external stimulus;GO:0009719//response to endogenous stimulus;GO:0009725//response to hormone;GO:0009743//response to carbohydrate;GO:0009744//response to sucrose;GO:0…	--
ncbi_127524011	0	0	0	3	68	5	13	0	0	0	0.092	1.527	0.207	0.47	0.023	0.734666666666667	4.99738405179299	0.00013315352305531	0.029858444642162	hoxb1b	XP_051771245.1 taxid=7959 homeobox protein Hox-B1b [Ctenopharyngodon idella]	Cellular Processes	Cellular community - eukaryotes	ko04550//Signaling pathways regulating pluripotency of stem cells	K09301	GO:0005575//cellular_component;GO:0005622//intracellular anatomical structure;GO:0005634//nucleus;GO:0005654//nucleoplasm;GO:0031974//membrane-enclosed lumen;GO:0031981//nuclear lumen;GO:0043226//organelle;GO:0043227//membrane-bounded organelle;GO:0043229//intracellular organelle;GO:0043231//intracellular membrane-bounded organelle;GO:0043233//organelle lumen;GO:0070013//intracellular organelle l…	GO:0000981//DNA-binding transcription factor activity, RNA polymerase II-specific;GO:0003674//molecular_function;GO:0003676//nucleic acid binding;GO:0003677//DNA binding;GO:0003700//DNA-binding transcription factor activity;GO:0005488//binding;GO:0043565//sequence-specific DNA binding;GO:0097159//organic cyclic compound binding;GO:0140110//transcription regulator activity;GO:1901363//heterocyclic…	GO:0000132//establishment of mitotic spindle orientation;GO:0000226//microtubule cytoskeleton organization;GO:0000278//mitotic cell cycle;GO:0001501//skeletal system development;GO:0001838//embryonic epithelial tube formation;GO:0001841//neural tube formation;GO:0002009//morphogenesis of an epithelium;GO:0003008//system process;GO:0006139//nucleobase-containing compound metabolic process;GO:00063…	TF_Otx
ncbi_127508883	353	975	237	378	124	177	193	8.034	21.964	4.454	8.577	2.162	5.527	5.489	10.7573	4.39266666666667	-1.29214	0.000139010525419485	0.0306436103753139	--	XP_051739105.1 taxid=7959 uncharacterized protein LOC127506554 [Ctenopharyngodon idella]	-	-	-	-	-	GO:0016788//hydrolase activity, acting on ester bonds	-	--
ncbi_127522294	3	3	4	3	87	18	8	0.071	0.071	0.078	0.071	1.578	0.585	0.237	0.07275	0.8	3.45898084686644	0.000139185611581655	0.0306436103753139	ABCB11	XP_051768053.1 taxid=7959 bile salt export pump [Ctenopharyngodon idella]	Human Diseases;Organismal Systems;Organismal Systems;Environmental Information Processing	Drug resistance: antineoplastic;Digestive system;Digestive system;Membrane transport	ko01522//Endocrine resistance;ko04976//Bile secretion;ko04979//Cholesterol metabolism;ko02010//ABC transporters	K05664;K05664;K05664;K05664	GO:0000139//Golgi membrane;GO:0005575//cellular_component;GO:0005622//intracellular anatomical structure;GO:0005737//cytoplasm;GO:0005794//Golgi apparatus;GO:0005840//ribosome;GO:0005886//plasma membrane;GO:0005887//integral component of plasma membrane;GO:0005911//cell-cell junction;GO:0009276//Gram-negative-bacterium-type cell wall;GO:0009380//excinuclease repair complex;GO:0009898//cytoplasmic…	GO:0000166//nucleotide binding;GO:0003674//molecular_function;GO:0003677//DNA binding;GO:0003723//RNA binding;GO:0003724//RNA helicase activity;GO:0003735//structural constituent of ribosome;GO:0003824//catalytic activity;GO:0003924//GTPase activity;GO:0004020//adenylylsulfate kinase activity;GO:0005215//transporter activity;GO:0005260//intracellularly ATP-gated chloride channel activity;GO:00053…	GO:0000103//sulfate assimilation;GO:0000910//cytokinesis;GO:0006082//organic acid metabolic process;GO:0006289//nucleotide-excision repair;GO:0006302//double-strand break repair;GO:0006412//translation;GO:0006508//proteolysis;GO:0006629//lipid metabolic process;GO:0006694//steroid biosynthetic process;GO:0006699//bile acid biosynthetic process;GO:0006810//transport;GO:0006811//ion transport;GO:00…	--
ncbi_127497009	27571	7825	8005	7493	3338	2416	1341	959.346	269.229	230.223	258.4	88.565	114.763	58.11	429.3	87.146	-2.30048	0.000146973745074369	0.0320667581820817	NCAM1	XP_051721038.1 taxid=7959 neural cell adhesion molecule 1-like isoform X1 [Ctenopharyngodon idella]	-	-	-	-	GO:0016020//membrane	GO:0003993//acid phosphatase activity;GO:0005515//protein binding;GO:0046872//metal ion binding	GO:0007155//cell adhesion	--
ncbi_127500268	0	0	0	2	13	1	75	0	0	0	0.216	0.768	0.106	9.601	0.054	3.49166666666667	6.01481262058945	0.000151470742162374	0.0327528431579318	SPCC1494.01	XP_051727292.1 taxid=7959 LOW QUALITY PROTEIN: uncharacterized protein si:dkey-10o6.2 [Ctenopharyngodon idella]	-	-	-	-	-	-	-	--
ncbi_127504815	44	25	6	20	292	38	72	0.846	0.476	0.095	0.384	4.289	1.001	1.73	0.45025	2.34	2.37771034856449	0.000158939499539634	0.0340636884942554	hoxc5a	XP_051735817.1 taxid=7959 homeobox protein Hox-C5a [Ctenopharyngodon idella]	-	-	-	-	GO:0005575//cellular_component;GO:0005622//intracellular anatomical structure;GO:0005634//nucleus;GO:0043226//organelle;GO:0043227//membrane-bounded organelle;GO:0043229//intracellular organelle;GO:0043231//intracellular membrane-bounded organelle	GO:0003674//molecular_function;GO:0003676//nucleic acid binding;GO:0003677//DNA binding;GO:0003700//DNA-binding transcription factor activity;GO:0005488//binding;GO:0043565//sequence-specific DNA binding;GO:0097159//organic cyclic compound binding;GO:0140110//transcription regulator activity;GO:1901363//heterocyclic compound binding	GO:0006139//nucleobase-containing compound metabolic process;GO:0006351//transcription, DNA-templated;GO:0006355//regulation of transcription, DNA-templated;GO:0006725//cellular aromatic compound metabolic process;GO:0006807//nitrogen compound metabolic process;GO:0007275//multicellular organism development;GO:0008150//biological_process;GO:0008152//metabolic process;GO:0009058//biosynthetic proc…	TF_Otx
ncbi_127525252	2	0	1	2	59	17	5	0.254	0	0.105	0.253	5.719	2.954	0.793	0.153	3.15533333333333	4.36618886332455	0.000169909331796479	0.0360952999776065	--	XP_051773642.1 taxid=7959 apolipoprotein M [Ctenopharyngodon idella]	-	-	-	-	GO:0005575//cellular_component;GO:0005576//extracellular region;GO:0005615//extracellular space;GO:0032991//protein-containing complex;GO:0032994//protein-lipid complex;GO:0034358//plasma lipoprotein particle;GO:0034361//very-low-density lipoprotein particle;GO:0034362//low-density lipoprotein particle;GO:0034364//high-density lipoprotein particle;GO:0034365//discoidal high-density lipoprotein pa…	GO:0003674//molecular_function;GO:0005215//transporter activity;GO:0005319//lipid transporter activity;GO:0005488//binding;GO:0005543//phospholipid binding;GO:0008289//lipid binding;GO:0016209//antioxidant activity;GO:0043167//ion binding;GO:0043168//anion binding	GO:0001523//retinoid metabolic process;GO:0006629//lipid metabolic process;GO:0006720//isoprenoid metabolic process;GO:0006721//terpenoid metabolic process;GO:0006807//nitrogen compound metabolic process;GO:0006810//transport;GO:0006869//lipid transport;GO:0008150//biological_process;GO:0008152//metabolic process;GO:0009636//response to toxic substance;GO:0009743//response to carbohydrate;GO:0009…	--
ncbi_127498276	13	18	4	5	87	30	58	0.286	0.397	0.065	0.113	1.455	0.918	1.638	0.21525	1.337	2.63491432269651	0.000175933662437087	0.0370500994513162	THBS1	XP_051723435.1 taxid=7959 thrombospondin-1-like [Ctenopharyngodon idella]	Environmental Information Processing;Human Diseases;Cellular Processes;Environmental Information Processing;Cellular Processes;Human Diseases;Cellular Processes;Human Diseases;Cellular Processes;Environmental Information Processing;Environmental Information Processing;Cellular Processes;Human Diseases;Human Diseases	Signal transduction;Infectious disease: viral;Cell motility;Signal transduction;Cellular community - eukaryotes;Cancer: overview;Transport and catabolism;Cancer: overview;Transport and catabolism;Signal transduction;Signaling molecules and interaction;Cell growth and death;Infectious disease: parasitic;Cancer: specific types	ko04151//PI3K-Akt signaling pathway;ko05165//Human papillomavirus infection;ko04820//Cytoskeleton in muscle cells;ko04015//Rap1 signaling pathway;ko04510//Focal adhesion;ko05205//Proteoglycans in cancer;ko04148//Efferocytosis;ko05206//MicroRNAs in cancer;ko04145//Phagosome;ko04350//TGF-beta signaling pathway;ko04512//ECM-receptor interaction;ko04115//p53 signaling pathway;ko05144//Malaria;ko05219…	K16857;K16857;K16857;K16857;K16857;K16857;K16857;K16857;K16857;K16857;K16857;K16857;K16857;K16857	GO:0005576//extracellular region	GO:0005509//calcium ion binding;GO:0005515//protein binding	GO:0007155//cell adhesion;GO:0007165//signal transduction	--
ncbi_127499620	561	3049	2020	909	623	418	610	2.388	16.729	7.208	4.732	2.029	2.432	3.279	7.76425	2.58	-1.58948	0.000178758264711836	0.037320410817166	Nlrc3	XP_051725976.1 taxid=7959 uncharacterized protein LOC127499620 [Ctenopharyngodon idella]	-	-	-	-	-	GO:0005515//protein binding	-	--
ncbi_127499382	0	0	0	0	27	11	4	0	0	0	0	1.771	1.293	0.429	0.001	1.16433333333333	10.1852884266737	0.00021747955720429	0.0450164095416538	miox	XP_051725576.1 taxid=7959 inositol oxygenase [Ctenopharyngodon idella]	Metabolism;Metabolism;Metabolism;Metabolism	Global and overview maps;Carbohydrate metabolism;Global and overview maps;Carbohydrate metabolism	ko01100//Metabolic pathways;ko00562//Inositol phosphate metabolism;ko01250//Biosynthesis of nucleotide sugars;ko00053//Ascorbate and aldarate metabolism	K00469;K00469;K00469;K00469	GO:0005575//cellular_component;GO:0005622//intracellular anatomical structure;GO:0005737//cytoplasm;GO:0005829//cytosol;GO:0016234//inclusion body	GO:0000166//nucleotide binding;GO:0003674//molecular_function;GO:0003824//catalytic activity;GO:0004033//aldo-keto reductase (NADP) activity;GO:0005488//binding;GO:0005506//iron ion binding;GO:0008199//ferric iron binding;GO:0016491//oxidoreductase activity;GO:0016614//oxidoreductase activity, acting on CH-OH group of donors;GO:0016616//oxidoreductase activity, acting on the CH-OH group of donors…	GO:0005975//carbohydrate metabolic process;GO:0006020//inositol metabolic process;GO:0006066//alcohol metabolic process;GO:0006793//phosphorus metabolic process;GO:0006796//phosphate-containing compound metabolic process;GO:0006884//cell volume homeostasis;GO:0007154//cell communication;GO:0007165//signal transduction;GO:0008150//biological_process;GO:0008152//metabolic process;GO:0008361//regula…	--
ncbi_127518153	14	27	14	12	185	61	21	0.294	0.642	0.242	0.252	2.983	1.753	0.633	0.3575	1.78966666666667	2.32367575717363	0.000233919923397544	0.0480090907189976	ADAMTS13	XP_051760474.1 taxid=7959 A disintegrin and metalloproteinase with thrombospondin motifs 13 isoform X1 [Ctenopharyngodon idella]	-	-	-	-	GO:0005575//cellular_component;GO:0005576//extracellular region;GO:0005615//extracellular space;GO:0005622//intracellular anatomical structure;GO:0005737//cytoplasm;GO:0005783//endoplasmic reticulum;GO:0005788//endoplasmic reticulum lumen;GO:0009986//cell surface;GO:0012505//endomembrane system;GO:0031012//extracellular matrix;GO:0031974//membrane-enclosed lumen;GO:0043226//organelle;GO:0043227//…	GO:0003674//molecular_function;GO:0003824//catalytic activity;GO:0004175//endopeptidase activity;GO:0004222//metalloendopeptidase activity;GO:0005102//signaling receptor binding;GO:0005178//integrin binding;GO:0005488//binding;GO:0005509//calcium ion binding;GO:0005515//protein binding;GO:0008233//peptidase activity;GO:0008237//metallopeptidase activity;GO:0008270//zinc ion binding;GO:0016787//hy…	GO:0001775//cell activation;GO:0002237//response to molecule of bacterial origin;GO:0002376//immune system process;GO:0006508//proteolysis;GO:0006518//peptide metabolic process;GO:0006807//nitrogen compound metabolic process;GO:0006950//response to stress;GO:0006952//defense response;GO:0006955//immune response;GO:0007154//cell communication;GO:0007155//cell adhesion;GO:0007160//cell-matrix adhes…	--
ncbi_127494852	54	135	210	147	55	21	43	5.839	14.461	18.73	15.876	4.543	3.11	5.811	13.7265	4.488	-1.61282	0.000244918026467693	0.0498439055881898	Fgfbp1	XP_051716990.1 taxid=7959 fibroblast growth factor-binding protein 1 [Ctenopharyngodon idella]	-	-	-	-	-	-	-	--
ncbi_127524013	1	0	0	0	51	0	14	0.028	0	0	0	1.106	0	0.497	0.007	0.534333333333333	6.25424128737579	0.000252185355344582	0.0508952077977925	hoxb6b	XP_048027673.1 taxid=75352 homeobox protein Hox-B6b [Megalobrama amblycephala]	-	-	-	-	GO:0005575//cellular_component;GO:0005622//intracellular anatomical structure;GO:0005634//nucleus;GO:0043226//organelle;GO:0043227//membrane-bounded organelle;GO:0043229//intracellular organelle;GO:0043231//intracellular membrane-bounded organelle	GO:0003674//molecular_function;GO:0003676//nucleic acid binding;GO:0003677//DNA binding;GO:0003700//DNA-binding transcription factor activity;GO:0004435//phosphatidylinositol phospholipase C activity;GO:0005488//binding;GO:0043565//sequence-specific DNA binding;GO:0097159//organic cyclic compound binding;GO:0140110//transcription regulator activity;GO:1901363//heterocyclic compound binding	GO:0006139//nucleobase-containing compound metabolic process;GO:0006351//transcription, DNA-templated;GO:0006355//regulation of transcription, DNA-templated;GO:0006629//lipid metabolic process;GO:0006725//cellular aromatic compound metabolic process;GO:0006807//nitrogen compound metabolic process;GO:0007165//signal transduction;GO:0007275//multicellular organism development;GO:0008150//biological…	TF_Otx
ncbi_127519174	106	577	227	193	129	63	46	6.41	34.565	11.322	11.657	5.959	5.217	3.477	15.9885	4.88433333333333	-1.7108	0.000277389143950607	0.0555190932908745	MARCO	XP_051762660.1 taxid=7959 macrophage receptor MARCO [Ctenopharyngodon idella]	Cellular Processes	Transport and catabolism	ko04145//Phagosome	K13884	GO:0005575//cellular_component;GO:0005581//collagen trimer;GO:0005622//intracellular anatomical structure;GO:0005737//cytoplasm;GO:0005886//plasma membrane;GO:0005887//integral component of plasma membrane;GO:0012506//vesicle membrane;GO:0016020//membrane;GO:0016021//integral component of membrane;GO:0030139//endocytic vesicle;GO:0030659//cytoplasmic vesicle membrane;GO:0030666//endocytic vesicle…	GO:0001540//amyloid-beta binding;GO:0001664//G protein-coupled receptor binding;GO:0003674//molecular_function;GO:0004888//transmembrane signaling receptor activity;GO:0005044//scavenger receptor activity;GO:0005102//signaling receptor binding;GO:0005488//binding;GO:0005515//protein binding;GO:0033218//amide binding;GO:0038023//signaling receptor activity;GO:0038024//cargo receptor activity;GO:00…	GO:0001932//regulation of protein phosphorylation;GO:0001934//positive regulation of protein phosphorylation;GO:0002218//activation of innate immune response;GO:0002221//pattern recognition receptor signaling pathway;GO:0002253//activation of immune response;GO:0002376//immune system process;GO:0002682//regulation of immune system process;GO:0002684//positive regulation of immune system process;G…	--
ncbi_127500680	2	1	0	2	49	5	19	0.045	0.022	0	0.045	0.847	0.155	0.538	0.028	0.513333333333333	4.1963972128035	0.000304527508025678	0.0604512064702121	hoxa5a	XP_051727987.1 taxid=7959 homeobox protein Hox-A5a [Ctenopharyngodon idella]	-	-	-	-	GO:0005575//cellular_component;GO:0005622//intracellular anatomical structure;GO:0005634//nucleus;GO:0043226//organelle;GO:0043227//membrane-bounded organelle;GO:0043229//intracellular organelle;GO:0043231//intracellular membrane-bounded organelle	GO:0000976//transcription cis-regulatory region binding;GO:0000977//RNA polymerase II transcription regulatory region sequence-specific DNA binding;GO:0000978//RNA polymerase II cis-regulatory region sequence-specific DNA binding;GO:0000981//DNA-binding transcription factor activity, RNA polymerase II-specific;GO:0000987//cis-regulatory region sequence-specific DNA binding;GO:0001067//transcripti…	GO:0001501//skeletal system development;GO:0001763//morphogenesis of a branching structure;GO:0002009//morphogenesis of an epithelium;GO:0002064//epithelial cell development;GO:0002065//columnar/cuboidal epithelial cell differentiation;GO:0002066//columnar/cuboidal epithelial cell development;GO:0002067//glandular epithelial cell differentiation;GO:0002069//columnar/cuboidal epithelial cell matur…	TF_Otx
ncbi_127500539	2	1	7	7	102	18	10	0.168	0.083	0.485	0.588	6.54	2.038	1.051	0.331	3.20966666666667	3.27752035485433	0.000323859429661956	0.0637660785979939	--	XP_051727705.1 taxid=7959 counting factor associated protein D-like [Ctenopharyngodon idella]	-	-	-	-	-	-	-	--
MSTRG.4508	60	121	216	151	54	35	45	2.77	5.533	8.224	6.962	1.904	2.213	2.596	5.87225	2.23766666666667	-1.39192	0.000331150329071619	0.0641729646790394	--	XP_048012819.1 taxid=75352 uncharacterized protein LOC125246018 [Megalobrama amblycephala]	-	-	-	-	-	GO:0003676//nucleic acid binding;GO:0016787//hydrolase activity;GO:0046872//metal ion binding	-	--
ncbi_127510490	2124	1478	1468	1369	1094	635	750	67.661	45.197	41.183	45.508	30.759	27.599	31.083	49.8873	29.8136666666667	-0.742697	0.000331225558876866	0.0641729646790394	vegfaa	XP_051745988.1 taxid=7959 vascular endothelial growth factor Ab isoform X1 [Ctenopharyngodon idella]	Human Diseases;Environmental Information Processing;Human Diseases;Environmental Information Processing;Environmental Information Processing;Human Diseases;Environmental Information Processing;Environmental Information Processing;Cellular Processes;Human Diseases;Human Diseases;Human Diseases;Human Diseases;Human Diseases;Human Diseases;Organismal Systems;Human Diseases;Environmental Information …	Cancer: overview;Signal transduction;Infectious disease: viral;Signal transduction;Signal transduction;Infectious disease: viral;Signal transduction;Signal transduction;Cellular community - eukaryotes;Cancer: overview;Cancer: overview;Cancer: overview;Infectious disease: viral;Cancer: overview;Cardiovascular disease;Endocrine system;Endocrine and metabolic disease;Signal transduction;Immune disea…	ko05200//Pathways in cancer;ko04151//PI3K-Akt signaling pathway;ko05165//Human papillomavirus infection;ko04010//MAPK signaling pathway;ko04020//Calcium signaling pathway;ko05163//Human cytomegalovirus infection;ko04014//Ras signaling pathway;ko04015//Rap1 signaling pathway;ko04510//Focal adhesion;ko05205//Proteoglycans in cancer;ko05208//Chemical carcinogenesis - reactive oxygen species;ko05207/…	K05448;K05448;K05448;K05448;K05448;K05448;K05448;K05448;K05448;K05448;K05448;K05448;K05448;K05448;K05448;K05448;K05448;K05448;K05448;K05448;K05448;K05448;K05448;K05448	GO:0016020//membrane	GO:0008083//growth factor activity;GO:0008201//heparin binding	-	--
ncbi_127511941	57	67	130	73	1210	280	158	2.147	1.664	2.688	1.828	69.879	33.074	16.252	2.08175	39.735	4.25454161535511	0.000366984084915371	0.0704535274761114	hpx	XP_051748459.1 taxid=7959 hemopexin [Ctenopharyngodon idella]	-	-	-	-	GO:0005575//cellular_component;GO:0005576//extracellular region;GO:0005615//extracellular space;GO:0005622//intracellular anatomical structure;GO:0005737//cytoplasm;GO:0030139//endocytic vesicle;GO:0031410//cytoplasmic vesicle;GO:0031974//membrane-enclosed lumen;GO:0031982//vesicle;GO:0031983//vesicle lumen;GO:0043226//organelle;GO:0043227//membrane-bounded organelle;GO:0043229//intracellular org…	GO:0003674//molecular_function;GO:0003824//catalytic activity;GO:0004415//hyalurononglucosaminidase activity;GO:0004553//hydrolase activity, hydrolyzing O-glycosyl compounds;GO:0005215//transporter activity;GO:0005488//binding;GO:0015232//heme transmembrane transporter activity;GO:0015929//hexosaminidase activity;GO:0016787//hydrolase activity;GO:0016798//hydrolase activity, acting on glycosyl bo…	GO:0001932//regulation of protein phosphorylation;GO:0001934//positive regulation of protein phosphorylation;GO:0001959//regulation of cytokine-mediated signaling pathway;GO:0001961//positive regulation of cytokine-mediated signaling pathway;GO:0002637//regulation of immunoglobulin production;GO:0002639//positive regulation of immunoglobulin production;GO:0002682//regulation of immune system proc…	--
ncbi_127501187	53	49	10	34	6	7	3	2.864	2.611	0.446	1.804	0.248	0.518	0.203	1.93125	0.323	-2.57993	0.000369460648669012	0.0704535274761114	--	XP_051729038.1 taxid=7959 DNA ligase 1 isoform X2 [Ctenopharyngodon idella]	-	-	-	-	-	GO:0005515//protein binding	GO:0044283//small molecule biosynthetic process	--
ncbi_127525314	1	0	0	0	45	6	2	0.051	0	0	0	1.754	0.419	0.128	0.01275	0.767	5.91065742553144	0.000374950404089104	0.0709417881736712	--	XP_051773749.1 taxid=7959 uncharacterized protein si:ch1073-126c3.2 [Ctenopharyngodon idella]	-	-	-	-	GO:0005634//nucleus	-	GO:0031144//proteasome localization;GO:0071630//nuclear protein quality control by the ubiquitin-proteasome system	--
ncbi_127512476	548	552	567	500	5787	1278	1040	12.061	12.027	10.3	11.003	97.457	38.573	28.641	11.3477	54.8903333333333	2.27414582806397	0.000387117917531085	0.0726761374168048	c3	XP_051749398.1 taxid=7959 complement C3 isoform X1 [Ctenopharyngodon idella]	Environmental Information Processing;Human Diseases;Organismal Systems;Human Diseases;Human Diseases;Human Diseases;Human Diseases;Human Diseases;Human Diseases;Cellular Processes;Human Diseases;Human Diseases;Human Diseases;Human Diseases;Organismal Systems;Human Diseases;Human Diseases	Signaling molecules and interaction;Infectious disease: bacterial;Immune system;Infectious disease: viral;Cancer: overview;Infectious disease: viral;Infectious disease: bacterial;Infectious disease: viral;Immune disease;Transport and catabolism;Endocrine and metabolic disease;Infectious disease: parasitic;Infectious disease: parasitic;Infectious disease: bacterial;Immune system;Infectious disease…	ko04080//Neuroactive ligand-receptor interaction;ko05131//Shigellosis;ko04613//Neutrophil extracellular trap formation;ko05168//Herpes simplex virus 1 infection;ko05203//Viral carcinogenesis;ko05171//Coronavirus disease - COVID-19;ko05152//Tuberculosis;ko05167//Kaposi sarcoma-associated herpesvirus infection;ko05322//Systemic lupus erythematosus;ko04145//Phagosome;ko04936//Alcoholic liver disease…	K03990;K03990;K03990;K03990;K03990;K03990;K03990;K03990;K03990;K03990;K03990;K03990;K03990;K03990;K03990;K03990;K03990	GO:0005576//extracellular region;GO:0005615//extracellular space	GO:0003810//protein-glutamine gamma-glutamyltransferase activity;GO:0004866//endopeptidase inhibitor activity	GO:0018149//peptide cross-linking	--
ncbi_127499306	109	62	75	58	606	191	58	3.667	2.068	2.077	1.938	13.633	7.877	2.457	2.4375	7.989	1.71261271040743	0.00039478210088979	0.0735448686103764	midn-a	XP_051720204.1 taxid=7959 midnolin-like [Ctenopharyngodon idella]	-	-	-	-	GO:0005575//cellular_component;GO:0005622//intracellular anatomical structure;GO:0005634//nucleus;GO:0005730//nucleolus;GO:0005737//cytoplasm;GO:0005829//cytosol;GO:0031974//membrane-enclosed lumen;GO:0031981//nuclear lumen;GO:0043226//organelle;GO:0043227//membrane-bounded organelle;GO:0043228//non-membrane-bounded organelle;GO:0043229//intracellular organelle;GO:0043231//intracellular membrane-…	GO:0003674//molecular_function;GO:0005488//binding;GO:0005515//protein binding;GO:0019899//enzyme binding;GO:0019900//kinase binding	GO:0002791//regulation of peptide secretion;GO:0002792//negative regulation of peptide secretion;GO:0006109//regulation of carbohydrate metabolic process;GO:0006508//proteolysis;GO:0006807//nitrogen compound metabolic process;GO:0008150//biological_process;GO:0008152//metabolic process;GO:0009056//catabolic process;GO:0009057//macromolecule catabolic process;GO:0009892//negative regulation of met…	--
ncbi_127521195	22	9	11	6	228	6	36	1.391	0.564	0.573	0.379	11.002	0.52	2.838	0.72675	4.78666666666667	2.71949027185302	0.000412243714723519	0.0760885401686151	ppp1r3cb	XP_051766235.1 taxid=7959 protein phosphatase 1 regulatory subunit 3C-B [Ctenopharyngodon idella]	Organismal Systems;Human Diseases	Endocrine system;Endocrine and metabolic disease	ko04910//Insulin signaling pathway;ko04931//Insulin resistance	K07189;K07189	-	GO:0005515//protein binding;GO:0016157//sucrose synthase activity;GO:2001070//starch binding	GO:0005985//sucrose metabolic process	--
ncbi_127517754	34	25	32	9	0	1	5	1.932	1.407	1.5	0.511	0	0.078	0.359	1.3375	0.145666666666667	-3.1988	0.000414719931549145	0.0760885401686151	C2cd4c	XP_051759796.1 taxid=7959 C2 calcium-dependent domain-containing protein 4C [Ctenopharyngodon idella]	-	-	-	-	-	-	-	--
ncbi_127520857	0	0	1	0	27	9	8	0	0	0.057	0	1.878	0.974	0.815	0.01425	1.22233333333333	6.42253203582576	0.000438481135099664	0.0798431287958171	--	XP_051765477.1 taxid=7959 uncharacterized protein LOC127520857 isoform X1 [Ctenopharyngodon idella]	-	-	-	-	-	-	-	--
ncbi_127513238	49	31	50	22	10	7	5	2.055	1.277	1.715	0.933	0.331	0.399	0.26	1.495	0.33	-2.17961	0.000461867011027909	0.0834738453214469	gpr54	XP_051750857.1 taxid=7959 KISS1 receptor b isoform X1 [Ctenopharyngodon idella]	Environmental Information Processing;Organismal Systems	Signaling molecules and interaction;Endocrine system	ko04080//Neuroactive ligand-receptor interaction;ko04929//GnRH secretion	K08374;K08374	GO:0016020//membrane	GO:0004930//G protein-coupled receptor activity;GO:0004984//olfactory receptor activity;GO:0008528//G protein-coupled peptide receptor activity	GO:0007186//G protein-coupled receptor signaling pathway	--
ncbi_127511250	0	0	1	3	51	9	9	0	0	0.084	0.278	3.486	1.063	0.933	0.0905	1.82733333333333	4.33567822502141	0.000469164982917427	0.0841647226392167	--	XP_051748025.1 taxid=7959 cerebellin 14 isoform X1 [Ctenopharyngodon idella]	-	-	-	-	GO:0005886//plasma membrane;GO:0016020//membrane	GO:0000166//nucleotide binding;GO:0003700//DNA-binding transcription factor activity;GO:0004828//serine-tRNA ligase activity;GO:0005524//ATP binding;GO:0016746//acyltransferase activity;GO:0043565//sequence-specific DNA binding	GO:0006355//regulation of transcription, DNA-templated;GO:0006434//seryl-tRNA aminoacylation;GO:0007059//chromosome segregation;GO:0007155//cell adhesion;GO:0030261//chromosome condensation;GO:0070206//protein trimerization	--
ncbi_127509455	66	109	198	244	42	74	22	1.242	3.15	4.873	7.113	0.59	1.967	0.544	4.0945	1.03366666666667	-1.98592	0.000485728968030447	0.0864954716747158	--	XP_051744156.1 taxid=7959 uncharacterized protein LOC127509455 isoform X1 [Ctenopharyngodon idella]	-	-	-	-	-	-	-	--
ncbi_127506511	79	248	386	140	88	52	69	12.718	39.751	51.421	22.569	10.84	11.585	13.916	31.6148	12.1136666666667	-1.38396	0.000506787435576503	0.089586701567823	CSTB	XP_051739033.1 taxid=7959 cystatin-B-like [Ctenopharyngodon idella]	-	-	-	-	GO:0005575//cellular_component;GO:0005622//intracellular anatomical structure;GO:0005737//cytoplasm;GO:0030286//dynein complex	GO:0003674//molecular_function;GO:0004857//enzyme inhibitor activity;GO:0004866//endopeptidase inhibitor activity;GO:0004869//cysteine-type endopeptidase inhibitor activity;GO:0030234//enzyme regulator activity;GO:0030414//peptidase inhibitor activity;GO:0061134//peptidase regulator activity;GO:0061135//endopeptidase regulator activity;GO:0098772//molecular function regulator	GO:0007017//microtubule-based process;GO:0008150//biological_process;GO:0009892//negative regulation of metabolic process;GO:0010466//negative regulation of peptidase activity;GO:0010605//negative regulation of macromolecule metabolic process;GO:0010951//negative regulation of endopeptidase activity;GO:0019222//regulation of metabolic process;GO:0030162//regulation of proteolysis;GO:0031323//regu…	--
ncbi_127506507	19	16	40	19	0	0	5	4.184	3.493	7.468	4.379	0	0	1.304	4.881	0.434666666666667	-3.4892	0.000524683778083224	0.0920782009972429	CSTB	XP_051739028.1 taxid=7959 cystatin-B-like [Ctenopharyngodon idella]	-	-	-	-	GO:0005575//cellular_component;GO:0005622//intracellular anatomical structure;GO:0005737//cytoplasm;GO:0030286//dynein complex	GO:0003674//molecular_function;GO:0004857//enzyme inhibitor activity;GO:0004866//endopeptidase inhibitor activity;GO:0004869//cysteine-type endopeptidase inhibitor activity;GO:0030234//enzyme regulator activity;GO:0030414//peptidase inhibitor activity;GO:0061134//peptidase regulator activity;GO:0061135//endopeptidase regulator activity;GO:0098772//molecular function regulator	GO:0007017//microtubule-based process;GO:0008150//biological_process;GO:0009892//negative regulation of metabolic process;GO:0010466//negative regulation of peptidase activity;GO:0010605//negative regulation of macromolecule metabolic process;GO:0010951//negative regulation of endopeptidase activity;GO:0019222//regulation of metabolic process;GO:0030162//regulation of proteolysis;GO:0031323//regu…	--
ncbi_127508084	2	0	4	1	86	9	2	0.136	0	0.224	0.068	4.438	0.836	0.17	0.107	1.81466666666667	4.08402186438169	0.00053338401718744	0.0929316124334202	--	XP_051741636.1 taxid=7959 low-density lipoprotein receptor 1-like [Ctenopharyngodon idella]	-	-	-	-	-	GO:0005515//protein binding	-	--
ncbi_127512252	12	7	9	8	122	26	15	0.247	0.142	0.153	0.164	1.915	0.732	0.385	0.1765	1.01066666666667	2.51756716417876	0.000569972287171032	0.0985970632193433	c3	XP_051748994.1 taxid=7959 complement component c3a, duplicate 6 [Ctenopharyngodon idella]	Environmental Information Processing;Human Diseases;Organismal Systems;Human Diseases;Human Diseases;Human Diseases;Human Diseases;Human Diseases;Human Diseases;Cellular Processes;Human Diseases;Human Diseases;Human Diseases;Human Diseases;Organismal Systems;Human Diseases;Human Diseases	Signaling molecules and interaction;Infectious disease: bacterial;Immune system;Infectious disease: viral;Cancer: overview;Infectious disease: viral;Infectious disease: bacterial;Infectious disease: viral;Immune disease;Transport and catabolism;Endocrine and metabolic disease;Infectious disease: parasitic;Infectious disease: parasitic;Infectious disease: bacterial;Immune system;Infectious disease…	ko04080//Neuroactive ligand-receptor interaction;ko05131//Shigellosis;ko04613//Neutrophil extracellular trap formation;ko05168//Herpes simplex virus 1 infection;ko05203//Viral carcinogenesis;ko05171//Coronavirus disease - COVID-19;ko05152//Tuberculosis;ko05167//Kaposi sarcoma-associated herpesvirus infection;ko05322//Systemic lupus erythematosus;ko04145//Phagosome;ko04936//Alcoholic liver disease…	K03990;K03990;K03990;K03990;K03990;K03990;K03990;K03990;K03990;K03990;K03990;K03990;K03990;K03990;K03990;K03990;K03990	GO:0005576//extracellular region;GO:0005615//extracellular space;GO:0005811//lipid droplet	GO:0004866//endopeptidase inhibitor activity;GO:0016866//intramolecular transferase activity	GO:0016104//triterpenoid biosynthetic process	--
ncbi_127511135	39	233	95	187	49	31	41	2.124	12.597	4.293	10.221	2.063	2.301	2.834	7.30875	2.39933333333333	-1.60699	0.00062245700946379	0.106502403648794	TRIM16	XP_051747707.1 taxid=7959 tripartite motif-containing protein 16-like [Ctenopharyngodon idella]	-	-	-	-	GO:0033179//proton-transporting V-type ATPase, V0 domain	GO:0003697//single-stranded DNA binding;GO:0004842//ubiquitin-protein transferase activity;GO:0005515//protein binding;GO:0005524//ATP binding;GO:0008270//zinc ion binding;GO:0046872//metal ion binding;GO:0046961//proton-transporting ATPase activity, rotational mechanism;GO:0061630//ubiquitin protein ligase activity	GO:0006301//postreplication repair;GO:0006513//protein monoubiquitination;GO:0007059//chromosome segregation;GO:0016567//protein ubiquitination;GO:0030261//chromosome condensation;GO:1902600//proton transmembrane transport	--
ncbi_127512656	535	415	399	494	310	179	219	12.175	9.241	7.714	10.811	6.703	5.93	6.222	9.98525	6.285	-0.667886	0.000624466979855018	0.106502403648794	c3	XP_051749778.1 taxid=7959 complement C3 isoform X1 [Ctenopharyngodon idella]	Environmental Information Processing;Human Diseases;Organismal Systems;Human Diseases;Human Diseases;Human Diseases;Human Diseases;Human Diseases;Human Diseases;Cellular Processes;Human Diseases;Human Diseases;Human Diseases;Human Diseases;Organismal Systems;Human Diseases;Human Diseases	Signaling molecules and interaction;Infectious disease: bacterial;Immune system;Infectious disease: viral;Cancer: overview;Infectious disease: viral;Infectious disease: bacterial;Infectious disease: viral;Immune disease;Transport and catabolism;Endocrine and metabolic disease;Infectious disease: parasitic;Infectious disease: parasitic;Infectious disease: bacterial;Immune system;Infectious disease…	ko04080//Neuroactive ligand-receptor interaction;ko05131//Shigellosis;ko04613//Neutrophil extracellular trap formation;ko05168//Herpes simplex virus 1 infection;ko05203//Viral carcinogenesis;ko05171//Coronavirus disease - COVID-19;ko05152//Tuberculosis;ko05167//Kaposi sarcoma-associated herpesvirus infection;ko05322//Systemic lupus erythematosus;ko04145//Phagosome;ko04936//Alcoholic liver disease…	K03990;K03990;K03990;K03990;K03990;K03990;K03990;K03990;K03990;K03990;K03990;K03990;K03990;K03990;K03990;K03990;K03990	GO:0005576//extracellular region;GO:0005615//extracellular space	GO:0004866//endopeptidase inhibitor activity	-	--
ncbi_127502762	4	1	0	4	207	21	6	0.161	0.04	0	0.139	6.268	1.127	0.284	0.085	2.55966666666667	4.91234929560194	0.000635409190556003	0.107610767670526	PLG	XP_051732042.1 taxid=7959 plasminogen-like [Ctenopharyngodon idella]	Environmental Information Processing;Human Diseases;Human Diseases;Organismal Systems	Signaling molecules and interaction;Infectious disease: viral;Infectious disease: bacterial;Immune system	ko04080//Neuroactive ligand-receptor interaction;ko05164//Influenza A;ko05150//Staphylococcus aureus infection;ko04610//Complement and coagulation cascades	K01315;K01315;K01315;K01315	GO:0005575//cellular_component;GO:0005576//extracellular region;GO:0005615//extracellular space;GO:0005622//intracellular anatomical structure;GO:0005886//plasma membrane;GO:0009897//external side of plasma membrane;GO:0009986//cell surface;GO:0016020//membrane;GO:0019897//extrinsic component of plasma membrane;GO:0019898//extrinsic component of membrane;GO:0031232//extrinsic component of externa…	GO:0003674//molecular_function;GO:0003823//antigen binding;GO:0003824//catalytic activity;GO:0004175//endopeptidase activity;GO:0004252//serine-type endopeptidase activity;GO:0005102//signaling receptor binding;GO:0005488//binding;GO:0005515//protein binding;GO:0008233//peptidase activity;GO:0008236//serine-type peptidase activity;GO:0016787//hydrolase activity;GO:0017171//serine hydrolase activi…	GO:0000003//reproduction;GO:0001568//blood vessel development;GO:0001701//in utero embryonic development;GO:0001890//placenta development;GO:0001892//embryonic placenta development;GO:0001944//vasculature development;GO:0002376//immune system process;GO:0003006//developmental process involved in reproduction;GO:0006508//proteolysis;GO:0006807//nitrogen compound metabolic process;GO:0006928//movem…	--
ncbi_127507211	97	131	136	129	74	26	34	3.976	5.319	4.598	5.281	2.317	1.459	1.742	4.7935	1.83933333333333	-1.3819	0.000658250814045385	0.11070498760105	fezf1	XP_051740138.1 taxid=7959 fez family zinc finger protein 1 [Ctenopharyngodon idella]	-	-	-	-	GO:0005575//cellular_component;GO:0005622//intracellular anatomical structure;GO:0005634//nucleus;GO:0005737//cytoplasm;GO:0005829//cytosol;GO:0030127//COPII vesicle coat;GO:0043226//organelle;GO:0043227//membrane-bounded organelle;GO:0043229//intracellular organelle;GO:0043231//intracellular membrane-bounded organelle	GO:0000976//transcription cis-regulatory region binding;GO:0000977//RNA polymerase II transcription regulatory region sequence-specific DNA binding;GO:0000978//RNA polymerase II cis-regulatory region sequence-specific DNA binding;GO:0000981//DNA-binding transcription factor activity, RNA polymerase II-specific;GO:0000987//cis-regulatory region sequence-specific DNA binding;GO:0001067//transcripti…	GO:0000122//negative regulation of transcription by RNA polymerase II;GO:0000902//cell morphogenesis;GO:0000904//cell morphogenesis involved in differentiation;GO:0001764//neuron migration;GO:0003002//regionalization;GO:0006139//nucleobase-containing compound metabolic process;GO:0006351//transcription, DNA-templated;GO:0006355//regulation of transcription, DNA-templated;GO:0006357//regulation of…	zf-C2H2
ncbi_127506641	0	0	2	0	60	8	1	0	0	0.083	0	2.283	0.549	0.063	0.02075	0.965	5.53934570080852	0.00066295099683994	0.110726532699791	Cyp2f2	XP_051739228.1 taxid=7959 cytochrome P450 2F2-like [Ctenopharyngodon idella]	-	-	-	-	-	GO:0004497//monooxygenase activity;GO:0005506//iron ion binding;GO:0016705//oxidoreductase activity, acting on paired donors, with incorporation or reduction of molecular oxygen;GO:0020037//heme binding	GO:0046148//pigment biosynthetic process	--
ncbi_127525336	622	1531	462	641	470	142	305	107.703	253.064	65.647	108.745	60.954	31.198	64.45	133.79	52.2006666666667	-1.35783	0.000667880361236102	0.110785798550794	--	-	-	-	-	-	GO:0016020//membrane	-	-	--
MSTRG.2152	24	95	0	41	5	2	3	1.164	4.655	0	2.013	0.205	0.125	0.208	1.958	0.179333333333333	-3.44867	0.000679349460692151	0.111921668292806	CD22	XP_051755886.1 taxid=7959 B-cell receptor CD22-like isoform X1 [Ctenopharyngodon idella]	-	-	-	-	GO:0016020//membrane	-	-	--
ncbi_127509319	0	1	0	0	51	0	6	0	0.086	0	0	3.393	0	0.653	0.0215	1.34866666666667	5.97105334913503	0.00069008497618572	0.112283174811037	hoxb7a	XP_051743897.1 taxid=7959 homeobox protein Hox-B7a [Ctenopharyngodon idella]	-	-	-	-	GO:0005575//cellular_component;GO:0005622//intracellular anatomical structure;GO:0005634//nucleus;GO:0005654//nucleoplasm;GO:0005667//transcription regulator complex;GO:0005737//cytoplasm;GO:0005829//cytosol;GO:0016604//nuclear body;GO:0031974//membrane-enclosed lumen;GO:0031981//nuclear lumen;GO:0032991//protein-containing complex;GO:0043226//organelle;GO:0043227//membrane-bounded organelle;GO:0…	GO:0000976//transcription cis-regulatory region binding;GO:0000977//RNA polymerase II transcription regulatory region sequence-specific DNA binding;GO:0000978//RNA polymerase II cis-regulatory region sequence-specific DNA binding;GO:0000981//DNA-binding transcription factor activity, RNA polymerase II-specific;GO:0000987//cis-regulatory region sequence-specific DNA binding;GO:0001067//transcripti…	GO:0000003//reproduction;GO:0001501//skeletal system development;GO:0001704//formation of primary germ layer;GO:0001707//mesoderm formation;GO:0001708//cell fate specification;GO:0001709//cell fate determination;GO:0001710//mesodermal cell fate commitment;GO:0001742//oenocyte differentiation;GO:0002376//immune system process;GO:0002520//immune system development;GO:0003002//regionalization;GO:000…	TF_Otx
ncbi_127509550	1966	1427	870	1192	829	464	703	54.196	39.323	22.674	36.622	18.25	19.45	26.771	38.2037	21.4903333333333	-0.830026	0.000691522565383897	0.112283174811037	NLRP3	XP_051744314.1 taxid=7959 NACHT, LRR and PYD domains-containing protein 12-like isoform X1 [Ctenopharyngodon idella]	-	-	-	-	GO:0005576//extracellular region	GO:0005515//protein binding	-	--
ncbi_127508123	0	0	2	0	49	15	1	0	0	0.091	0	2.057	1.129	0.069	0.02275	1.085	5.57568468713315	0.000695452812852242	0.112283174811037	--	XP_051741746.1 taxid=7959 neoverrucotoxin subunit alpha-like [Ctenopharyngodon idella]	-	-	-	-	-	GO:0050611//arsenate reductase (azurin) activity	-	--
ncbi_127500618	339	77	255	356	78	132	35	6.214	1.398	3.856	6.518	1.092	3.314	0.802	4.4965	1.736	-1.37304	0.000713614115011217	0.1144523618367	IRGC	XP_051727871.1 taxid=7959 LOW QUALITY PROTEIN: uncharacterized protein si:dkey-79i2.4 [Ctenopharyngodon idella]	-	-	-	-	GO:0005737//cytoplasm;GO:0009898//cytoplasmic side of plasma membrane;GO:0016020//membrane;GO:0043684//type IV secretion system complex;GO:0055051//ATP-binding cassette (ABC) transporter complex, integrated substrate binding	GO:0000166//nucleotide binding;GO:0003677//DNA binding;GO:0003924//GTPase activity;GO:0003993//acid phosphatase activity;GO:0004140//dephospho-CoA kinase activity;GO:0005515//protein binding;GO:0005524//ATP binding;GO:0005525//GTP binding;GO:0008134//transcription factor binding;GO:0015416//ABC-type phosphonate transporter activity;GO:0016301//kinase activity;GO:0016765//transferase activity, tra…	GO:0006355//regulation of transcription, DNA-templated;GO:0006810//transport;GO:0015716//organic phosphonate transport;GO:0015937//coenzyme A biosynthetic process;GO:0033228//cysteine export across plasma membrane;GO:0042254//ribosome biogenesis;GO:0044097//secretion by the type IV secretion system;GO:0045454//cell redox homeostasis	--
ncbi_127510984	413	1653	1306	350	17	72	208	69.752	276.556	181.928	59.038	2.193	16.652	43.903	146.819	20.916	-2.81135	0.000738576914378257	0.117676682318504	mch2	XP_051747161.1 taxid=7959 pro-MCH [Ctenopharyngodon idella]	Environmental Information Processing	Signaling molecules and interaction	ko04080//Neuroactive ligand-receptor interaction	K05229	-	GO:0030354//melanin-concentrating hormone activity	GO:0007268//chemical synaptic transmission	--
ncbi_127494060	89	68	30	104	22	21	21	3.256	2.464	0.905	3.8	0.615	1.052	0.96	2.60625	0.875666666666667	-1.57352	0.000768272970258105	0.121608070547129	GPR151	XP_051715597.1 taxid=7959 G-protein coupled receptor 151 [Ctenopharyngodon idella]	-	-	-	-	GO:0005575//cellular_component;GO:0005886//plasma membrane;GO:0016020//membrane;GO:0016021//integral component of membrane;GO:0031224//intrinsic component of membrane;GO:0071944//cell periphery	GO:0003674//molecular_function;GO:0004888//transmembrane signaling receptor activity;GO:0004930//G protein-coupled receptor activity;GO:0038023//signaling receptor activity;GO:0060089//molecular transducer activity	GO:0007154//cell communication;GO:0007165//signal transduction;GO:0007186//G protein-coupled receptor signaling pathway;GO:0008150//biological_process;GO:0009987//cellular process;GO:0023052//signaling;GO:0050789//regulation of biological process;GO:0050794//regulation of cellular process;GO:0050896//response to stimulus;GO:0051716//cellular response to stimulus;GO:0065007//biological regulation	--
ncbi_127497302	0	0	1	0	9	27	5	0	0	0.061	0	0.511	2.748	0.464	0.01525	1.241	6.34655006256747	0.000803926642406353	0.126425294972708	AHSG	XP_051721639.1 taxid=7959 alpha-2-HS-glycoprotein 2 [Ctenopharyngodon idella]	-	-	-	-	GO:0005575//cellular_component;GO:0005576//extracellular region;GO:0005615//extracellular space;GO:0005622//intracellular anatomical structure;GO:0005737//cytoplasm;GO:0005783//endoplasmic reticulum;GO:0005788//endoplasmic reticulum lumen;GO:0005794//Golgi apparatus;GO:0005886//plasma membrane;GO:0012505//endomembrane system;GO:0016020//membrane;GO:0030141//secretory granule;GO:0031012//extracell…	GO:0003674//molecular_function;GO:0004857//enzyme inhibitor activity;GO:0004860//protein kinase inhibitor activity;GO:0004866//endopeptidase inhibitor activity;GO:0004869//cysteine-type endopeptidase inhibitor activity;GO:0019207//kinase regulator activity;GO:0019210//kinase inhibitor activity;GO:0019887//protein kinase regulator activity;GO:0030234//enzyme regulator activity;GO:0030292//protein …	GO:0000003//reproduction;GO:0001501//skeletal system development;GO:0001503//ossification;GO:0001558//regulation of cell growth;GO:0001775//cell activation;GO:0001932//regulation of protein phosphorylation;GO:0001933//negative regulation of protein phosphorylation;GO:0002252//immune effector process;GO:0002263//cell activation involved in immune response;GO:0002274//myeloid leukocyte activation;G…	--
ncbi_127524105	73	74	67	59	88	202	217	10.485	10.529	7.937	8.464	9.654	39.732	38.953	9.35375	29.4463333333333	1.65447122528432	0.000814155605323935	0.126729901888348	pvalb2	XP_051771426.1 taxid=7959 parvalbumin 3 [Ctenopharyngodon idella]	-	-	-	-	-	GO:0005509//calcium ion binding	-	--
ncbi_127524424	653	816	1119	1301	654	302	440	30.976	38.345	43.782	61.637	23.696	19.618	26.085	43.685	23.133	-0.917186	0.000820710065456029	0.126729901888348	SFRP5	XP_051771845.1 taxid=7959 secreted frizzled-related protein 5 [Ctenopharyngodon idella]	Environmental Information Processing	Signal transduction	ko04310//Wnt signaling pathway	K02222	GO:0005575//cellular_component;GO:0005576//extracellular region;GO:0005615//extracellular space;GO:0016020//membrane;GO:0016021//integral component of membrane;GO:0031224//intrinsic component of membrane	GO:0003674//molecular_function;GO:0004888//transmembrane signaling receptor activity;GO:0004930//G protein-coupled receptor activity;GO:0005488//binding;GO:0005515//protein binding;GO:0017147//Wnt-protein binding;GO:0038023//signaling receptor activity;GO:0042813//Wnt-activated receptor activity;GO:0060089//molecular transducer activity	GO:0001838//embryonic epithelial tube formation;GO:0001841//neural tube formation;GO:0001843//neural tube closure;GO:0001932//regulation of protein phosphorylation;GO:0001933//negative regulation of protein phosphorylation;GO:0002009//morphogenesis of an epithelium;GO:0003008//system process;GO:0003401//axis elongation;GO:0006355//regulation of transcription, DNA-templated;GO:0006357//regulation …	--
ncbi_127509295	1586	1618	1647	1668	1049	1080	889	40.003	40.427	34.264	42.019	20.21	37.304	28.023	39.1782	28.5123333333333	-0.458467	0.000825572063639633	0.126729901888348	nfil3	XP_051743857.1 taxid=7959 nuclear factor, interleukin 3 regulated, member 2 [Ctenopharyngodon idella]	-	-	-	-	-	GO:0003700//DNA-binding transcription factor activity	GO:0006355//regulation of transcription, DNA-templated	TF_bZIP
ncbi_127516067	0	0	2	4	7	33	30	0	0	0.191	0.454	0.587	5.22	4.371	0.16125	3.39266666666667	4.39504862494543	0.000826795131652449	0.126729901888348	CTRB1	XP_051756322.1 taxid=7959 chymotrypsin A-like [Ctenopharyngodon idella]	Organismal Systems;Organismal Systems	Digestive system;Digestive system	ko04972//Pancreatic secretion;ko04974//Protein digestion and absorption	K01310;K01310	-	GO:0004252//serine-type endopeptidase activity	GO:0006508//proteolysis	--
ncbi_127505425	86	62	53	2	0	3	13	5.074	4.25	3.049	0.115	0	0.253	1.075	3.122	0.442666666666667	-2.81818	0.000833533109259168	0.126959149937349	--	XP_051736925.1 taxid=7959 uncharacterized protein LOC127505425 isoform X1 [Ctenopharyngodon idella]	-	-	-	-	-	-	-	--
ncbi_127501703	14	8	4	10	125	29	12	0.332	0.169	0.089	0.293	2.913	0.888	0.512	0.22075	1.43766666666667	2.70324387236488	0.000842619654818907	0.127220052124735	--	XP_051729816.1 taxid=7959 uncharacterized protein LOC127501703 isoform X1 [Ctenopharyngodon idella]	-	-	-	-	-	-	-	--
ncbi_127519090	33	32	55	29	308	39	79	0.193	0.186	0.265	0.169	1.377	0.313	0.578	0.20325	0.756	1.89513088214605	0.00085019543378211	0.127220052124735	Abca12	XP_051762497.1 taxid=7959 uncharacterized protein abca12 isoform X1 [Ctenopharyngodon idella]	Environmental Information Processing	Membrane transport	ko02010//ABC transporters	K05646	GO:0005575//cellular_component;GO:0005622//intracellular anatomical structure;GO:0005737//cytoplasm;GO:0005829//cytosol;GO:0005886//plasma membrane;GO:0009276//Gram-negative-bacterium-type cell wall;GO:0009295//nucleoid;GO:0009898//cytoplasmic side of plasma membrane;GO:0012505//endomembrane system;GO:0016020//membrane;GO:0016021//integral component of membrane;GO:0030141//secretory granule;GO:00…	GO:0000166//nucleotide binding;GO:0003674//molecular_function;GO:0003677//DNA binding;GO:0003824//catalytic activity;GO:0003924//GTPase activity;GO:0004252//serine-type endopeptidase activity;GO:0004869//cysteine-type endopeptidase inhibitor activity;GO:0005047//signal recognition particle binding;GO:0005102//signaling receptor binding;GO:0005215//transporter activity;GO:0005319//lipid transporte…	GO:0000910//cytokinesis;GO:0001894//tissue homeostasis;GO:0006302//double-strand break repair;GO:0006508//proteolysis;GO:0006614//SRP-dependent cotranslational protein targeting to membrane;GO:0006810//transport;GO:0006811//ion transport;GO:0006817//phosphate ion transport;GO:0006820//anion transport;GO:0006824//cobalt ion transport;GO:0006869//lipid transport;GO:0006887//exocytosis;GO:0007059//c…	--
ncbi_127508848	627	780	507	267	291	200	254	21.08	25.989	14.068	8.978	7.473	9.229	10.668	17.5287	9.12333333333333	-0.94209	0.000851005386250191	0.127220052124735	--	XP_051743250.1 taxid=7959 uncharacterized protein LOC127508848 [Ctenopharyngodon idella]	-	-	-	-	-	GO:0003824//catalytic activity	-	--
ncbi_127512657	0	3	4	2	88	9	2	0	0.463	0.514	0.311	10.463	1.919	0.389	0.322	4.257	3.72470449666709	0.000940312893549591	0.139708574576589	FABP2	XP_051749744.1 taxid=7959 fatty acid-binding protein, intestinal [Ctenopharyngodon idella]	Organismal Systems;Organismal Systems	Endocrine system;Digestive system	ko03320//PPAR signaling pathway;ko04975//Fat digestion and absorption	K08751;K08751	GO:0005575//cellular_component;GO:0005622//intracellular anatomical structure;GO:0005737//cytoplasm;GO:0005829//cytosol;GO:0005886//plasma membrane;GO:0005902//microvillus;GO:0005938//cell cortex;GO:0016020//membrane;GO:0042995//cell projection;GO:0045177//apical part of cell;GO:0045179//apical cortex;GO:0071944//cell periphery;GO:0098858//actin-based cell projection;GO:0099568//cytoplasmic regio…	GO:0003674//molecular_function;GO:0005215//transporter activity;GO:0005319//lipid transporter activity;GO:0005324//long-chain fatty acid transporter activity;GO:0005488//binding;GO:0005504//fatty acid binding;GO:0008289//lipid binding;GO:0031406//carboxylic acid binding;GO:0033293//monocarboxylic acid binding;GO:0036041//long-chain fatty acid binding;GO:0036094//small molecule binding;GO:0043167/…	GO:0003008//system process;GO:0006082//organic acid metabolic process;GO:0006629//lipid metabolic process;GO:0006631//fatty acid metabolic process;GO:0006638//neutral lipid metabolic process;GO:0006639//acylglycerol metabolic process;GO:0006641//triglyceride metabolic process;GO:0006810//transport;GO:0006811//ion transport;GO:0006820//anion transport;GO:0006869//lipid transport;GO:0007586//digest…	--
ncbi_127510551	129	173	175	149	103	42	43	8.524	11.324	9.538	9.833	5.199	3.801	3.551	9.80475	4.18366666666667	-1.22871	0.000948475049791379	0.140062004608827	PDLIM3	XP_051746092.1 taxid=7959 PDZ and LIM domain protein 3a [Ctenopharyngodon idella]	Cellular Processes	Cell motility	ko04820//Cytoskeleton in muscle cells	K23353	GO:0016020//membrane	GO:0004222//metalloendopeptidase activity;GO:0004252//serine-type endopeptidase activity;GO:0005515//protein binding	GO:0006508//proteolysis	--
ncbi_127498892	4	9	11	8	459	4	40	0.107	0.239	0.243	0.214	9.384	0.147	1.338	0.20075	3.623	4.17371291293597	0.000989054111261684	0.145169166463851	COL10A1	XP_051724792.1 taxid=7959 collagen, type X, alpha 1a [Ctenopharyngodon idella]	-	-	-	-	GO:0005575//cellular_component;GO:0005576//extracellular region;GO:0005581//collagen trimer;GO:0005622//intracellular anatomical structure;GO:0005737//cytoplasm;GO:0005783//endoplasmic reticulum;GO:0005788//endoplasmic reticulum lumen;GO:0005938//cell cortex;GO:0012505//endomembrane system;GO:0031012//extracellular matrix;GO:0031974//membrane-enclosed lumen;GO:0032991//protein-containing complex;…	GO:0003674//molecular_function;GO:0005488//binding;GO:0043167//ion binding;GO:0043169//cation binding;GO:0046872//metal ion binding	GO:0001501//skeletal system development;GO:0001503//ossification;GO:0001958//endochondral ossification;GO:0007275//multicellular organism development;GO:0008150//biological_process;GO:0009653//anatomical structure morphogenesis;GO:0009887//animal organ morphogenesis;GO:0009888//tissue development;GO:0009987//cellular process;GO:0016043//cellular component organization;GO:0030198//extracellular ma…	--
ncbi_127495322	2	5	0	8	212	32	11	0.047	0.132	0	0.213	4.194	1.12	0.367	0.098	1.89366666666667	4.27225684280533	0.0010500710927641	0.152758540824748	A2m	XP_051718036.1 taxid=7959 alpha-2-macroglobulin-like [Ctenopharyngodon idella]	Organismal Systems	Immune system	ko04610//Complement and coagulation cascades	K03910	GO:0005576//extracellular region;GO:0005615//extracellular space	GO:0004866//endopeptidase inhibitor activity	-	--
ncbi_127514512	3	1	0	1	72	6	1	0.15	0.049	0	0.05	2.744	0.41	0.062	0.06225	1.072	4.10608725838969	0.00105337667510666	0.152758540824748	GRHPR	XP_051753390.1 taxid=7959 glyoxylate reductase/hydroxypyruvate reductase b [Ctenopharyngodon idella]	Metabolism;Metabolism;Metabolism;Metabolism	Global and overview maps;Carbohydrate metabolism;Amino acid metabolism;Carbohydrate metabolism	ko01100//Metabolic pathways;ko00620//Pyruvate metabolism;ko00260//Glycine, serine and threonine metabolism;ko00630//Glyoxylate and dicarboxylate metabolism	K00049;K00049;K00049;K00049	-	GO:0003824//catalytic activity;GO:0004013//adenosylhomocysteinase activity;GO:0004617//phosphoglycerate dehydrogenase activity;GO:0016616//oxidoreductase activity, acting on the CH-OH group of donors, NAD or NADP as acceptor;GO:0050661//NADP binding;GO:0051287//NAD binding	GO:0006564//L-serine biosynthetic process;GO:0006730//one-carbon metabolic process;GO:0030436//asexual sporulation	--
ncbi_127508414	219	199	176	149	394	251	470	9.846	8.851	6.532	6.712	13.562	15.489	26.458	7.98525	18.503	1.21234972136804	0.00106944838459665	0.154166077250962	hsp70	XP_051742259.1 taxid=7959 heat shock cognate 70-kd protein, tandem duplicate 3 [Ctenopharyngodon idella]	Environmental Information Processing;Human Diseases;Cellular Processes;Human Diseases;Genetic Information Processing;Organismal Systems;Human Diseases;Human Diseases;Genetic Information Processing;Organismal Systems;Organismal Systems;Human Diseases	Signal transduction;Neurodegenerative disease;Transport and catabolism;Cardiovascular disease;Folding, sorting and degradation;Endocrine system;Infectious disease: parasitic;Infectious disease: viral;Transcription;Immune system;Aging;Infectious disease: bacterial	ko04010//MAPK signaling pathway;ko05020//Prion disease;ko04144//Endocytosis;ko05417//Lipid and atherosclerosis;ko04141//Protein processing in endoplasmic reticulum;ko04915//Estrogen signaling pathway;ko05145//Toxoplasmosis;ko05162//Measles;ko03040//Spliceosome;ko04612//Antigen processing and presentation;ko04213//Longevity regulating pathway - multiple species;ko05134//Legionellosis	K03283;K03283;K03283;K03283;K03283;K03283;K03283;K03283;K03283;K03283;K03283;K03283	-	GO:0004856//xylulokinase activity;GO:0005515//protein binding;GO:0005524//ATP binding;GO:0016301//kinase activity;GO:0016787//hydrolase activity;GO:0016887//ATP hydrolysis activity;GO:0051082//unfolded protein binding;GO:0140662//ATP-dependent protein folding chaperone	GO:0000902//cell morphogenesis;GO:0005975//carbohydrate metabolic process;GO:0005997//xylulose metabolic process;GO:0006457//protein folding;GO:0016226//iron-sulfur cluster assembly;GO:0043093//FtsZ-dependent cytokinesis	--
ncbi_127514788	20220	8371	8906	6807	6798	4624	3926	517.841	212.372	188.126	174.111	132.981	162.171	125.658	273.113	140.27	-0.961289	0.00110670677015061	0.158593044730813	SLC16A1	XP_051753925.1 taxid=7959 monocarboxylate transporter 1a [Ctenopharyngodon idella]	Cellular Processes	Transport and catabolism	ko04148//Efferocytosis	K08179	GO:0005886//plasma membrane;GO:0016020//membrane;GO:0031965//nuclear membrane	GO:0008028//monocarboxylic acid transmembrane transporter activity;GO:0015297//antiporter activity;GO:0015343//siderophore transmembrane transporter activity;GO:0019531//oxalate transmembrane transporter activity;GO:0022857//transmembrane transporter activity;GO:0042910//xenobiotic transmembrane transporter activity	GO:0006855//xenobiotic transmembrane transport;GO:0015718//monocarboxylic acid transport;GO:0015724//formate transport;GO:0015891//siderophore transport;GO:0019532//oxalate transport;GO:0042908//xenobiotic transport;GO:0055085//transmembrane transport;GO:0055088//lipid homeostasis	--
ncbi_127514461	0	4	0	2	55	13	5	0	0.155	0	0.078	1.646	0.697	0.245	0.05825	0.862666666666667	3.88847325661707	0.00119076796835942	0.169635403868991	INHBB	XP_051753273.1 taxid=7959 inhibin beta B chain [Ctenopharyngodon idella]	Environmental Information Processing;Cellular Processes;Environmental Information Processing	Signaling molecules and interaction;Cellular community - eukaryotes;Signal transduction	ko04060//Cytokine-cytokine receptor interaction;ko04550//Signaling pathways regulating pluripotency of stem cells;ko04350//TGF-beta signaling pathway	K22687;K22687;K22687	GO:0005575//cellular_component;GO:0005576//extracellular region;GO:0005615//extracellular space	GO:0003674//molecular_function;GO:0005102//signaling receptor binding;GO:0005125//cytokine activity;GO:0005126//cytokine receptor binding;GO:0005160//transforming growth factor beta receptor binding;GO:0005179//hormone activity;GO:0005488//binding;GO:0005515//protein binding;GO:0008083//growth factor activity;GO:0030545//signaling receptor regulator activity;GO:0048018//receptor ligand activity;G…	GO:0001932//regulation of protein phosphorylation;GO:0001934//positive regulation of protein phosphorylation;GO:0007154//cell communication;GO:0007165//signal transduction;GO:0007166//cell surface receptor signaling pathway;GO:0007167//enzyme linked receptor protein signaling pathway;GO:0007178//transmembrane receptor protein serine/threonine kinase signaling pathway;GO:0008150//biological_proces…	--
ncbi_127502544	1	0	0	0	48	1	1	0.05	0	0	0	1.846	0.069	0.063	0.0125	0.659333333333333	5.72100802026323	0.00123368963630171	0.17472219656114	GFUS	XP_051731485.1 taxid=7959 GDP-L-fucose synthase-like isoform X1 [Ctenopharyngodon idella]	Metabolism;Metabolism;Metabolism;Metabolism	Global and overview maps;Carbohydrate metabolism;Global and overview maps;Carbohydrate metabolism	ko01100//Metabolic pathways;ko00520//Amino sugar and nucleotide sugar metabolism;ko01250//Biosynthesis of nucleotide sugars;ko00051//Fructose and mannose metabolism	K02377;K02377;K02377;K02377	-	GO:0003854//3-beta-hydroxy-delta5-steroid dehydrogenase activity;GO:0003978//UDP-glucose 4-epimerase activity;GO:0008460//dTDP-glucose 4,6-dehydratase activity;GO:0008712//ADP-glyceromanno-heptose 6-epimerase activity;GO:0008831//dTDP-4-dehydrorhamnose reductase activity;GO:0016616//oxidoreductase activity, acting on the CH-OH group of donors, NAD or NADP as acceptor;GO:0016757//glycosyltransfera…	GO:0005975//carbohydrate metabolic process;GO:0006012//galactose metabolic process;GO:0006694//steroid biosynthetic process;GO:0009225//nucleotide-sugar metabolic process;GO:0009243//O antigen biosynthetic process;GO:0009244//lipopolysaccharide core region biosynthetic process;GO:0019305//dTDP-rhamnose biosynthetic process	--
ncbi_127511098	88	37	85	289	61	9	15	3.665	1.507	2.916	12.013	1.948	0.516	0.796	5.02525	1.08666666666667	-2.20929	0.00124535624113995	0.175067259511226	gbp4	XP_051747573.1 taxid=7959 guanylate-binding protein 1-like [Ctenopharyngodon idella]	Organismal Systems	Immune system	ko04621//NOD-like receptor signaling pathway	K20899	-	GO:0003924//GTPase activity;GO:0005524//ATP binding;GO:0005525//GTP binding	GO:0007059//chromosome segregation;GO:0030261//chromosome condensation	--
ncbi_127498424	1124	859	1181	602	646	254	446	45.942	34.804	39.899	24.612	20.198	14.141	22.797	36.3143	19.0453333333333	-0.931098	0.00125058369375845	0.175067259511226	P4HA1	XP_051723711.1 taxid=7959 prolyl 4-hydroxylase subunit alpha-1b isoform X1 [Ctenopharyngodon idella]	Metabolism;Metabolism	Global and overview maps;Amino acid metabolism	ko01100//Metabolic pathways;ko00330//Arginine and proline metabolism	K00472;K00472	GO:0005783//endoplasmic reticulum	GO:0004559//alpha-mannosidase activity;GO:0004656//procollagen-proline 4-dioxygenase activity;GO:0005515//protein binding	GO:0006013//mannose metabolic process	--
ncbi_127520464	34	56	89	199	37	16	24	2.041	3.33	4.406	11.93	1.696	1.315	1.8	5.42675	1.60366666666667	-1.75871	0.00127449249889919	0.177388846772072	S1pr3	XP_051764540.1 taxid=7959 sphingosine 1-phosphate receptor 4 [Ctenopharyngodon idella]	Environmental Information Processing;Environmental Information Processing;Environmental Information Processing	Signaling molecules and interaction;Signal transduction;Signal transduction	ko04080//Neuroactive ligand-receptor interaction;ko04068//FoxO signaling pathway;ko04071//Sphingolipid signaling pathway	K04293;K04293;K04293	GO:0005575//cellular_component;GO:0005622//intracellular anatomical structure;GO:0005737//cytoplasm;GO:0005739//mitochondrion;GO:0005886//plasma membrane;GO:0005887//integral component of plasma membrane;GO:0016020//membrane;GO:0016021//integral component of membrane;GO:0031224//intrinsic component of membrane;GO:0031226//intrinsic component of plasma membrane;GO:0043226//organelle;GO:0043227//me…	GO:0003674//molecular_function;GO:0004888//transmembrane signaling receptor activity;GO:0004930//G protein-coupled receptor activity;GO:0005488//binding;GO:0008289//lipid binding;GO:0038023//signaling receptor activity;GO:0038036//sphingosine-1-phosphate receptor activity;GO:0045125//bioactive lipid receptor activity;GO:0060089//molecular transducer activity	GO:0002376//immune system process;GO:0003376//sphingosine-1-phosphate receptor signaling pathway;GO:0006873//cellular ion homeostasis;GO:0006874//cellular calcium ion homeostasis;GO:0006875//cellular metal ion homeostasis;GO:0006955//immune response;GO:0007154//cell communication;GO:0007165//signal transduction;GO:0007186//G protein-coupled receptor signaling pathway;GO:0007187//G protein-coupled…	--
ncbi_127519070	145	62	52	38	1355	333	102	9.039	3.835	2.712	1.985	64.864	31.236	8.613	4.39275	34.9043333333333	2.99020985622319	0.0013011439560712	0.180063453303614	FGA	XP_051762583.1 taxid=7959 fibrinogen alpha chain isoform X2 [Ctenopharyngodon idella]	Organismal Systems;Human Diseases;Organismal Systems;Organismal Systems	Immune system;Infectious disease: viral;Immune system;Immune system	ko04613//Neutrophil extracellular trap formation;ko05171//Coronavirus disease - COVID-19;ko04611//Platelet activation;ko04610//Complement and coagulation cascades	K03903;K03903;K03903;K03903	GO:0005575//cellular_component;GO:0005576//extracellular region;GO:0005577//fibrinogen complex;GO:0005615//extracellular space;GO:0005622//intracellular anatomical structure;GO:0005737//cytoplasm;GO:0005783//endoplasmic reticulum;GO:0005788//endoplasmic reticulum lumen;GO:0005791//rough endoplasmic reticulum;GO:0005886//plasma membrane;GO:0005938//cell cortex;GO:0009897//external side of plasma m…	GO:0003674//molecular_function;GO:0005102//signaling receptor binding;GO:0005198//structural molecule activity;GO:0005488//binding;GO:0005515//protein binding;GO:0008289//lipid binding;GO:0030674//protein-macromolecule adaptor activity;GO:0043167//ion binding;GO:0043169//cation binding;GO:0046872//metal ion binding;GO:0050839//cell adhesion molecule binding;GO:0060090//molecular adaptor activity	GO:0001775//cell activation;GO:0001889//liver development;GO:0001932//regulation of protein phosphorylation;GO:0001934//positive regulation of protein phosphorylation;GO:0002218//activation of innate immune response;GO:0002221//pattern recognition receptor signaling pathway;GO:0002224//toll-like receptor signaling pathway;GO:0002250//adaptive immune response;GO:0002253//activation of immune respo…	--
ncbi_127509318	0	0	0	0	27	2	5	0	0	0	0	2.226	0.296	0.674	0.001	1.06533333333333	10.0570891922068	0.00134886397527384	0.184913550163995	hoxb6a	XP_048054393.1 taxid=75352 homeobox protein Hox-B6a [Megalobrama amblycephala]	-	-	-	-	GO:0005575//cellular_component;GO:0005622//intracellular anatomical structure;GO:0005634//nucleus;GO:0043226//organelle;GO:0043227//membrane-bounded organelle;GO:0043229//intracellular organelle;GO:0043231//intracellular membrane-bounded organelle	GO:0003674//molecular_function;GO:0003676//nucleic acid binding;GO:0003677//DNA binding;GO:0003700//DNA-binding transcription factor activity;GO:0005488//binding;GO:0043565//sequence-specific DNA binding;GO:0097159//organic cyclic compound binding;GO:0140110//transcription regulator activity;GO:1901363//heterocyclic compound binding	GO:0006139//nucleobase-containing compound metabolic process;GO:0006351//transcription, DNA-templated;GO:0006355//regulation of transcription, DNA-templated;GO:0006725//cellular aromatic compound metabolic process;GO:0006807//nitrogen compound metabolic process;GO:0007275//multicellular organism development;GO:0008150//biological_process;GO:0008152//metabolic process;GO:0009058//biosynthetic proc…	TF_Otx
ncbi_127517137	0	371	1	1091	1	0	0	0	31.648	0.071	93.832	0.066	0	0	31.3878	0.022	-10.4785	0.00135146165575304	0.184913550163995	HLA-DQB2	XP_051758323.1 taxid=7959 H-2 class II histocompatibility antigen, A-U alpha chain-like [Ctenopharyngodon idella]	Human Diseases;Human Diseases;Environmental Information Processing;Human Diseases;Human Diseases;Human Diseases;Cellular Processes;Human Diseases;Human Diseases;Organismal Systems;Organismal Systems;Organismal Systems;Human Diseases;Human Diseases;Human Diseases;Human Diseases;Organismal Systems;Human Diseases;Organismal Systems;Human Diseases;Human Diseases;Human Diseases;Human Diseases;Human Di…	Infectious disease: viral;Infectious disease: viral;Signaling molecules and interaction;Infectious disease: viral;Infectious disease: bacterial;Immune disease;Transport and catabolism;Infectious disease: viral;Infectious disease: parasitic;Immune system;Immune system;Immune system;Immune disease;Infectious disease: parasitic;Cardiovascular disease;Infectious disease: bacterial;Immune system;Immun…	ko05166//Human T-cell leukemia virus 1 infection;ko05168//Herpes simplex virus 1 infection;ko04514//Cell adhesion molecules;ko05169//Epstein-Barr virus infection;ko05152//Tuberculosis;ko05322//Systemic lupus erythematosus;ko04145//Phagosome;ko05164//Influenza A;ko05145//Toxoplasmosis;ko04659//Th17 cell differentiation;ko04640//Hematopoietic cell lineage;ko04658//Th1 and Th2 cell differentiation;k…	K06752;K06752;K06752;K06752;K06752;K06752;K06752;K06752;K06752;K06752;K06752;K06752;K06752;K06752;K06752;K06752;K06752;K06752;K06752;K06752;K06752;K06752;K06752;K06752	GO:0016020//membrane;GO:0042613//MHC class II protein complex	-	GO:0006955//immune response;GO:0019882//antigen processing and presentation	--
ncbi_127498754	0	0	0	2	142	19	2	0	0	0	0.087	14.729	3.133	0.365	0.02175	6.07566666666667	8.12588350928887	0.00138228017540912	0.188067760045269	--	XP_051724405.1 taxid=7959 cerebellin-2-like [Ctenopharyngodon idella]	-	-	-	-	GO:0016592//mediator complex	GO:0003712//transcription coregulator activity	GO:0006357//regulation of transcription by RNA polymerase II	--
ncbi_127512248	2150	1426	2780	2439	1391	1279	971	173.664	114.102	185.211	196.76	85.821	141.476	98.02	167.434	108.439	-0.626711	0.00139251057353328	0.188401235026978	H1-2	XP_048043208.1 taxid=75352 histone H1 [Megalobrama amblycephala]	-	-	-	-	GO:0000786//nucleosome	GO:0003677//DNA binding	GO:0006334//nucleosome assembly	--
ncbi_127519846	7	0	2	2	12	37	29	0.772	0	0.182	0.22	1.011	5.576	3.939	0.2935	3.50866666666667	3.57949048566157	0.00144370532693309	0.194242531153697	Cela1	XP_051763465.1 taxid=7959 elastase-1-like isoform X1 [Ctenopharyngodon idella]	-	-	-	-	-	GO:0004252//serine-type endopeptidase activity	GO:0006508//proteolysis	--
ncbi_127503158	0	0	1	1	48	4	2	0	0	0.05	0.06	2.205	0.329	0.15	0.0275	0.894666666666667	5.02384674195437	0.00148908949606168	0.199241819975811	SERPINF2	XP_051732573.1 taxid=7959 alpha-2-antiplasmin [Ctenopharyngodon idella]	Organismal Systems	Immune system	ko04610//Complement and coagulation cascades	K03983	-	-	-	--
ncbi_127504855	4	16	4	5	144	6	15	0.188	0.744	0.155	0.234	5.164	0.386	0.88	0.33025	2.14333333333333	2.69822577024732	0.00150971031738044	0.200564583376702	CCN2	XP_051735930.1 taxid=7959 WNT1-inducible-signaling pathway protein 2 isoform X1 [Ctenopharyngodon idella]	-	-	-	-	GO:0005576//extracellular region	GO:0005515//protein binding	GO:0007165//signal transduction	--
ncbi_127513093	5	112	22	38	10	2	7	0.408	7.1	1.162	2.376	0.506	0.157	0.713	2.7615	0.458666666666667	-2.58993	0.00152181974507057	0.200564583376702	Cd69	XP_051750603.1 taxid=7959 C-type lectin domain family 10 member A isoform X1 [Ctenopharyngodon idella]	-	-	-	-	GO:0019028//viral capsid;GO:0019031//viral envelope	GO:0003824//catalytic activity;GO:0005198//structural molecule activity;GO:0005524//ATP binding	GO:0007059//chromosome segregation;GO:0030261//chromosome condensation;GO:0043571//maintenance of CRISPR repeat elements;GO:0071793//bacillithiol biosynthetic process	--
ncbi_127513540	2	0	1	0	55	4	2	0.127	0	0.052	0	2.666	0.348	0.159	0.04475	1.05766666666667	4.56285352793223	0.00152382043691936	0.200564583376702	SERPINA9	XP_051751372.1 taxid=7959 alpha-1-antiproteinase-like [Ctenopharyngodon idella]	-	-	-	-	-	-	-	--
ncbi_127500858	1122	1875	1799	1349	999	418	910	52.965	87.951	70.195	63.369	36.139	27.071	53.716	68.62	38.9753333333333	-0.816068	0.00156891901930655	0.205384220592249	NDRG1	XP_051728365.1 taxid=7959 protein NDRG1a [Ctenopharyngodon idella]	-	-	-	-	-	GO:0016788//hydrolase activity, acting on ester bonds;GO:0016811//hydrolase activity, acting on carbon-nitrogen (but not peptide) bonds, in linear amides;GO:0047570//3-oxoadipate enol-lactonase activity	GO:0006112//energy reserve metabolic process;GO:0006212//uracil catabolic process;GO:0015979//photosynthesis;GO:0042952//beta-ketoadipate pathway	--
ncbi_127508890	0	0	5	3	40	15	16	0	0	0.396	0.288	2.771	1.973	1.92	0.171	2.22133333333333	3.69935766975849	0.00158168657246758	0.205942394688279	LGALS4	XP_051743324.1 taxid=7959 galectin-9-like [Ctenopharyngodon idella]	-	-	-	-	-	GO:0030246//carbohydrate binding	-	--
ncbi_127496736	1802	614	877	442	498	355	353	56.2	18.984	22.526	13.741	11.851	15.132	13.735	27.8627	13.5726666666667	-1.03763	0.00163303017029498	0.211490506225689	RASIP1	XP_051720417.1 taxid=7959 ras-interacting protein 1 [Ctenopharyngodon idella]	Cellular Processes	Cellular community - eukaryotes	ko04520//Adherens junction	K26417	GO:0005575//cellular_component;GO:0005622//intracellular anatomical structure;GO:0005737//cytoplasm;GO:0005794//Golgi apparatus;GO:0005795//Golgi stack;GO:0012505//endomembrane system;GO:0031984//organelle subcompartment;GO:0043226//organelle;GO:0043227//membrane-bounded organelle;GO:0043229//intracellular organelle;GO:0043231//intracellular membrane-bounded organelle;GO:0048471//perinuclear regi…	GO:0003674//molecular_function;GO:0005488//binding;GO:0005515//protein binding;GO:0019899//enzyme binding;GO:0031267//small GTPase binding;GO:0051020//GTPase binding	GO:0001525//angiogenesis;GO:0001568//blood vessel development;GO:0001570//vasculogenesis;GO:0001763//morphogenesis of a branching structure;GO:0001944//vasculature development;GO:0002009//morphogenesis of an epithelium;GO:0007154//cell communication;GO:0007165//signal transduction;GO:0007275//multicellular organism development;GO:0008150//biological_process;GO:0008284//positive regulation of cell…	--
ncbi_127501434	21	29	6	12	50	98	46	0.836	1.447	0.43	0.465	2.092	8.535	4.903	0.7945	5.17666666666667	2.70390429920499	0.00164473366168306	0.211873190524682	Zcchc12	XP_051729363.1 taxid=7959 zinc finger CCHC domain-containing protein 18 [Ctenopharyngodon idella]	-	-	-	-	GO:0000775//chromosome, centromeric region;GO:0005634//nucleus	GO:0003676//nucleic acid binding;GO:0008270//zinc ion binding	GO:0000278//mitotic cell cycle	--
ncbi_127496970	480	746	671	562	344	373	347	11.486	17.511	13.526	13.649	6.592	12.323	10.514	14.043	9.80966666666667	-0.517575	0.00171392732943564	0.219618476530542	Nod1	XP_051720971.1 taxid=7959 LOW QUALITY PROTEIN: nucleotide-binding oligomerization domain-containing protein 1 [Ctenopharyngodon idella]	Human Diseases;Human Diseases;Organismal Systems;Human Diseases;Human Diseases	Infectious disease: bacterial;Infectious disease: bacterial;Immune system;Infectious disease: bacterial;Infectious disease: bacterial	ko05131//Shigellosis;ko05132//Salmonella infection;ko04621//NOD-like receptor signaling pathway;ko05120//Epithelial cell signaling in Helicobacter pylori infection;ko05133//Pertussis	K08727;K08727;K08727;K08727;K08727	GO:0005575//cellular_component;GO:0005622//intracellular anatomical structure;GO:0005737//cytoplasm;GO:0005829//cytosol;GO:0005886//plasma membrane;GO:0016020//membrane;GO:0016323//basolateral plasma membrane;GO:0016324//apical plasma membrane;GO:0045177//apical part of cell;GO:0071944//cell periphery;GO:0098590//plasma membrane region	GO:0000166//nucleotide binding;GO:0003674//molecular_function;GO:0003678//DNA helicase activity;GO:0005488//binding;GO:0005515//protein binding;GO:0005524//ATP binding;GO:0005539//glycosaminoglycan binding;GO:0008047//enzyme activator activity;GO:0008656//cysteine-type endopeptidase activator activity involved in apoptotic process;GO:0016504//peptidase activator activity;GO:0016505//peptidase act…	GO:0000165//MAPK cascade;GO:0000723//telomere maintenance;GO:0001816//cytokine production;GO:0001817//regulation of cytokine production;GO:0001819//positive regulation of cytokine production;GO:0001932//regulation of protein phosphorylation;GO:0001934//positive regulation of protein phosphorylation;GO:0002218//activation of innate immune response;GO:0002221//pattern recognition receptor signaling…	--
ncbi_127501632	268	174	346	172	148	103	72	12.207	7.851	12.999	7.825	5.149	6.425	4.099	10.2205	5.22433333333333	-0.968147	0.00177259035498985	0.225939964300759	EDN1	XP_051729710.1 taxid=7959 LOW QUALITY PROTEIN: endothelin-1 [Ctenopharyngodon idella]	Human Diseases;Environmental Information Processing;Environmental Information Processing;Organismal Systems;Human Diseases;Organismal Systems;Organismal Systems;Human Diseases;Environmental Information Processing;Environmental Information Processing;Human Diseases;Organismal Systems	Cancer: overview;Signaling molecules and interaction;Signal transduction;Circulatory system;Cardiovascular disease;Endocrine system;Endocrine system;Endocrine and metabolic disease;Signal transduction;Signal transduction;Cardiovascular disease;Endocrine system	ko05200//Pathways in cancer;ko04080//Neuroactive ligand-receptor interaction;ko04024//cAMP signaling pathway;ko04270//Vascular smooth muscle contraction;ko05418//Fluid shear stress and atherosclerosis;ko04926//Relaxin signaling pathway;ko04916//Melanogenesis;ko04933//AGE-RAGE signaling pathway in diabetic complications;ko04066//HIF-1 signaling pathway;ko04668//TNF signaling pathway;ko05410//Hyper…	K16366;K16366;K16366;K16366;K16366;K16366;K16366;K16366;K16366;K16366;K16366;K16366	GO:0005575//cellular_component;GO:0005576//extracellular region;GO:0005615//extracellular space;GO:0005622//intracellular anatomical structure;GO:0005737//cytoplasm;GO:0005783//endoplasmic reticulum;GO:0005788//endoplasmic reticulum lumen;GO:0005791//rough endoplasmic reticulum;GO:0012505//endomembrane system;GO:0030133//transport vesicle;GO:0030135//coated vesicle;GO:0030136//clathrin-coated ves…	GO:0001664//G protein-coupled receptor binding;GO:0003674//molecular_function;GO:0003677//DNA binding;GO:0005102//signaling receptor binding;GO:0005125//cytokine activity;GO:0005179//hormone activity;GO:0005488//binding;GO:0005515//protein binding;GO:0030545//signaling receptor regulator activity;GO:0031705//bombesin receptor binding;GO:0031707//endothelin A receptor binding;GO:0031708//endotheli…	GO:0000003//reproduction;GO:0000122//negative regulation of transcription by RNA polymerase II;GO:0000302//response to reactive oxygen species;GO:0001101//response to acid chemical;GO:0001501//skeletal system development;GO:0001505//regulation of neurotransmitter levels;GO:0001516//prostaglandin biosynthetic process;GO:0001525//angiogenesis;GO:0001558//regulation of cell growth;GO:0001568//blood …	--
ncbi_127507228	13	10	4	13	130	26	11	0.328	0.25	0.083	0.327	2.448	0.877	0.346	0.247	1.22366666666667	2.30862766679372	0.00179090630969886	0.227079418891555	A2m	XP_051740156.1 taxid=7959 alpha-2-macroglobulin-like isoform X1 [Ctenopharyngodon idella]	Organismal Systems	Immune system	ko04610//Complement and coagulation cascades	K03910	GO:0005576//extracellular region;GO:0005615//extracellular space	GO:0003824//catalytic activity;GO:0004866//endopeptidase inhibitor activity	-	--
ncbi_127514590	1	3	4	2	75	7	3	0.047	0.14	0.156	0.094	2.705	0.453	0.177	0.10925	1.11166666666667	3.3470190758502	0.00182092977906655	0.2289098613663	TGM5	XP_051753520.1 taxid=7959 transglutaminase 5, like [Ctenopharyngodon idella]	-	-	-	-	-	GO:0003810//protein-glutamine gamma-glutamyltransferase activity;GO:0004198//calcium-dependent cysteine-type endopeptidase activity	GO:0006508//proteolysis;GO:0018149//peptide cross-linking	--
ncbi_127496019	1178	1580	859	1332	798	642	681	25.733	33.803	15.378	28.761	13.376	19.151	18.6	25.9187	17.0423333333333	-0.604873	0.001824404584836	0.2289098613663	nectin3	XP_051719507.1 taxid=7959 nectin-3-like protein [Ctenopharyngodon idella]	Environmental Information Processing;Cellular Processes	Signaling molecules and interaction;Cellular community - eukaryotes	ko04514//Cell adhesion molecules;ko04520//Adherens junction	K06592;K06592	-	-	-	--
ncbi_127503759	384	302	120	140	97	125	35	55.896	43.696	14.367	20.385	10.703	24.951	6.404	33.586	14.0193333333333	-1.26044	0.00183693509601686	0.2289098613663	--	XP_051733832.1 taxid=7959 urokinase plasminogen activator surface receptor-like isoform X1 [Ctenopharyngodon idella]	-	-	-	-	GO:0016020//membrane	GO:0004675//transmembrane receptor protein serine/threonine kinase activity	-	--
ncbi_127525269	2	0	0	1	52	3	3	0.118	0	0	0.059	2.268	0.198	0.222	0.04425	0.896	4.33974937197461	0.00184315067166688	0.2289098613663	PLA2G12B	XP_051773665.1 taxid=7959 group XIIB secretory phospholipase A2-like protein isoform X1 [Ctenopharyngodon idella]	Metabolism;Environmental Information Processing;Organismal Systems;Organismal Systems;Metabolism;Metabolism;Metabolism;Organismal Systems;Metabolism;Metabolism	Global and overview maps;Signal transduction;Circulatory system;Digestive system;Lipid metabolism;Lipid metabolism;Lipid metabolism;Digestive system;Lipid metabolism;Lipid metabolism	ko01100//Metabolic pathways;ko04014//Ras signaling pathway;ko04270//Vascular smooth muscle contraction;ko04972//Pancreatic secretion;ko00564//Glycerophospholipid metabolism;ko00590//Arachidonic acid metabolism;ko00565//Ether lipid metabolism;ko04975//Fat digestion and absorption;ko00591//Linoleic acid metabolism;ko00592//alpha-Linolenic acid metabolism	K01047;K01047;K01047;K01047;K01047;K01047;K01047;K01047;K01047;K01047	GO:0005575//cellular_component;GO:0005576//extracellular region	GO:0003674//molecular_function;GO:0003824//catalytic activity;GO:0004620//phospholipase activity;GO:0004623//phospholipase A2 activity;GO:0005488//binding;GO:0005509//calcium ion binding;GO:0016298//lipase activity;GO:0016787//hydrolase activity;GO:0016788//hydrolase activity, acting on ester bonds;GO:0043167//ion binding;GO:0043169//cation binding;GO:0046872//metal ion binding;GO:0052689//carbox…	GO:0006629//lipid metabolic process;GO:0006644//phospholipid metabolic process;GO:0006793//phosphorus metabolic process;GO:0006796//phosphate-containing compound metabolic process;GO:0006810//transport;GO:0006811//ion transport;GO:0006820//anion transport;GO:0006869//lipid transport;GO:0008150//biological_process;GO:0008152//metabolic process;GO:0009056//catabolic process;GO:0009987//cellular pro…	--
ncbi_127518987	9	1	1	1	86	3	13	0.283	0.031	0.026	0.031	2.067	0.129	0.511	0.09275	0.902333333333333	3.28224	0.00187800239876974	0.231424887264625	esyt3	XP_051762272.1 taxid=7959 extended synaptotagmin-3 [Ctenopharyngodon idella]	-	-	-	-	GO:0005575//cellular_component;GO:0005622//intracellular anatomical structure;GO:0005737//cytoplasm;GO:0005783//endoplasmic reticulum;GO:0005789//endoplasmic reticulum membrane;GO:0005886//plasma membrane;GO:0005887//integral component of plasma membrane;GO:0009898//cytoplasmic side of plasma membrane;GO:0012505//endomembrane system;GO:0016020//membrane;GO:0016021//integral component of membrane;…	GO:0003674//molecular_function;GO:0005488//binding;GO:0008289//lipid binding;GO:0043167//ion binding;GO:0043169//cation binding;GO:0046872//metal ion binding	GO:0006810//transport;GO:0006869//lipid transport;GO:0008150//biological_process;GO:0009987//cellular process;GO:0010876//lipid localization;GO:0022406//membrane docking;GO:0033036//macromolecule localization;GO:0051179//localization;GO:0051234//establishment of localization;GO:0051640//organelle localization;GO:0051641//cellular localization;GO:0051643//endoplasmic reticulum localization;GO:0061…	--
ncbi_127514288	1280	483	1046	242	407	269	234	50.084	16.936	31.511	9.005	11.058	13.472	10.638	26.884	11.7226666666667	-1.19745	0.00189064187769203	0.231424887264625	HYAL2	XP_051752972.1 taxid=7959 hyaluronidase-2 [Ctenopharyngodon idella]	Metabolism;Cellular Processes;Metabolism	Global and overview maps;Transport and catabolism;Glycan biosynthesis and metabolism	ko01100//Metabolic pathways;ko04142//Lysosome;ko00531//Glycosaminoglycan degradation	K01197;K01197;K01197	-	GO:0004415//hyalurononglucosaminidase activity	GO:0005975//carbohydrate metabolic process	--
ncbi_127509848	285	1108	768	753	323	196	434	5.34	20.56	11.875	14.092	4.623	5.026	10.163	12.9667	6.604	-0.973405	0.0018920690262778	0.231424887264625	GVINP1	XP_051744946.1 taxid=7959 interferon-induced very large GTPase 1 [Ctenopharyngodon idella]	-	-	-	-	-	GO:0005525//GTP binding	-	--
ncbi_127496246	3638	2472	2869	3166	2270	1644	1499	128.356	86.817	83.49	111.563	61.175	79.432	71.865	102.556	70.824	-0.534109	0.00192124281681607	0.233812354460561	ATF5	XP_051719992.1 taxid=7959 uncharacterized protein atf5b [Ctenopharyngodon idella]	-	-	-	-	-	GO:0003700//DNA-binding transcription factor activity	GO:0006355//regulation of transcription, DNA-templated	TF_bZIP
ncbi_127508187	2630	2751	1100	1889	1568	665	728	191.362	194.957	65.421	133.145	86.929	66.444	65.948	146.221	73.107	-1.00007	0.00200172170970922	0.242388481828689	Cd9	XP_051741881.1 taxid=7959 CD9 antigen isoform X1 [Ctenopharyngodon idella]	Organismal Systems	Immune system	ko04640//Hematopoietic cell lineage	K06460	GO:0016020//membrane	-	-	--
ncbi_127503513	15	173	97	166	36	39	14	0.494	5.623	2.633	5.452	0.892	1.76	0.583	3.5505	1.07833333333333	-1.71922	0.00203128981421491	0.244745157814213	SIGLEC1	XP_051733412.1 taxid=7959 B-cell receptor CD22-like [Ctenopharyngodon idella]	-	-	-	-	GO:0005634//nucleus	GO:0008324//cation transmembrane transporter activity	GO:0006813//potassium ion transport	--
ncbi_127514260	17	10	13	6	190	20	5	0.431	0.251	0.272	0.152	3.677	0.694	0.158	0.2765	1.50966666666667	2.44887865309425	0.00207274722416854	0.247459486199089	TGM2	XP_051752911.1 taxid=7959 protein-glutamine gamma-glutamyltransferase 2 [Ctenopharyngodon idella]	-	-	-	-	GO:0005575//cellular_component;GO:0005622//intracellular anatomical structure;GO:0005737//cytoplasm;GO:0005886//plasma membrane;GO:0016020//membrane;GO:0030126//COPI vesicle coat;GO:0071944//cell periphery	GO:0003674//molecular_function;GO:0003810//protein-glutamine gamma-glutamyltransferase activity;GO:0003824//catalytic activity;GO:0005198//structural molecule activity;GO:0005488//binding;GO:0016740//transferase activity;GO:0016746//acyltransferase activity;GO:0016755//aminoacyltransferase activity;GO:0043167//ion binding;GO:0043169//cation binding;GO:0046872//metal ion binding;GO:0140096//cataly…	GO:0006464//cellular protein modification process;GO:0006807//nitrogen compound metabolic process;GO:0006886//intracellular protein transport;GO:0007275//multicellular organism development;GO:0008150//biological_process;GO:0008152//metabolic process;GO:0008219//cell death;GO:0008544//epidermis development;GO:0009888//tissue development;GO:0009913//epidermal cell differentiation;GO:0009987//cellul…	--
ncbi_127522813	2341	2286	4649	2647	2064	1265	1429	269.609	260.804	441.615	304.468	181.567	199.51	205.68	319.124	195.585666666667	-0.706316	0.00207425368314539	0.247459486199089	ID1	XP_048029251.1 taxid=75352 DNA-binding protein inhibitor ID-1 [Megalobrama amblycephala]	Environmental Information Processing;Cellular Processes;Environmental Information Processing;Environmental Information Processing	Signal transduction;Cellular community - eukaryotes;Signal transduction;Signal transduction	ko04015//Rap1 signaling pathway;ko04550//Signaling pathways regulating pluripotency of stem cells;ko04390//Hippo signaling pathway;ko04350//TGF-beta signaling pathway	K04680;K04680;K04680;K04680	GO:0005575//cellular_component;GO:0005622//intracellular anatomical structure;GO:0005634//nucleus;GO:0005654//nucleoplasm;GO:0005737//cytoplasm;GO:0005794//Golgi apparatus;GO:0005813//centrosome;GO:0005815//microtubule organizing center;GO:0005856//cytoskeleton;GO:0012505//endomembrane system;GO:0015630//microtubule cytoskeleton;GO:0031974//membrane-enclosed lumen;GO:0031981//nuclear lumen;GO:004…	GO:0000981//DNA-binding transcription factor activity, RNA polymerase II-specific;GO:0003674//molecular_function;GO:0003700//DNA-binding transcription factor activity;GO:0005488//binding;GO:0005515//protein binding;GO:0008022//protein C-terminus binding;GO:0008134//transcription factor binding;GO:0042802//identical protein binding;GO:0042803//protein homodimerization activity;GO:0043621//protein …	GO:0000003//reproduction;GO:0000122//negative regulation of transcription by RNA polymerase II;GO:0000902//cell morphogenesis;GO:0000904//cell morphogenesis involved in differentiation;GO:0001525//angiogenesis;GO:0001568//blood vessel development;GO:0001654//eye development;GO:0001667//ameboidal-type cell migration;GO:0001700//embryonic development via the syncytial blastoderm;GO:0001745//compoun…	bHLH
ncbi_127523655	8	5	62	5	3	0	0	1.503	0.931	9.611	0.939	0.431	0	0	3.246	0.143666666666667	-4.49787	0.00211522543189943	0.251110438773237	hbaa1	XP_051770588.1 taxid=7959 hemoglobin subunit alpha-like [Ctenopharyngodon idella]	Human Diseases;Human Diseases	Infectious disease: parasitic;Infectious disease: parasitic	ko05144//Malaria;ko05143//African trypanosomiasis	K13822;K13822	-	GO:0020037//heme binding	-	--
ncbi_127521135	0	0	0	0	17	4	8	0	0	0	0	0.382	0.161	0.294	0.001	0.279	8.12412131182919	0.00213106059993074	0.251756222483525	Umod	XP_051766050.1 taxid=7959 uncharacterized protein LOC127521135 isoform X1 [Ctenopharyngodon idella]	-	-	-	-	-	-	-	--
ncbi_127521524	7	5	1	0	117	1	7	0.201	0.142	0.024	0	2.561	0.039	0.251	0.09175	0.950333333333333	3.37265357037358	0.00215192229451838	0.25207433553136	Ripk4	XP_051766825.1 taxid=7959 receptor-interacting serine/threonine-protein kinase 4 [Ctenopharyngodon idella]	-	-	-	-	GO:0005575//cellular_component;GO:0005622//intracellular anatomical structure;GO:0005737//cytoplasm;GO:0016020//membrane	GO:0000166//nucleotide binding;GO:0003674//molecular_function;GO:0003824//catalytic activity;GO:0004672//protein kinase activity;GO:0004674//protein serine/threonine kinase activity;GO:0005488//binding;GO:0005515//protein binding;GO:0005524//ATP binding;GO:0016301//kinase activity;GO:0016740//transferase activity;GO:0016772//transferase activity, transferring phosphorus-containing groups;GO:00167…	GO:0002009//morphogenesis of an epithelium;GO:0006355//regulation of transcription, DNA-templated;GO:0006464//cellular protein modification process;GO:0006468//protein phosphorylation;GO:0006793//phosphorus metabolic process;GO:0006796//phosphate-containing compound metabolic process;GO:0006807//nitrogen compound metabolic process;GO:0008150//biological_process;GO:0008152//metabolic process;GO:00…	--
ncbi_127503933	333	975	931	1104	567	251	300	25.039	72.641	57.763	82.884	32.596	25.775	28.226	59.5817	28.8656666666667	-1.04552	0.00215457046225913	0.25207433553136	IRF1	XP_051734127.1 taxid=7959 interferon regulatory factor 1b isoform X1 [Ctenopharyngodon idella]	Human Diseases;Organismal Systems;Environmental Information Processing;Human Diseases;Organismal Systems	Infectious disease: viral;Immune system;Signal transduction;Infectious disease: bacterial;Endocrine system	ko05165//Human papillomavirus infection;ko04625//C-type lectin receptor signaling pathway;ko04668//TNF signaling pathway;ko05133//Pertussis;ko04917//Prolactin signaling pathway	K09444;K09444;K09444;K09444;K09444	GO:0000228//nuclear chromosome;GO:0000785//chromatin;GO:0005575//cellular_component;GO:0005622//intracellular anatomical structure;GO:0005634//nucleus;GO:0005654//nucleoplasm;GO:0005694//chromosome;GO:0005737//cytoplasm;GO:0005829//cytosol;GO:0031974//membrane-enclosed lumen;GO:0031981//nuclear lumen;GO:0043226//organelle;GO:0043227//membrane-bounded organelle;GO:0043228//non-membrane-bounded org…	GO:0000976//transcription cis-regulatory region binding;GO:0000977//RNA polymerase II transcription regulatory region sequence-specific DNA binding;GO:0000978//RNA polymerase II cis-regulatory region sequence-specific DNA binding;GO:0000981//DNA-binding transcription factor activity, RNA polymerase II-specific;GO:0000987//cis-regulatory region sequence-specific DNA binding;GO:0001067//transcripti…	GO:0000003//reproduction;GO:0001101//response to acid chemical;GO:0001775//cell activation;GO:0001817//regulation of cytokine production;GO:0001819//positive regulation of cytokine production;GO:0001932//regulation of protein phosphorylation;GO:0001933//negative regulation of protein phosphorylation;GO:0002252//immune effector process;GO:0002376//immune system process;GO:0002520//immune system de…	IRF
ncbi_127525157	97	27	13	52	14	11	5	4.751	1.358	0.543	2.803	0.541	0.765	0.316	2.36375	0.540666666666667	-2.12827	0.0022142800381269	0.257814586362295	TRIM25	XP_051773463.1 taxid=7959 tripartite motif-containing protein 16-like isoform X2 [Ctenopharyngodon idella]	-	-	-	-	GO:0000276//mitochondrial proton-transporting ATP synthase complex, coupling factor F(o);GO:0005680//anaphase-promoting complex	GO:0003677//DNA binding;GO:0003697//single-stranded DNA binding;GO:0004842//ubiquitin-protein transferase activity;GO:0005515//protein binding;GO:0008270//zinc ion binding;GO:0015078//proton transmembrane transporter activity;GO:0046872//metal ion binding;GO:0061630//ubiquitin protein ligase activity;GO:0097602//cullin family protein binding	GO:0006301//postreplication repair;GO:0006513//protein monoubiquitination;GO:0015986//ATP synthesis coupled proton transport;GO:0016567//protein ubiquitination;GO:0031145//anaphase-promoting complex-dependent catabolic process	--
ncbi_127525553	304	298	207	392	221	90	105	8.807	8.552	4.946	11.341	4.89	3.57	3.801	8.4115	4.087	-1.04132	0.0022448080925593	0.260118480313881	six1a	XP_051774137.1 taxid=7959 homeobox protein six1a [Ctenopharyngodon idella]	Human Diseases	Cancer: overview	ko05202//Transcriptional misregulation in cancer	K15614	GO:0005575//cellular_component;GO:0005622//intracellular anatomical structure;GO:0005634//nucleus;GO:0005737//cytoplasm;GO:0043226//organelle;GO:0043227//membrane-bounded organelle;GO:0043229//intracellular organelle;GO:0043231//intracellular membrane-bounded organelle	GO:0000981//DNA-binding transcription factor activity, RNA polymerase II-specific;GO:0003674//molecular_function;GO:0003676//nucleic acid binding;GO:0003677//DNA binding;GO:0003700//DNA-binding transcription factor activity;GO:0005488//binding;GO:0043565//sequence-specific DNA binding;GO:0097159//organic cyclic compound binding;GO:0140110//transcription regulator activity;GO:1901363//heterocyclic…	GO:0006139//nucleobase-containing compound metabolic process;GO:0006351//transcription, DNA-templated;GO:0006355//regulation of transcription, DNA-templated;GO:0006357//regulation of transcription by RNA polymerase II;GO:0006725//cellular aromatic compound metabolic process;GO:0006807//nitrogen compound metabolic process;GO:0006915//apoptotic process;GO:0007275//multicellular organism development…	TF_Otx
ncbi_127501223	1172	730	620	764	576	330	414	28.773	17.754	12.555	18.733	10.801	11.095	12.702	19.4537	11.5326666666667	-0.754322	0.00227788219874897	0.262694052806202	Angpt1	XP_051729095.1 taxid=7959 angiopoietin-1 [Ctenopharyngodon idella]	Environmental Information Processing;Environmental Information Processing;Environmental Information Processing;Environmental Information Processing;Environmental Information Processing;Human Diseases	Signal transduction;Signal transduction;Signal transduction;Signal transduction;Signal transduction;Immune disease	ko04151//PI3K-Akt signaling pathway;ko04010//MAPK signaling pathway;ko04014//Ras signaling pathway;ko04015//Rap1 signaling pathway;ko04066//HIF-1 signaling pathway;ko05323//Rheumatoid arthritis	K05465;K05465;K05465;K05465;K05465;K05465	GO:0000176//nuclear exosome (RNase complex);GO:0005575//cellular_component;GO:0005576//extracellular region;GO:0005615//extracellular space;GO:0005622//intracellular anatomical structure;GO:0005886//plasma membrane;GO:0005902//microvillus;GO:0016020//membrane;GO:0042995//cell projection;GO:0045121//membrane raft;GO:0071944//cell periphery;GO:0098857//membrane microdomain;GO:0098858//actin-based c…	GO:0003674//molecular_function;GO:0003677//DNA binding;GO:0003824//catalytic activity;GO:0005085//guanyl-nucleotide exchange factor activity;GO:0005102//signaling receptor binding;GO:0005126//cytokine receptor binding;GO:0005172//vascular endothelial growth factor receptor binding;GO:0005488//binding;GO:0005515//protein binding;GO:0005524//ATP binding;GO:0019899//enzyme binding;GO:0019900//kinase…	GO:0000003//reproduction;GO:0000165//MAPK cascade;GO:0001525//angiogenesis;GO:0001541//ovarian follicle development;GO:0001568//blood vessel development;GO:0001569//branching involved in blood vessel morphogenesis;GO:0001570//vasculogenesis;GO:0001655//urogenital system development;GO:0001666//response to hypoxia;GO:0001701//in utero embryonic development;GO:0001763//morphogenesis of a branching …	--
ncbi_127520860	0	0	5	1	53	7	8	0	0	0.447	0.139	4.617	1.054	1.167	0.1465	2.27933333333333	3.95963935228999	0.00231733578278355	0.265977431220152	--	XP_051765482.1 taxid=7959 uncharacterized protein LOC127520860 isoform X1 [Ctenopharyngodon idella]	-	-	-	-	-	GO:0051060//pullulanase activity	-	--
ncbi_127498723	1868	1283	1870	797	1129	303	492	108.677	73.877	89.6	46.231	50.124	24.122	35.752	79.5962	36.666	-1.11826	0.00238291167053638	0.272213937910613	Egln3	XP_051724327.1 taxid=7959 egl nine homolog 3 [Ctenopharyngodon idella]	-	-	-	-	GO:0005575//cellular_component;GO:0005622//intracellular anatomical structure;GO:0005634//nucleus;GO:0005654//nucleoplasm;GO:0005737//cytoplasm;GO:0005829//cytosol;GO:0031974//membrane-enclosed lumen;GO:0031981//nuclear lumen;GO:0043226//organelle;GO:0043227//membrane-bounded organelle;GO:0043229//intracellular organelle;GO:0043231//intracellular membrane-bounded organelle;GO:0043233//organelle l…	GO:0003674//molecular_function;GO:0003824//catalytic activity;GO:0005488//binding;GO:0005506//iron ion binding;GO:0016491//oxidoreductase activity;GO:0016705//oxidoreductase activity, acting on paired donors, with incorporation or reduction of molecular oxygen;GO:0016706//2-oxoglutarate-dependent dioxygenase activity;GO:0019842//vitamin binding;GO:0030246//carbohydrate binding;GO:0031406//carboxy…	GO:0001666//response to hypoxia;GO:0006082//organic acid metabolic process;GO:0006355//regulation of transcription, DNA-templated;GO:0006357//regulation of transcription by RNA polymerase II;GO:0006464//cellular protein modification process;GO:0006520//cellular amino acid metabolic process;GO:0006575//cellular modified amino acid metabolic process;GO:0006807//nitrogen compound metabolic process;G…	--
ncbi_127497696	5469	3761	3829	3886	3149	2209	2302	102.392	65.17	56.73	68.076	41.624	51.743	49.922	73.092	47.763	-0.61382	0.00243085420994615	0.275161517020988	Arhgef1	XP_051722334.1 taxid=7959 rho guanine nucleotide exchange factor 1b isoform X1 [Ctenopharyngodon idella]	Human Diseases;Cellular Processes;Human Diseases;Human Diseases;Human Diseases;Human Diseases;Human Diseases;Organismal Systems;Organismal Systems;Organismal Systems	Cancer: overview;Cell motility;Infectious disease: bacterial;Infectious disease: viral;Cancer: overview;Cardiovascular disease;Infectious disease: bacterial;Circulatory system;Immune system;Endocrine system	ko05200//Pathways in cancer;ko04810//Regulation of actin cytoskeleton;ko05130//Pathogenic Escherichia coli infection;ko05163//Human cytomegalovirus infection;ko05205//Proteoglycans in cancer;ko05417//Lipid and atherosclerosis;ko05135//Yersinia infection;ko04270//Vascular smooth muscle contraction;ko04611//Platelet activation;ko04928//Parathyroid hormone synthesis, secretion and action	K12330;K12330;K12330;K12330;K12330;K12330;K12330;K12330;K12330;K12330	GO:0005575//cellular_component;GO:0005622//intracellular anatomical structure;GO:0005737//cytoplasm;GO:0005829//cytosol;GO:0005886//plasma membrane;GO:0016020//membrane;GO:0071944//cell periphery	GO:0001664//G protein-coupled receptor binding;GO:0003674//molecular_function;GO:0005085//guanyl-nucleotide exchange factor activity;GO:0005096//GTPase activator activity;GO:0005102//signaling receptor binding;GO:0005488//binding;GO:0005515//protein binding;GO:0008047//enzyme activator activity;GO:0019899//enzyme binding;GO:0030234//enzyme regulator activity;GO:0030695//GTPase regulator activity;…	GO:0007154//cell communication;GO:0007165//signal transduction;GO:0007186//G protein-coupled receptor signaling pathway;GO:0007264//small GTPase mediated signal transduction;GO:0007265//Ras protein signal transduction;GO:0007266//Rho protein signal transduction;GO:0008150//biological_process;GO:0008283//cell population proliferation;GO:0009966//regulation of signal transduction;GO:0009987//cellul…	--
ncbi_127500182	160	168	201	247	123	94	66	8.569	8.913	8.879	13.212	5.032	6.894	4.418	9.89325	5.448	-0.860718	0.00244460678274783	0.275161517020988	TMEM255B	XP_051727097.1 taxid=7959 transmembrane protein 255B [Ctenopharyngodon idella]	-	-	-	-	-	-	-	--
ncbi_127512273	3	5	46	27	166	63	51	0.277	0.417	1.597	1.2	5.448	3.744	2.656	0.87275	3.94933333333333	2.17796878301494	0.00244682540928182	0.275161517020988	Pla2g4c	XP_051748999.1 taxid=7959 cytosolic phospholipase A2 gamma-like isoform X3 [Ctenopharyngodon idella]	Metabolism;Environmental Information Processing;Environmental Information Processing;Organismal Systems;Environmental Information Processing;Cellular Processes;Organismal Systems;Organismal Systems;Organismal Systems;Organismal Systems;Organismal Systems;Human Diseases;Organismal Systems;Organismal Systems;Metabolism;Environmental Information Processing;Organismal Systems;Organismal Systems;Metab…	Global and overview maps;Signal transduction;Signal transduction;Endocrine system;Signal transduction;Cell growth and death;Circulatory system;Immune system;Nervous system;Nervous system;Immune system;Cancer: overview;Sensory system;Endocrine system;Lipid metabolism;Signal transduction;Immune system;Nervous system;Lipid metabolism;Endocrine system;Lipid metabolism;Lipid metabolism;Lipid metabolism	ko01100//Metabolic pathways;ko04010//MAPK signaling pathway;ko04014//Ras signaling pathway;ko04921//Oxytocin signaling pathway;ko04072//Phospholipase D signaling pathway;ko04217//Necroptosis;ko04270//Vascular smooth muscle contraction;ko04611//Platelet activation;ko04724//Glutamatergic synapse;ko04726//Serotonergic synapse;ko04666//Fc gamma R-mediated phagocytosis;ko05231//Choline metabolism in c…	K16342;K16342;K16342;K16342;K16342;K16342;K16342;K16342;K16342;K16342;K16342;K16342;K16342;K16342;K16342;K16342;K16342;K16342;K16342;K16342;K16342;K16342;K16342	GO:0016020//membrane	GO:0004620//phospholipase activity	GO:0006506//GPI anchor biosynthetic process;GO:0009395//phospholipid catabolic process	--
ncbi_127506816	3	0	0	8	33	9	42	0.389	0	0	1.191	3.842	1.818	7.854	0.395	4.50466666666667	3.51149579599623	0.00245416168455419	0.275161517020988	H1-2	XP_051739608.1 taxid=7959 histone H1-like [Ctenopharyngodon idella]	-	-	-	-	GO:0000786//nucleosome	GO:0003677//DNA binding	GO:0006334//nucleosome assembly	--
ncbi_127525494	4419	3538	4124	2776	2676	2025	2027	172.924	137.149	133.107	108.494	79.985	108.516	99.131	137.918	95.8773333333333	-0.524554	0.00250040854796573	0.279054812049005	Slc1a4	XP_051774035.1 taxid=7959 neutral amino acid transporter A [Ctenopharyngodon idella]	-	-	-	-	GO:0005575//cellular_component;GO:0005622//intracellular anatomical structure;GO:0005737//cytoplasm;GO:0005813//centrosome;GO:0005815//microtubule organizing center;GO:0005856//cytoskeleton;GO:0005882//intermediate filament;GO:0005886//plasma membrane;GO:0005887//integral component of plasma membrane;GO:0015630//microtubule cytoskeleton;GO:0016020//membrane;GO:0016021//integral component of membr…	GO:0000099//sulfur amino acid transmembrane transporter activity;GO:0003674//molecular_function;GO:0005215//transporter activity;GO:0005216//ion channel activity;GO:0005253//anion channel activity;GO:0005254//chloride channel activity;GO:0005342//organic acid transmembrane transporter activity;GO:0008324//cation transmembrane transporter activity;GO:0008509//anion transmembrane transporter activi…	GO:0000101//sulfur amino acid transport;GO:0003008//system process;GO:0003333//amino acid transmembrane transport;GO:0006810//transport;GO:0006811//ion transport;GO:0006812//cation transport;GO:0006820//anion transport;GO:0006821//chloride transport;GO:0006855//xenobiotic transmembrane transport;GO:0006865//amino acid transport;GO:0006868//glutamine transport;GO:0007154//cell communication;GO:000…	--
ncbi_127500840	4504	3299	3800	1031	2110	935	1132	269.49	195.569	187.58	62.65	96.44	76.61	84.668	178.822	85.906	-1.0577	0.00253591698593752	0.28083396009695	Mr1	XP_051728346.1 taxid=7959 H-2 class I histocompatibility antigen, Q9 alpha chain-like [Ctenopharyngodon idella]	Human Diseases;Cellular Processes;Human Diseases;Human Diseases;Human Diseases;Human Diseases;Human Diseases;Environmental Information Processing;Human Diseases;Human Diseases;Cellular Processes;Cellular Processes;Human Diseases;Organismal Systems;Human Diseases;Human Diseases;Human Diseases;Human Diseases	Infectious disease: viral;Transport and catabolism;Infectious disease: viral;Infectious disease: viral;Infectious disease: viral;Infectious disease: viral;Cancer: overview;Signaling molecules and interaction;Infectious disease: viral;Infectious disease: viral;Cell growth and death;Transport and catabolism;Cardiovascular disease;Immune system;Immune disease;Endocrine and metabolic disease;Immune d…	ko05165//Human papillomavirus infection;ko04144//Endocytosis;ko05163//Human cytomegalovirus infection;ko05166//Human T-cell leukemia virus 1 infection;ko05168//Herpes simplex virus 1 infection;ko05170//Human immunodeficiency virus 1 infection;ko05203//Viral carcinogenesis;ko04514//Cell adhesion molecules;ko05169//Epstein-Barr virus infection;ko05167//Kaposi sarcoma-associated herpesvirus infectio…	K06751;K06751;K06751;K06751;K06751;K06751;K06751;K06751;K06751;K06751;K06751;K06751;K06751;K06751;K06751;K06751;K06751;K06751	GO:0016020//membrane;GO:0042613//MHC class II protein complex	-	GO:0006955//immune response;GO:0019882//antigen processing and presentation	--
ncbi_127506640	1	1	2	2	51	8	2	0.058	0.057	0.095	0.115	2.242	0.631	0.144	0.08125	1.00566666666667	3.62964057250973	0.00253954237596961	0.28083396009695	Cyp2f2	XP_051739226.1 taxid=7959 cytochrome P450 2F2-like [Ctenopharyngodon idella]	-	-	-	-	-	GO:0004497//monooxygenase activity;GO:0005506//iron ion binding;GO:0016705//oxidoreductase activity, acting on paired donors, with incorporation or reduction of molecular oxygen;GO:0020037//heme binding	GO:0046148//pigment biosynthetic process	--
ncbi_127500836	66	22	6	72	3	7	12	2.811	0.946	0.219	3.211	0.103	0.409	0.649	1.79675	0.387	-2.21498	0.00259932048050516	0.286132898298402	Tap2	XP_051728339.1 taxid=7959 antigen peptide transporter 2-like isoform X1 [Ctenopharyngodon idella]	Human Diseases;Human Diseases;Human Diseases;Human Diseases;Cellular Processes;Organismal Systems;Environmental Information Processing;Human Diseases	Infectious disease: viral;Infectious disease: viral;Infectious disease: viral;Infectious disease: viral;Transport and catabolism;Immune system;Membrane transport;Immune disease	ko05163//Human cytomegalovirus infection;ko05168//Herpes simplex virus 1 infection;ko05170//Human immunodeficiency virus 1 infection;ko05169//Epstein-Barr virus infection;ko04145//Phagosome;ko04612//Antigen processing and presentation;ko02010//ABC transporters;ko05340//Primary immunodeficiency	K05654;K05654;K05654;K05654;K05654;K05654;K05654;K05654	GO:0005575//cellular_component;GO:0005622//intracellular anatomical structure;GO:0005634//nucleus;GO:0005654//nucleoplasm;GO:0005737//cytoplasm;GO:0005783//endoplasmic reticulum;GO:0005789//endoplasmic reticulum membrane;GO:0005886//plasma membrane;GO:0009276//Gram-negative-bacterium-type cell wall;GO:0009380//excinuclease repair complex;GO:0009898//cytoplasmic side of plasma membrane;GO:0012505/…	GO:0000166//nucleotide binding;GO:0003674//molecular_function;GO:0003677//DNA binding;GO:0003824//catalytic activity;GO:0003924//GTPase activity;GO:0005102//signaling receptor binding;GO:0005215//transporter activity;GO:0005260//intracellularly ATP-gated chloride channel activity;GO:0005319//lipid transporter activity;GO:0005488//binding;GO:0005515//protein binding;GO:0005524//ATP binding;GO:0005…	GO:0000910//cytokinesis;GO:0001910//regulation of leukocyte mediated cytotoxicity;GO:0001911//negative regulation of leukocyte mediated cytotoxicity;GO:0001912//positive regulation of leukocyte mediated cytotoxicity;GO:0001914//regulation of T cell mediated cytotoxicity;GO:0001916//positive regulation of T cell mediated cytotoxicity;GO:0002237//response to molecule of bacterial origin;GO:0002250/…	--
ncbi_127512817	907	592	492	332	395	219	227	30.425	18.934	14.017	10.465	9.842	9.777	9.417	18.4602	9.67866666666667	-0.931542	0.0026110897069926	0.286132898298402	HK2	XP_051750106.1 taxid=7959 hexokinase-2 isoform X1 [Ctenopharyngodon idella]	Metabolism;Human Diseases;Organismal Systems;Environmental Information Processing;Metabolism;Human Diseases;Metabolism;Human Diseases;Metabolism;Organismal Systems;Metabolism;Metabolism;Metabolism;Metabolism;Metabolism	Global and overview maps;Infectious disease: bacterial;Endocrine system;Signal transduction;Global and overview maps;Cancer: overview;Carbohydrate metabolism;Endocrine and metabolic disease;Carbohydrate metabolism;Digestive system;Global and overview maps;Carbohydrate metabolism;Carbohydrate metabolism;Carbohydrate metabolism;Biosynthesis of other secondary metabolites	ko01100//Metabolic pathways;ko05131//Shigellosis;ko04910//Insulin signaling pathway;ko04066//HIF-1 signaling pathway;ko01200//Carbon metabolism;ko05230//Central carbon metabolism in cancer;ko00010//Glycolysis / Gluconeogenesis;ko04930//Type II diabetes mellitus;ko00520//Amino sugar and nucleotide sugar metabolism;ko04973//Carbohydrate digestion and absorption;ko01250//Biosynthesis of nucleotide s…	K00844;K00844;K00844;K00844;K00844;K00844;K00844;K00844;K00844;K00844;K00844;K00844;K00844;K00844;K00844	GO:0005575//cellular_component;GO:0005622//intracellular anatomical structure;GO:0005737//cytoplasm;GO:0005739//mitochondrion;GO:0005740//mitochondrial envelope;GO:0005741//mitochondrial outer membrane;GO:0005829//cytosol;GO:0016020//membrane;GO:0019867//outer membrane;GO:0031090//organelle membrane;GO:0031966//mitochondrial membrane;GO:0031967//organelle envelope;GO:0031968//organelle outer memb…	GO:0000166//nucleotide binding;GO:0003674//molecular_function;GO:0003824//catalytic activity;GO:0004340//glucokinase activity;GO:0004370//glycerol kinase activity;GO:0004396//hexokinase activity;GO:0004523//RNA-DNA hybrid ribonuclease activity;GO:0005488//binding;GO:0005524//ATP binding;GO:0005536//glucose binding;GO:0008865//fructokinase activity;GO:0016301//kinase activity;GO:0016740//transfera…	GO:0001678//cellular glucose homeostasis;GO:0002931//response to ischemia;GO:0005975//carbohydrate metabolic process;GO:0005996//monosaccharide metabolic process;GO:0006006//glucose metabolic process;GO:0006007//glucose catabolic process;GO:0006072//glycerol-3-phosphate metabolic process;GO:0006082//organic acid metabolic process;GO:0006090//pyruvate metabolic process;GO:0006091//generation of pr…	--
ncbi_127498555	2125	1657	1539	1086	1298	517	610	93.776	72.437	56.017	47.865	43.752	31.244	33.643	67.5238	36.213	-0.898887	0.00273213797482554	0.29754512729686	ero1a	XP_051723999.1 taxid=7959 ERO1-like protein alpha [Ctenopharyngodon idella]	Human Diseases;Genetic Information Processing;Human Diseases	Cardiovascular disease;Folding, sorting and degradation;Infectious disease: bacterial	ko05417//Lipid and atherosclerosis;ko04141//Protein processing in endoplasmic reticulum;ko05110//Vibrio cholerae infection	K10950;K10950;K10950	GO:0005575//cellular_component;GO:0005622//intracellular anatomical structure;GO:0005737//cytoplasm;GO:0005783//endoplasmic reticulum;GO:0005788//endoplasmic reticulum lumen;GO:0005789//endoplasmic reticulum membrane;GO:0012505//endomembrane system;GO:0016020//membrane;GO:0016021//integral component of membrane;GO:0030176//integral component of endoplasmic reticulum membrane;GO:0030425//dendrite;…	GO:0003674//molecular_function;GO:0003756//protein disulfide isomerase activity;GO:0003824//catalytic activity;GO:0015035//protein-disulfide reductase activity;GO:0015036//disulfide oxidoreductase activity;GO:0016491//oxidoreductase activity;GO:0016667//oxidoreductase activity, acting on a sulfur group of donors;GO:0016671//oxidoreductase activity, acting on a sulfur group of donors, disulfide as…	GO:0001666//response to hypoxia;GO:0006082//organic acid metabolic process;GO:0006457//protein folding;GO:0006458//'de novo' protein folding;GO:0006464//cellular protein modification process;GO:0006520//cellular amino acid metabolic process;GO:0006575//cellular modified amino acid metabolic process;GO:0006807//nitrogen compound metabolic process;GO:0006810//transport;GO:0006811//ion transport;GO:…	--
ncbi_127502836	0	40	14	4	1	0	0	0	0.695	0.202	0.077	0.009	0	0	0.2435	0.003	-6.34282	0.00273980359184077	0.29754512729686	Kif26a	XP_051732200.1 taxid=7959 kinesin-like protein KIF26A [Ctenopharyngodon idella]	Cellular Processes	Cell motility	ko04814//Motor proteins	K10404	GO:0000445//THO complex part of transcription export complex	GO:0003777//microtubule motor activity;GO:0005524//ATP binding;GO:0008017//microtubule binding	GO:0006397//mRNA processing;GO:0007018//microtubule-based movement	--
ncbi_127525013	37	37	35	31	259	55	37	1.584	1.076	1.024	1.128	8.311	2.668	2.645	1.203	4.54133333333333	1.91647929178131	0.00275513223877072	0.297874073922095	MAT1A	XP_048060197.1 taxid=75352 S-adenosylmethionine synthase isoform X1 [Megalobrama amblycephala]	Metabolism;Metabolism;Metabolism;Metabolism	Global and overview maps;Global and overview maps;Global and overview maps;Amino acid metabolism	ko01100//Metabolic pathways;ko01240//Biosynthesis of cofactors;ko01230//Biosynthesis of amino acids;ko00270//Cysteine and methionine metabolism	K00789;K00789;K00789;K00789	GO:0005575//cellular_component;GO:0005622//intracellular anatomical structure;GO:0005634//nucleus;GO:0005737//cytoplasm;GO:0005829//cytosol;GO:0016363//nuclear matrix;GO:0031974//membrane-enclosed lumen;GO:0031981//nuclear lumen;GO:0034399//nuclear periphery;GO:0043226//organelle;GO:0043227//membrane-bounded organelle;GO:0043229//intracellular organelle;GO:0043231//intracellular membrane-bounded …	GO:0000166//nucleotide binding;GO:0000287//magnesium ion binding;GO:0003674//molecular_function;GO:0003824//catalytic activity;GO:0004478//methionine adenosyltransferase activity;GO:0005488//binding;GO:0005515//protein binding;GO:0005524//ATP binding;GO:0016597//amino acid binding;GO:0016740//transferase activity;GO:0016765//transferase activity, transferring alkyl or aryl (other than methyl) gro…	GO:0000096//sulfur amino acid metabolic process;GO:0000098//sulfur amino acid catabolic process;GO:0001887//selenium compound metabolic process;GO:0006082//organic acid metabolic process;GO:0006520//cellular amino acid metabolic process;GO:0006555//methionine metabolic process;GO:0006556//S-adenosylmethionine biosynthetic process;GO:0006730//one-carbon metabolic process;GO:0006790//sulfur compoun…	--
ncbi_127505256	316	352	360	314	231	146	191	16.117	17.784	15.144	15.994	8.999	10.197	12.174	16.2598	10.4566666666667	-0.636882	0.00280803181479381	0.301416247100877	IGFBP6	XP_051736655.1 taxid=7959 insulin-like growth factor-binding protein 6b [Ctenopharyngodon idella]	-	-	-	-	GO:0005576//extracellular region	-	-	--
ncbi_127499767	181	379	123	230	149	50	78	10.784	22.364	6.043	13.686	6.781	4.08	5.808	13.2193	5.55633333333333	-1.25044	0.00282254168635529	0.301416247100877	IFI44L	XP_051726291.1 taxid=7959 interferon-induced protein 44-like [Ctenopharyngodon idella]	-	-	-	-	GO:0016020//membrane	GO:0003677//DNA binding;GO:0003678//DNA helicase activity;GO:0003924//GTPase activity;GO:0005524//ATP binding;GO:0005525//GTP binding;GO:0016887//ATP hydrolysis activity;GO:0043022//ribosome binding	GO:0006260//DNA replication;GO:0006302//double-strand break repair;GO:0006412//translation;GO:0032508//DNA duplex unwinding	--
ncbi_127519254	249	286	436	243	399	663	650	0.355	0.405	0.513	0.347	0.434	1.3	1.16	0.405	0.964666666666667	1.25210860803858	0.00282523280584273	0.301416247100877	Ttn	XP_051762794.1 taxid=7959 LOW QUALITY PROTEIN: titin [Ctenopharyngodon idella]	Cellular Processes;Human Diseases;Human Diseases	Cell motility;Cardiovascular disease;Cardiovascular disease	ko04820//Cytoskeleton in muscle cells;ko05414//Dilated cardiomyopathy;ko05410//Hypertrophic cardiomyopathy	K12567;K12567;K12567	GO:0000228//nuclear chromosome;GO:0000793//condensed chromosome;GO:0000794//condensed nuclear chromosome;GO:0005575//cellular_component;GO:0005576//extracellular region;GO:0005622//intracellular anatomical structure;GO:0005634//nucleus;GO:0005694//chromosome;GO:0005737//cytoplasm;GO:0005829//cytosol;GO:0005856//cytoskeleton;GO:0005859//muscle myosin complex;GO:0005865//striated muscle thin filame…	GO:0000166//nucleotide binding;GO:0002020//protease binding;GO:0003674//molecular_function;GO:0003779//actin binding;GO:0003824//catalytic activity;GO:0003993//acid phosphatase activity;GO:0004672//protein kinase activity;GO:0004674//protein serine/threonine kinase activity;GO:0004713//protein tyrosine kinase activity;GO:0005198//structural molecule activity;GO:0005200//structural constituent of …	GO:0000070//mitotic sister chromatid segregation;GO:0000278//mitotic cell cycle;GO:0000280//nuclear division;GO:0000819//sister chromatid segregation;GO:0001701//in utero embryonic development;GO:0001756//somitogenesis;GO:0001932//regulation of protein phosphorylation;GO:0002576//platelet degranulation;GO:0002791//regulation of peptide secretion;GO:0002793//positive regulation of peptide secretio…	--
ncbi_127502457	15	45	20	9	136	33	74	0.425	1.26	0.472	3.705	2.901	1.261	2.637	1.4655	2.26633333333333	0.628967100977334	0.00284198108231191	0.301873236190481	Nlrc3	XP_051731395.1 taxid=7959 NLR family CARD domain-containing protein 3-like isoform X1 [Ctenopharyngodon idella]	-	-	-	-	GO:0005680//anaphase-promoting complex	GO:0003697//single-stranded DNA binding;GO:0005515//protein binding;GO:0008270//zinc ion binding;GO:0046872//metal ion binding;GO:0061630//ubiquitin protein ligase activity;GO:0097602//cullin family protein binding	GO:0006301//postreplication repair;GO:0006513//protein monoubiquitination;GO:0031145//anaphase-promoting complex-dependent catabolic process	--
ncbi_127516785	86	122	102	91	37	50	48	7.572	10.601	7.39	7.933	2.441	5.983	5.368	8.374	4.59733333333333	-0.86512	0.00287790863338812	0.304354547089055	lce	XP_051757617.1 taxid=7959 low choriolytic enzyme-like isoform X1 [Ctenopharyngodon idella]	-	-	-	-	-	GO:0004222//metalloendopeptidase activity	GO:0006508//proteolysis;GO:0006511//ubiquitin-dependent protein catabolic process	--
ncbi_127497666	2	505	5	63	7	4	1	0.032	7.735	0.064	0.973	0.083	0.089	0.02	2.201	0.064	-5.10394	0.00293700826954506	0.309254201181923	pks2	XP_051722280.1 taxid=7959 uncharacterized protein LOC127497666 isoform X1 [Ctenopharyngodon idella]	-	-	-	-	GO:0005737//cytoplasm	GO:0003858//3-hydroxybutyrate dehydrogenase activity;GO:0003985//acetyl-CoA C-acetyltransferase activity;GO:0003988//acetyl-CoA C-acyltransferase activity;GO:0004024//alcohol dehydrogenase activity, zinc-dependent;GO:0004314//[acyl-carrier-protein] S-malonyltransferase activity;GO:0004315//3-oxoacyl-[acyl-carrier-protein] synthase activity;GO:0004316//3-oxoacyl-[acyl-carrier-protein] reductase (N…	GO:0006567//threonine catabolic process;GO:0006631//fatty acid metabolic process;GO:0006633//fatty acid biosynthetic process;GO:0006729//tetrahydrobiopterin biosynthetic process;GO:0008152//metabolic process;GO:0016042//lipid catabolic process;GO:0019290//siderophore biosynthetic process;GO:0019619//3,4-dihydroxybenzoate catabolic process;GO:0030639//polyketide biosynthetic process;GO:0042619//po…	--
ncbi_127510034	5	13	0	21	0	0	0	0.213	0.547	0	0.901	0	0	0	0.41525	0.001	-8.69784	0.00296283448088483	0.310623053931033	IAN1	XP_051741929.1 taxid=7959 uncharacterized protein LOC127508202 [Ctenopharyngodon idella]	-	-	-	-	GO:0005737//cytoplasm	GO:0003924//GTPase activity;GO:0005525//GTP binding;GO:0016787//hydrolase activity;GO:0043022//ribosome binding	GO:0042254//ribosome biogenesis	--
ncbi_127517965	245	279	177	130	545	458	262	8.936	10.081	5.325	4.736	15.184	22.877	11.943	7.2695	16.668	1.1971529618003	0.00303753418988756	0.317081909528866	slc20a1a	XP_051760174.1 taxid=7959 sodium-dependent phosphate transporter 1-A [Ctenopharyngodon idella]	-	-	-	-	GO:0005575//cellular_component;GO:0005886//plasma membrane;GO:0005887//integral component of plasma membrane;GO:0016020//membrane;GO:0016021//integral component of membrane;GO:0031224//intrinsic component of membrane;GO:0031226//intrinsic component of plasma membrane;GO:0033644//host cell membrane;GO:0071944//cell periphery	GO:0003674//molecular_function;GO:0005215//transporter activity;GO:0005261//cation channel activity;GO:0005315//inorganic phosphate transmembrane transporter activity;GO:0005436//sodium:phosphate symporter activity;GO:0008324//cation transmembrane transporter activity;GO:0015075//ion transmembrane transporter activity;GO:0015081//sodium ion transmembrane transporter activity;GO:0015291//secondary…	GO:0006810//transport;GO:0006811//ion transport;GO:0006812//cation transport;GO:0006814//sodium ion transport;GO:0006817//phosphate ion transport;GO:0006820//anion transport;GO:0008150//biological_process;GO:0015698//inorganic anion transport;GO:0019076//viral release from host cell;GO:0030001//metal ion transport;GO:0032801//receptor catabolic process;GO:0034220//ion transmembrane transport;GO:0…	--
ncbi_127508626	178	163	70	152	68	70	44	3.803	3.45	1.234	3.244	1.11	2.048	1.175	2.93275	1.44433333333333	-1.02185	0.00305527609680732	0.317565135246693	Mchr1	XP_051742700.1 taxid=7959 melanin-concentrating hormone receptor 1 [Ctenopharyngodon idella]	Environmental Information Processing	Signaling molecules and interaction	ko04080//Neuroactive ligand-receptor interaction	K04320	GO:0016020//membrane	GO:0004930//G protein-coupled receptor activity	GO:0007186//G protein-coupled receptor signaling pathway	--
ncbi_127500270	98	156	156	104	57	54	69	10.283	16.216	13.501	10.899	4.568	7.76	9.049	12.7248	7.12566666666667	-0.83654	0.00307812108969616	0.318572378419921	NTS	XP_051727293.1 taxid=7959 neurotensin/neuromedin N [Ctenopharyngodon idella]	Environmental Information Processing	Signaling molecules and interaction	ko04080//Neuroactive ligand-receptor interaction	K05235	GO:0005575//cellular_component;GO:0005576//extracellular region;GO:0005622//intracellular anatomical structure;GO:0005737//cytoplasm;GO:0012505//endomembrane system;GO:0030133//transport vesicle;GO:0030424//axon;GO:0031410//cytoplasmic vesicle;GO:0031982//vesicle;GO:0036477//somatodendritic compartment;GO:0042995//cell projection;GO:0043005//neuron projection;GO:0043025//neuronal cell body;GO:004…	GO:0003674//molecular_function;GO:0005102//signaling receptor binding;GO:0005179//hormone activity;GO:0005184//neuropeptide hormone activity;GO:0005488//binding;GO:0005515//protein binding;GO:0030545//signaling receptor regulator activity;GO:0048018//receptor ligand activity;GO:0098772//molecular function regulator	GO:0001889//liver development;GO:0001906//cell killing;GO:0001975//response to amphetamine;GO:0002376//immune system process;GO:0003008//system process;GO:0003013//circulatory system process;GO:0003018//vascular process in circulatory system;GO:0006950//response to stress;GO:0006955//immune response;GO:0006959//humoral immune response;GO:0006970//response to osmotic stress;GO:0006972//hyperosmoti…	--
ncbi_127499972	104	67	156	122	59	18	51	5.55	3.541	6.875	6.51	2.421	1.286	3.406	5.619	2.371	-1.24482	0.00314104506519441	0.323420731299116	GPI	XP_051726678.1 taxid=7959 glucose-6-phosphate isomerase b [Ctenopharyngodon idella]	Metabolism;Metabolism;Metabolism;Metabolism;Metabolism;Metabolism;Metabolism	Global and overview maps;Global and overview maps;Carbohydrate metabolism;Carbohydrate metabolism;Global and overview maps;Carbohydrate metabolism;Carbohydrate metabolism	ko01100//Metabolic pathways;ko01200//Carbon metabolism;ko00010//Glycolysis / Gluconeogenesis;ko00520//Amino sugar and nucleotide sugar metabolism;ko01250//Biosynthesis of nucleotide sugars;ko00500//Starch and sucrose metabolism;ko00030//Pentose phosphate pathway	K01810;K01810;K01810;K01810;K01810;K01810;K01810	GO:0005575//cellular_component;GO:0005576//extracellular region;GO:0005615//extracellular space;GO:0005622//intracellular anatomical structure;GO:0005634//nucleus;GO:0005654//nucleoplasm;GO:0005737//cytoplasm;GO:0005829//cytosol;GO:0005886//plasma membrane;GO:0005929//cilium;GO:0012505//endomembrane system;GO:0016020//membrane;GO:0030141//secretory granule;GO:0031090//organelle membrane;GO:003125…	GO:0003674//molecular_function;GO:0003824//catalytic activity;GO:0004347//glucose-6-phosphate isomerase activity;GO:0005102//signaling receptor binding;GO:0005125//cytokine activity;GO:0005488//binding;GO:0005515//protein binding;GO:0008083//growth factor activity;GO:0016853//isomerase activity;GO:0016860//intramolecular oxidoreductase activity;GO:0016861//intramolecular oxidoreductase activity, …	GO:0001701//in utero embryonic development;GO:0001704//formation of primary germ layer;GO:0001707//mesoderm formation;GO:0001775//cell activation;GO:0002252//immune effector process;GO:0002262//myeloid cell homeostasis;GO:0002263//cell activation involved in immune response;GO:0002274//myeloid leukocyte activation;GO:0002275//myeloid cell activation involved in immune response;GO:0002283//neutrop…	--
ncbi_127509316	29	23	4	11	123	28	53	0.724	0.569	0.082	0.274	2.346	0.957	1.654	0.41225	1.65233333333333	2.0029133593117	0.00315167613290079	0.323420731299116	hoxb4a	XP_048054371.1 taxid=75352 homeobox protein Hox-B4a [Megalobrama amblycephala]	-	-	-	-	GO:0005575//cellular_component;GO:0005622//intracellular anatomical structure;GO:0005634//nucleus;GO:0005654//nucleoplasm;GO:0005813//centrosome;GO:0005815//microtubule organizing center;GO:0005856//cytoskeleton;GO:0015630//microtubule cytoskeleton;GO:0031974//membrane-enclosed lumen;GO:0031981//nuclear lumen;GO:0043226//organelle;GO:0043227//membrane-bounded organelle;GO:0043228//non-membrane-bo…	GO:0000981//DNA-binding transcription factor activity, RNA polymerase II-specific;GO:0003674//molecular_function;GO:0003676//nucleic acid binding;GO:0003677//DNA binding;GO:0003700//DNA-binding transcription factor activity;GO:0005488//binding;GO:0043565//sequence-specific DNA binding;GO:0097159//organic cyclic compound binding;GO:0140110//transcription regulator activity;GO:1901363//heterocyclic…	GO:0000122//negative regulation of transcription by RNA polymerase II;GO:0001501//skeletal system development;GO:0002009//morphogenesis of an epithelium;GO:0002011//morphogenesis of an epithelial sheet;GO:0002244//hematopoietic progenitor cell differentiation;GO:0002376//immune system process;GO:0002520//immune system development;GO:0003002//regionalization;GO:0006139//nucleobase-containing compo…	TF_Otx
ncbi_127502037	777	454	525	931	163	460	352	31.851	18.442	17.751	38.124	5.092	25.856	18.061	26.542	16.3363333333333	-0.700193	0.00322648299171368	0.329700274655367	fam110b	XP_051719519.1 taxid=7959 protein FAM110B [Ctenopharyngodon idella]	-	-	-	-	GO:0005575//cellular_component;GO:0005622//intracellular anatomical structure;GO:0005737//cytoplasm;GO:0005739//mitochondrion;GO:0005815//microtubule organizing center;GO:0005829//cytosol;GO:0005856//cytoskeleton;GO:0015630//microtubule cytoskeleton;GO:0043226//organelle;GO:0043227//membrane-bounded organelle;GO:0043228//non-membrane-bounded organelle;GO:0043229//intracellular organelle;GO:004323…	-	-	--
ncbi_127517394	1	0	4	0	37	7	11	0.213	0	0.701	0	6.009	2.038	2.923	0.2285	3.65666666666667	4.00026304951133	0.00327369395501804	0.333118992448012	fabp1b.1	XP_051758904.1 taxid=7959 fatty acid binding protein 1-B.1 [Ctenopharyngodon idella]	Human Diseases;Organismal Systems;Organismal Systems	Endocrine and metabolic disease;Endocrine system;Digestive system	ko04936//Alcoholic liver disease;ko03320//PPAR signaling pathway;ko04975//Fat digestion and absorption	K08750;K08750;K08750	GO:0005575//cellular_component;GO:0005622//intracellular anatomical structure;GO:0005737//cytoplasm	GO:0003674//molecular_function;GO:0005488//binding;GO:0005504//fatty acid binding;GO:0008289//lipid binding;GO:0008982//protein-N(PI)-phosphohistidine-sugar phosphotransferase activity;GO:0031406//carboxylic acid binding;GO:0033293//monocarboxylic acid binding;GO:0036094//small molecule binding;GO:0043167//ion binding;GO:0043168//anion binding;GO:0043177//organic acid binding	GO:0009401//phosphoenolpyruvate-dependent sugar phosphotransferase system	--
ncbi_127503209	398	163	510	242	221	94	114	16.601	6.735	17.545	10.081	7.041	5.369	5.943	12.7405	6.11766666666667	-1.05837	0.00340278186585745	0.343702575263378	Foxf2	XP_051732691.1 taxid=7959 forkhead box protein F2a [Ctenopharyngodon idella]	-	-	-	-	GO:0005575//cellular_component;GO:0005622//intracellular anatomical structure;GO:0005634//nucleus;GO:0005667//transcription regulator complex;GO:0032991//protein-containing complex;GO:0043226//organelle;GO:0043227//membrane-bounded organelle;GO:0043229//intracellular organelle;GO:0043231//intracellular membrane-bounded organelle	GO:0000976//transcription cis-regulatory region binding;GO:0000977//RNA polymerase II transcription regulatory region sequence-specific DNA binding;GO:0000981//DNA-binding transcription factor activity, RNA polymerase II-specific;GO:0001067//transcription regulatory region nucleic acid binding;GO:0001228//DNA-binding transcription activator activity, RNA polymerase II-specific;GO:0003674//molecul…	GO:0000003//reproduction;GO:0001654//eye development;GO:0001736//establishment of planar polarity;GO:0001738//morphogenesis of a polarized epithelium;GO:0001837//epithelial to mesenchymal transition;GO:0002009//morphogenesis of an epithelium;GO:0003006//developmental process involved in reproduction;GO:0006139//nucleobase-containing compound metabolic process;GO:0006351//transcription, DNA-templa…	Fork_head
ncbi_127525258	2	2	1	1	38	9	5	0.101	0.1	0.041	0.05	1.459	0.619	0.314	0.073	0.797333333333333	3.44921461459693	0.00340608712788879	0.343702575263378	OIT3	XP_051773652.1 taxid=7959 LOW QUALITY PROTEIN: oncoprotein-induced transcript 3 protein [Ctenopharyngodon idella]	-	-	-	-	GO:0005575//cellular_component;GO:0005622//intracellular anatomical structure;GO:0005634//nucleus;GO:0005635//nuclear envelope;GO:0012505//endomembrane system;GO:0031967//organelle envelope;GO:0031975//envelope;GO:0043226//organelle;GO:0043227//membrane-bounded organelle;GO:0043229//intracellular organelle;GO:0043231//intracellular membrane-bounded organelle	GO:0003674//molecular_function;GO:0005488//binding;GO:0005509//calcium ion binding;GO:0043167//ion binding;GO:0043169//cation binding;GO:0046872//metal ion binding	GO:0008150//biological_process;GO:0042592//homeostatic process;GO:0048878//chemical homeostasis;GO:0065007//biological regulation;GO:0065008//regulation of biological quality;GO:1903118//urate homeostasis	--
ncbi_127495141	4	0	0	1	47	8	4	0.197	0	0	0.049	1.77	0.54	0.247	0.0615	0.852333333333333	3.79275943918125	0.00345760695465431	0.347453631650698	VTN	XP_051717585.1 taxid=7959 vitronectin a isoform X1 [Ctenopharyngodon idella]	Environmental Information Processing;Human Diseases;Cellular Processes;Human Diseases;Environmental Information Processing;Organismal Systems	Signal transduction;Infectious disease: viral;Cellular community - eukaryotes;Cancer: overview;Signaling molecules and interaction;Immune system	ko04151//PI3K-Akt signaling pathway;ko05165//Human papillomavirus infection;ko04510//Focal adhesion;ko05205//Proteoglycans in cancer;ko04512//ECM-receptor interaction;ko04610//Complement and coagulation cascades	K06251;K06251;K06251;K06251;K06251;K06251	-	-	-	--
ncbi_127509414	78	117	150	68	221	338	134	2.048	3.04	3.245	1.781	4.428	12.141	4.392	2.5285	6.987	1.46639136180474	0.00353819682514747	0.354082854179427	epor	XP_051744057.1 taxid=7959 erythropoietin receptor isoform X1 [Ctenopharyngodon idella]	Human Diseases;Environmental Information Processing;Environmental Information Processing;Cellular Processes;Environmental Information Processing;Organismal Systems	Cancer: overview;Signal transduction;Signaling molecules and interaction;Transport and catabolism;Signal transduction;Immune system	ko05200//Pathways in cancer;ko04151//PI3K-Akt signaling pathway;ko04060//Cytokine-cytokine receptor interaction;ko04148//Efferocytosis;ko04630//JAK-STAT signaling pathway;ko04640//Hematopoietic cell lineage	K05079;K05079;K05079;K05079;K05079;K05079	GO:0016020//membrane	GO:0003993//acid phosphatase activity;GO:0004896//cytokine receptor activity;GO:0005515//protein binding;GO:0046872//metal ion binding	GO:0002532//production of molecular mediator involved in inflammatory response	--
ncbi_127496265	5	9	0	1	94	20	1	0.232	0.414	0	0.046	3.337	1.273	0.058	0.173	1.556	3.16899811734947	0.00359390821680081	0.358178062528732	CYP2G1	XP_051720028.1 taxid=7959 cytochrome P450 2G1-like [Ctenopharyngodon idella]	-	-	-	-	-	GO:0004497//monooxygenase activity;GO:0005506//iron ion binding;GO:0016705//oxidoreductase activity, acting on paired donors, with incorporation or reduction of molecular oxygen;GO:0020037//heme binding	GO:0046148//pigment biosynthetic process	--
ncbi_127512119	969	1312	1521	926	926	307	572	24.042	32.246	31.14	22.958	17.548	10.446	17.731	27.5965	15.2416666666667	-0.856465	0.00362816034268097	0.360109783520688	ME2	XP_051748713.1 taxid=7959 NAD-dependent malic enzyme, mitochondrial [Ctenopharyngodon idella]	Metabolism;Metabolism	Global and overview maps;Carbohydrate metabolism	ko01200//Carbon metabolism;ko00620//Pyruvate metabolism	K00027;K00027	-	GO:0004470//malic enzyme activity;GO:0016616//oxidoreductase activity, acting on the CH-OH group of donors, NAD or NADP as acceptor;GO:0051287//NAD binding	-	--
ncbi_127512459	59	62	74	13	14	11	18	3.869	4.028	4.003	0.851	0.701	0.988	1.475	3.18775	1.05466666666667	-1.59575	0.00367803342933915	0.363569851394839	--	XP_051749328.1 taxid=7959 immunoglobulin superfamily member [Ctenopharyngodon idella]	-	-	-	-	-	-	-	--
ncbi_127525739	244	96	91	134	108	407	568	2.812	1.097	0.866	1.536	0.951	6.416	8.172	1.57775	5.17966666666667	1.7149906340151	0.00388207156781252	0.382178899306031	Insyn2b	XP_051774495.1 taxid=7959 protein INSYN2B [Ctenopharyngodon idella]	-	-	-	-	-	-	-	--
ncbi_127504181	454	196	409	263	239	120	108	15.141	6.475	11.251	8.76	6.088	5.481	4.501	10.4068	5.35666666666667	-0.958112	0.00392920794295503	0.385174958741072	s1pr3	XP_051734654.1 taxid=7959 sphingosine 1-phosphate receptor 3 [Ctenopharyngodon idella]	Environmental Information Processing;Environmental Information Processing	Signaling molecules and interaction;Signal transduction	ko04080//Neuroactive ligand-receptor interaction;ko04071//Sphingolipid signaling pathway	K04290;K04290	GO:0005575//cellular_component;GO:0005886//plasma membrane;GO:0005887//integral component of plasma membrane;GO:0016020//membrane;GO:0016021//integral component of membrane;GO:0031224//intrinsic component of membrane;GO:0031226//intrinsic component of plasma membrane;GO:0071944//cell periphery	GO:0003674//molecular_function;GO:0004888//transmembrane signaling receptor activity;GO:0004930//G protein-coupled receptor activity;GO:0004984//olfactory receptor activity;GO:0005102//signaling receptor binding;GO:0005178//integrin binding;GO:0005488//binding;GO:0005515//protein binding;GO:0008289//lipid binding;GO:0038023//signaling receptor activity;GO:0038036//sphingosine-1-phosphate receptor…	GO:0001816//cytokine production;GO:0001817//regulation of cytokine production;GO:0003376//sphingosine-1-phosphate receptor signaling pathway;GO:0006873//cellular ion homeostasis;GO:0006874//cellular calcium ion homeostasis;GO:0006875//cellular metal ion homeostasis;GO:0006950//response to stress;GO:0006952//defense response;GO:0006954//inflammatory response;GO:0007154//cell communication;GO:00071…	--
ncbi_127521641	182	173	194	132	100	89	79	16.793	15.788	14.742	12.188	7.085	11.248	9.184	14.8778	9.17233333333333	-0.697796	0.0039443137239981	0.385174958741072	Zmat4	XP_051766946.1 taxid=7959 zinc finger matrin-type protein 4-like isoform X1 [Ctenopharyngodon idella]	-	-	-	-	GO:0005575//cellular_component;GO:0005622//intracellular anatomical structure;GO:0005634//nucleus;GO:0005681//spliceosomal complex;GO:0043226//organelle;GO:0043227//membrane-bounded organelle;GO:0043229//intracellular organelle;GO:0043231//intracellular membrane-bounded organelle	GO:0002039//p53 binding;GO:0003674//molecular_function;GO:0003676//nucleic acid binding;GO:0003677//DNA binding;GO:0003723//RNA binding;GO:0005488//binding;GO:0005515//protein binding;GO:0008270//zinc ion binding;GO:0043167//ion binding;GO:0043169//cation binding;GO:0046872//metal ion binding;GO:0046914//transition metal ion binding;GO:0097159//organic cyclic compound binding;GO:1901363//heterocy…	GO:0000398//mRNA splicing, via spliceosome;GO:0006915//apoptotic process;GO:0007154//cell communication;GO:0007165//signal transduction;GO:0008150//biological_process;GO:0008219//cell death;GO:0009987//cellular process;GO:0012501//programmed cell death;GO:0023052//signaling;GO:0035556//intracellular signal transduction;GO:0050789//regulation of biological process;GO:0050794//regulation of cellula…	--
ncbi_127494237	1119	1224	1065	923	785	659	613	39.563	43.499	32.661	32.253	20.994	30.404	27.192	36.994	26.1966666666667	-0.497908	0.00398058949152369	0.38595123495196	zdhhc2	XP_051715926.1 taxid=7959 palmitoyltransferase ZDHHC2 [Ctenopharyngodon idella]	-	-	-	-	GO:0005575//cellular_component;GO:0005622//intracellular anatomical structure;GO:0005737//cytoplasm;GO:0005768//endosome;GO:0005783//endoplasmic reticulum;GO:0005794//Golgi apparatus;GO:0005886//plasma membrane;GO:0005887//integral component of plasma membrane;GO:0010008//endosome membrane;GO:0012505//endomembrane system;GO:0016020//membrane;GO:0016021//integral component of membrane;GO:0031090//…	GO:0003674//molecular_function;GO:0003824//catalytic activity;GO:0016409//palmitoyltransferase activity;GO:0016417//S-acyltransferase activity;GO:0016740//transferase activity;GO:0016746//acyltransferase activity;GO:0016747//acyltransferase activity, transferring groups other than amino-acyl groups;GO:0019706//protein-cysteine S-palmitoyltransferase activity;GO:0019707//protein-cysteine S-acyltra…	GO:0006464//cellular protein modification process;GO:0006497//protein lipidation;GO:0006807//nitrogen compound metabolic process;GO:0008150//biological_process;GO:0008152//metabolic process;GO:0009058//biosynthetic process;GO:0009059//macromolecule biosynthetic process;GO:0009987//cellular process;GO:0018345//protein palmitoylation;GO:0019538//protein metabolic process;GO:0034645//cellular macrom…	--
ncbi_127503826	17	18	13	12	1	1	3	2.085	2.187	1.315	1.47	0.094	0.168	0.46	1.76425	0.240666666666667	-2.87395	0.00399561241163996	0.38595123495196	GNG8	XP_051733929.1 taxid=7959 guanine nucleotide-binding protein G(I)/G(S)/G(O) subunit gamma-8 [Ctenopharyngodon idella]	Human Diseases;Environmental Information Processing;Human Diseases;Environmental Information Processing;Human Diseases;Human Diseases;Human Diseases;Organismal Systems;Organismal Systems;Environmental Information Processing;Organismal Systems;Organismal Systems;Organismal Systems;Organismal Systems;Organismal Systems;Organismal Systems;Organismal Systems;Human Diseases	Cancer: overview;Signal transduction;Infectious disease: viral;Signal transduction;Substance dependence;Infectious disease: viral;Infectious disease: viral;Immune system;Nervous system;Signal transduction;Nervous system;Nervous system;Nervous system;Endocrine system;Nervous system;Environmental adaptation;Nervous system;Substance dependence	ko05200//Pathways in cancer;ko04151//PI3K-Akt signaling pathway;ko05163//Human cytomegalovirus infection;ko04014//Ras signaling pathway;ko05034//Alcoholism;ko05170//Human immunodeficiency virus 1 infection;ko05167//Kaposi sarcoma-associated herpesvirus infection;ko04062//Chemokine signaling pathway;ko04728//Dopaminergic synapse;ko04371//Apelin signaling pathway;ko04723//Retrograde endocannabinoid…	K04544;K04544;K04544;K04544;K04544;K04544;K04544;K04544;K04544;K04544;K04544;K04544;K04544;K04544;K04544;K04544;K04544;K04544	GO:0005575//cellular_component;GO:0005622//intracellular anatomical structure;GO:0005834//heterotrimeric G-protein complex;GO:0005886//plasma membrane;GO:0009898//cytoplasmic side of plasma membrane;GO:0016020//membrane;GO:0019897//extrinsic component of plasma membrane;GO:0019898//extrinsic component of membrane;GO:0031234//extrinsic component of cytoplasmic side of plasma membrane;GO:0032991//p…	GO:0003674//molecular_function;GO:0003824//catalytic activity;GO:0003924//GTPase activity;GO:0016462//pyrophosphatase activity;GO:0016787//hydrolase activity;GO:0016817//hydrolase activity, acting on acid anhydrides;GO:0016818//hydrolase activity, acting on acid anhydrides, in phosphorus-containing anhydrides;GO:0017111//nucleoside-triphosphatase activity	GO:0007154//cell communication;GO:0007165//signal transduction;GO:0007186//G protein-coupled receptor signaling pathway;GO:0007275//multicellular organism development;GO:0007399//nervous system development;GO:0007423//sensory organ development;GO:0007610//behavior;GO:0008150//biological_process;GO:0009987//cellular process;GO:0010033//response to organic substance;GO:0019236//response to pheromon…	--
ncbi_127520202	288	130	310	254	175	77	85	17.561	7.624	17.983	13.914	8.905	6.134	5.43	14.2705	6.823	-1.06456	0.00400007267210099	0.38595123495196	--	XP_051764107.1 taxid=7959 interleukin-1 beta isoform X1 [Ctenopharyngodon idella]	Human Diseases;Human Diseases;Environmental Information Processing;Human Diseases;Human Diseases;Human Diseases;Human Diseases;Human Diseases;Human Diseases;Human Diseases;Human Diseases;Environmental Information Processing;Human Diseases;Cellular Processes;Human Diseases;Human Diseases;Human Diseases;Organismal Systems;Human Diseases;Human Diseases;Human Diseases;Organismal Systems;Organismal Sy…	Neurodegenerative disease;Neurodegenerative disease;Signal transduction;Infectious disease: bacterial;Neurodegenerative disease;Infectious disease: bacterial;Infectious disease: bacterial;Infectious disease: viral;Infectious disease: viral;Cardiovascular disease;Infectious disease: viral;Signaling molecules and interaction;Infectious disease: bacterial;Cell growth and death;Endocrine and metaboli…	ko05022//Pathways of neurodegeneration - multiple diseases;ko05010//Alzheimer disease;ko04010//MAPK signaling pathway;ko05131//Shigellosis;ko05020//Prion disease;ko05132//Salmonella infection;ko05130//Pathogenic Escherichia coli infection;ko05163//Human cytomegalovirus infection;ko05168//Herpes simplex virus 1 infection;ko05417//Lipid and atherosclerosis;ko05171//Coronavirus disease - COVID-19;ko…	K04519;K04519;K04519;K04519;K04519;K04519;K04519;K04519;K04519;K04519;K04519;K04519;K04519;K04519;K04519;K04519;K04519;K04519;K04519;K04519;K04519;K04519;K04519;K04519;K04519;K04519;K04519;K04519;K04519;K04519;K04519;K04519;K04519;K04519;K04519;K04519;K04519;K04519;K04519;K04519;K04519;K04519;K04519;K04519	GO:0000323//lytic vacuole;GO:0005575//cellular_component;GO:0005576//extracellular region;GO:0005615//extracellular space;GO:0005622//intracellular anatomical structure;GO:0005737//cytoplasm;GO:0005764//lysosome;GO:0005773//vacuole;GO:0005776//autophagosome;GO:0005829//cytosol;GO:0012505//endomembrane system;GO:0030141//secretory granule;GO:0031410//cytoplasmic vesicle;GO:0031982//vesicle;GO:0043…	GO:0003674//molecular_function;GO:0005102//signaling receptor binding;GO:0005125//cytokine activity;GO:0005126//cytokine receptor binding;GO:0005149//interleukin-1 receptor binding;GO:0005178//integrin binding;GO:0005488//binding;GO:0005515//protein binding;GO:0019904//protein domain specific binding;GO:0030545//signaling receptor regulator activity;GO:0044877//protein-containing complex binding;…	GO:0000003//reproduction;GO:0000122//negative regulation of transcription by RNA polymerase II;GO:0000165//MAPK cascade;GO:0000302//response to reactive oxygen species;GO:0001101//response to acid chemical;GO:0001505//regulation of neurotransmitter levels;GO:0001659//temperature homeostasis;GO:0001660//fever generation;GO:0001666//response to hypoxia;GO:0001678//cellular glucose homeostasis;GO:00…
organism;GO:0098609//cell-cell adhesion;GO:0098771//inorganic ion homeostasis;GO:0099177//regulation of trans-synaptic signaling;GO:0104004//cellular response to environmental stimulus;GO:1900076//regulation of cellular response to insulin stimulus;GO:1900077//negative regulation of cellular response to insulin stimulus;GO:1900744//regulation of p38MAPK cascade;GO:1900745//positive regulation of …	--
ncbi_127495155	34	9	29	8	48	233	8	1.109	0.281	0.755	0.25	1.157	9.436	0.309	0.59875	3.634	2.60153276361057	0.0040503316383465	0.389249728640776	--	XP_051717733.1 taxid=7959 NACHT, LRR and PYD domains-containing protein 12-like isoform X1 [Ctenopharyngodon idella]	-	-	-	-	-	GO:0005515//protein binding	-	--
ncbi_127512862	3313	1293	1121	777	916	647	702	79.749	30.833	22.256	18.681	16.842	21.329	21.121	37.8798	19.764	-0.938552	0.00418105042593607	0.399605116268319	eng	XP_051750179.1 taxid=7959 endoglin [Ctenopharyngodon idella]	-	-	-	-	-	-	-	--
ncbi_127504819	2	0	3	1	45	14	1	0.087	0	0.108	0.043	1.495	0.834	0.054	0.0595	0.794333333333333	3.73878297216117	0.00419108512396371	0.399605116268319	MASP2	XP_051735829.1 taxid=7959 mannan-binding lectin serine protease 2 [Ctenopharyngodon idella]	Human Diseases;Human Diseases;Organismal Systems	Infectious disease: viral;Infectious disease: bacterial;Immune system	ko05171//Coronavirus disease - COVID-19;ko05150//Staphylococcus aureus infection;ko04610//Complement and coagulation cascades	K03993;K03993;K03993	GO:0005575//cellular_component;GO:0005576//extracellular region;GO:0005615//extracellular space	GO:0001846//opsonin binding;GO:0001848//complement binding;GO:0001855//complement component C4b binding;GO:0003674//molecular_function;GO:0003824//catalytic activity;GO:0004175//endopeptidase activity;GO:0004252//serine-type endopeptidase activity;GO:0005488//binding;GO:0005509//calcium ion binding;GO:0005515//protein binding;GO:0008233//peptidase activity;GO:0008236//serine-type peptidase activi…	GO:0001867//complement activation, lectin pathway;GO:0002250//adaptive immune response;GO:0002252//immune effector process;GO:0002253//activation of immune response;GO:0002376//immune system process;GO:0002443//leukocyte mediated immunity;GO:0002449//lymphocyte mediated immunity;GO:0002455//humoral immune response mediated by circulating immunoglobulin;GO:0002460//adaptive immune response based o…	--
ncbi_127501169	11	12	14	11	374	34	5	0.287	0.308	0.3	0.285	7.439	1.207	0.163	0.295	2.93633333333333	3.31522889301161	0.00425447560880638	0.40405839331009	Ceacam1	XP_051728974.1 taxid=7959 carcinoembryonic antigen-related cell adhesion molecule 5 isoform X2 [Ctenopharyngodon idella]	-	-	-	-	GO:0016020//membrane	-	GO:0007155//cell adhesion;GO:0051216//cartilage development	--
ncbi_127518978	47	63	22	53	374	72	32	0.871	1.173	0.477	0.98	5.359	1.97	0.855	0.87525	2.728	1.64007658259567	0.00428592872431388	0.405455554083724	F5	XP_051762250.1 taxid=7959 coagulation factor V isoform X1 [Ctenopharyngodon idella]	-	-	-	-	GO:0000139//Golgi membrane;GO:0005575//cellular_component;GO:0005576//extracellular region;GO:0005615//extracellular space;GO:0005622//intracellular anatomical structure;GO:0005737//cytoplasm;GO:0005783//endoplasmic reticulum;GO:0005788//endoplasmic reticulum lumen;GO:0005793//endoplasmic reticulum-Golgi intermediate compartment;GO:0005794//Golgi apparatus;GO:0005798//Golgi-associated vesicle;GO:…	GO:0003674//molecular_function;GO:0005375//copper ion transmembrane transporter activity;GO:0005488//binding;GO:0005507//copper ion binding;GO:0016491//oxidoreductase activity;GO:0043167//ion binding;GO:0043169//cation binding;GO:0046872//metal ion binding;GO:0046914//transition metal ion binding	GO:0002576//platelet degranulation;GO:0003008//system process;GO:0003013//circulatory system process;GO:0006464//cellular protein modification process;GO:0006807//nitrogen compound metabolic process;GO:0006810//transport;GO:0006825//copper ion transport;GO:0006887//exocytosis;GO:0006888//endoplasmic reticulum to Golgi vesicle-mediated transport;GO:0006900//vesicle budding from membrane;GO:0006901…	--
ncbi_127500136	106	150	81	79	67	20	35	1.061	1.487	0.669	0.79	0.512	0.274	0.438	1.00175	0.408	-1.29588	0.00431581974020745	0.406694639954646	Ptprq	XP_051727038.1 taxid=7959 phosphatidylinositol phosphatase PTPRQ [Ctenopharyngodon idella]	-	-	-	-	GO:0005575//cellular_component;GO:0005622//intracellular anatomical structure;GO:0005886//plasma membrane;GO:0016020//membrane;GO:0016021//integral component of membrane;GO:0031224//intrinsic component of membrane;GO:0032421//stereocilium bundle;GO:0071944//cell periphery;GO:0098862//cluster of actin-based cell projections	GO:0003674//molecular_function;GO:0003824//catalytic activity;GO:0003993//acid phosphatase activity;GO:0004721//phosphoprotein phosphatase activity;GO:0004725//protein tyrosine phosphatase activity;GO:0005515//protein binding;GO:0016787//hydrolase activity;GO:0016788//hydrolase activity, acting on ester bonds;GO:0016791//phosphatase activity;GO:0042578//phosphoric ester hydrolase activity;GO:0046…	GO:0000902//cell morphogenesis;GO:0000904//cell morphogenesis involved in differentiation;GO:0001708//cell fate specification;GO:0002119//nematode larval development;GO:0002164//larval development;GO:0002244//hematopoietic progenitor cell differentiation;GO:0002376//immune system process;GO:0002520//immune system development;GO:0003008//system process;GO:0006464//cellular protein modification pro…	--
ncbi_127514171	6242	3891	4273	3209	3540	1626	2102	169.595	104.726	95.757	87.079	73.466	60.499	71.375	114.289	68.4466666666667	-0.739638	0.00441403807414344	0.414194312985164	Slc2a1	XP_051752658.1 taxid=7959 solute carrier family 2, facilitated glucose transporter member 1 [Ctenopharyngodon idella]	Human Diseases;Human Diseases;Human Diseases;Cellular Processes;Organismal Systems;Human Diseases;Organismal Systems;Environmental Information Processing;Organismal Systems;Organismal Systems;Organismal Systems;Human Diseases;Human Diseases	Cancer: overview;Infectious disease: viral;Cardiovascular disease;Transport and catabolism;Endocrine system;Endocrine and metabolic disease;Endocrine system;Signal transduction;Endocrine system;Digestive system;Endocrine system;Cancer: specific types;Cancer: overview	ko05200//Pathways in cancer;ko05166//Human T-cell leukemia virus 1 infection;ko05415//Diabetic cardiomyopathy;ko04148//Efferocytosis;ko04919//Thyroid hormone signaling pathway;ko04931//Insulin resistance;ko04922//Glucagon signaling pathway;ko04066//HIF-1 signaling pathway;ko04911//Insulin secretion;ko04976//Bile secretion;ko04920//Adipocytokine signaling pathway;ko05211//Renal cell carcinoma;ko05…	K07299;K07299;K07299;K07299;K07299;K07299;K07299;K07299;K07299;K07299;K07299;K07299;K07299	GO:0005886//plasma membrane;GO:0016020//membrane	GO:0008028//monocarboxylic acid transmembrane transporter activity;GO:0015295//solute:proton symporter activity;GO:0022857//transmembrane transporter activity;GO:0042910//xenobiotic transmembrane transporter activity;GO:0051119//sugar transmembrane transporter activity	GO:0006810//transport;GO:0008643//carbohydrate transport;GO:0015718//monocarboxylic acid transport;GO:0042908//xenobiotic transport;GO:0055085//transmembrane transport	--
ncbi_127521334	369	517	521	455	567	848	952	7.837	10.734	9.082	9.76	9.167	24.369	24.895	9.35325	19.477	1.05823182483175	0.00442961132476494	0.414194312985164	MYH4	XP_051766502.1 taxid=7959 myosin heavy chain, fast skeletal muscle isoform X8 [Ctenopharyngodon idella]	Cellular Processes;Cellular Processes	Cell motility;Cell motility	ko04820//Cytoskeleton in muscle cells;ko04814//Motor proteins	K24220;K24220	GO:0016459//myosin complex	GO:0003774//cytoskeletal motor activity;GO:0005515//protein binding;GO:0005524//ATP binding;GO:0016887//ATP hydrolysis activity	GO:0007059//chromosome segregation;GO:0030261//chromosome condensation	--
ncbi_127521362	274	233	390	333	216	142	145	30.282	25.51	35.53	36.743	18.25	21.479	20.016	32.0162	19.915	-0.684949	0.00445262853758187	0.414745222781376	nbl1	XP_051766544.1 taxid=7959 neuroblastoma suppressor of tumorigenicity 1 isoform X1 [Ctenopharyngodon idella]	Environmental Information Processing	Signal transduction	ko04350//TGF-beta signaling pathway	K19558	GO:0005575//cellular_component;GO:0005576//extracellular region;GO:0005615//extracellular space	GO:0003674//molecular_function;GO:0005102//signaling receptor binding;GO:0005125//cytokine activity;GO:0005488//binding;GO:0005515//protein binding;GO:0016015//morphogen activity;GO:0019955//cytokine binding;GO:0030545//signaling receptor regulator activity;GO:0036122//BMP binding;GO:0042802//identical protein binding;GO:0042803//protein homodimerization activity;GO:0046983//protein dimerization …	GO:0000902//cell morphogenesis;GO:0002682//regulation of immune system process;GO:0002683//negative regulation of immune system process;GO:0002685//regulation of leukocyte migration;GO:0002686//negative regulation of leukocyte migration;GO:0002688//regulation of leukocyte chemotaxis;GO:0002689//negative regulation of leukocyte chemotaxis;GO:0003002//regionalization;GO:0006355//regulation of trans…	--
ncbi_127506872	1	3	0	0	51	5	1	0.252	0.575	0	0	7.166	1.373	0.321	0.20675	2.95333333333333	3.83638496354995	0.00447366965900941	0.415108550965095	H2AC21	XP_051739620.1 taxid=7959 histone H2A-like [Ctenopharyngodon idella]	Human Diseases;Organismal Systems;Cellular Processes;Human Diseases;Genetic Information Processing	Substance dependence;Immune system;Cell growth and death;Immune disease;Chromosome	ko05034//Alcoholism;ko04613//Neutrophil extracellular trap formation;ko04217//Necroptosis;ko05322//Systemic lupus erythematosus;ko03082//ATP-dependent chromatin remodeling	K11251;K11251;K11251;K11251;K11251	-	GO:0003677//DNA binding	-	--
ncbi_127524593	231	212	357	218	196	74	93	13.835	12.573	17.663	13.07	8.966	6.089	6.947	14.2852	7.334	-0.961854	0.00449223838931615	0.41524056989488	d2hgdh	XP_051772204.1 taxid=7959 D-2-hydroxyglutarate dehydrogenase, mitochondrial-like [Ctenopharyngodon idella]	-	-	-	-	GO:0005575//cellular_component;GO:0005622//intracellular anatomical structure;GO:0005737//cytoplasm;GO:0005739//mitochondrion;GO:0005759//mitochondrial matrix;GO:0009339//glycolate oxidase complex;GO:0031974//membrane-enclosed lumen;GO:0043226//organelle;GO:0043227//membrane-bounded organelle;GO:0043229//intracellular organelle;GO:0043231//intracellular membrane-bounded organelle;GO:0043233//orga…	GO:0000166//nucleotide binding;GO:0003674//molecular_function;GO:0003779//actin binding;GO:0003824//catalytic activity;GO:0003973//(S)-2-hydroxy-acid oxidase activity;GO:0004457//lactate dehydrogenase activity;GO:0004458//D-lactate dehydrogenase (cytochrome) activity;GO:0005488//binding;GO:0005515//protein binding;GO:0008092//cytoskeletal protein binding;GO:0016491//oxidoreductase activity;GO:001…	GO:0005975//carbohydrate metabolic process;GO:0006082//organic acid metabolic process;GO:0006089//lactate metabolic process;GO:0006091//generation of precursor metabolites and energy;GO:0006103//2-oxoglutarate metabolic process;GO:0006807//nitrogen compound metabolic process;GO:0008150//biological_process;GO:0008152//metabolic process;GO:0009056//catabolic process;GO:0009853//photorespiration;GO:…	--
ncbi_127522055	7	24	37	73	8	6	8	0.38	1.292	1.659	3.963	0.332	0.447	0.543	1.8235	0.440666666666667	-2.04895	0.00453821724661962	0.417895609424463	EPYC	XP_051767574.1 taxid=7959 opticin [Ctenopharyngodon idella]	-	-	-	-	GO:0005575//cellular_component;GO:0005576//extracellular region;GO:0031012//extracellular matrix	GO:0003674//molecular_function;GO:0005198//structural molecule activity;GO:0005201//extracellular matrix structural constituent;GO:0005515//protein binding	GO:0008150//biological_process;GO:0016525//negative regulation of angiogenesis;GO:0022603//regulation of anatomical structure morphogenesis;GO:0045765//regulation of angiogenesis;GO:0048519//negative regulation of biological process;GO:0050789//regulation of biological process;GO:0050793//regulation of developmental process;GO:0051093//negative regulation of developmental process;GO:0051239//regu…	--
ncbi_127520188	98	194	119	179	76	49	82	2.513	4.938	2.522	4.623	1.51	1.69	2.66	3.649	1.95333333333333	-0.901563	0.00456227865690113	0.418519941336483	Slc4a5	XP_051764073.1 taxid=7959 electrogenic sodium bicarbonate cotransporter 4 isoform X1 [Ctenopharyngodon idella]	Organismal Systems	Digestive system	ko04976//Bile secretion	K13857	GO:0016020//membrane;GO:0030123//AP-3 adaptor complex	GO:0008509//anion transmembrane transporter activity;GO:0022857//transmembrane transporter activity	GO:0006820//anion transport;GO:0015031//protein transport;GO:0055085//transmembrane transport	--
ncbi_127494916	291	297	817	936	252	292	273	13.93	14.088	32.201	44.786	9.233	19.096	16.298	26.2512	14.8756666666667	-0.819432	0.00461780167672118	0.422014796252202	Septin2	XP_051717068.1 taxid=7959 septin-2B isoform X1 [Ctenopharyngodon idella]	Human Diseases;Human Diseases	Infectious disease: bacterial;Infectious disease: bacterial	ko05131//Shigellosis;ko05100//Bacterial invasion of epithelial cells	K16942;K16942	GO:0000145//exocyst;GO:0000775//chromosome, centromeric region;GO:0000776//kinetochore;GO:0000779//condensed chromosome, centromeric region;GO:0000793//condensed chromosome;GO:0005575//cellular_component;GO:0005622//intracellular anatomical structure;GO:0005634//nucleus;GO:0005694//chromosome;GO:0005737//cytoplasm;GO:0005819//spindle;GO:0005826//actomyosin contractile ring;GO:0005856//cytoskeleto…	GO:0000166//nucleotide binding;GO:0001882//nucleoside binding;GO:0001883//purine nucleoside binding;GO:0003674//molecular_function;GO:0003824//catalytic activity;GO:0003924//GTPase activity;GO:0005198//structural molecule activity;GO:0005488//binding;GO:0005515//protein binding;GO:0005524//ATP binding;GO:0005525//GTP binding;GO:0016462//pyrophosphatase activity;GO:0016787//hydrolase activity;GO:0…	GO:0000003//reproduction;GO:0000910//cytokinesis;GO:0001505//regulation of neurotransmitter levels;GO:0002036//regulation of L-glutamate import across plasma membrane;GO:0006412//translation;GO:0006810//transport;GO:0006996//organelle organization;GO:0007049//cell cycle;GO:0007154//cell communication;GO:0007165//signal transduction;GO:0007166//cell surface receptor signaling pathway;GO:0007224//s…	--
ncbi_127502425	1	0	1	0	38	4	1	0.069	0	0.057	0	2.001	0.378	0.086	0.0315	0.821666666666667	4.7051295070442	0.00463770152310555	0.422240058220189	cx32.2	XP_051731312.1 taxid=7959 gap junction protein, alpha 12.1 [Ctenopharyngodon idella]	-	-	-	-	GO:0016020//membrane	-	-	--
ncbi_127509297	0	0	4	2	49	11	2	0	0	0.343	0.208	3.891	1.566	0.26	0.13775	1.90566666666667	3.79017156564144	0.00471655601194071	0.427811061787191	spp2	XP_051743861.1 taxid=7959 secreted phosphoprotein 24 [Ctenopharyngodon idella]	-	-	-	-	GO:0005575//cellular_component;GO:0005576//extracellular region;GO:0005622//intracellular anatomical structure;GO:0005737//cytoplasm;GO:0005783//endoplasmic reticulum;GO:0005788//endoplasmic reticulum lumen;GO:0012505//endomembrane system;GO:0030141//secretory granule;GO:0031089//platelet dense granule lumen;GO:0031410//cytoplasmic vesicle;GO:0031974//membrane-enclosed lumen;GO:0031982//vesicle;G…	GO:0003674//molecular_function;GO:0004857//enzyme inhibitor activity;GO:0004866//endopeptidase inhibitor activity;GO:0030234//enzyme regulator activity;GO:0030414//peptidase inhibitor activity;GO:0061134//peptidase regulator activity;GO:0061135//endopeptidase regulator activity;GO:0098772//molecular function regulator	GO:0001501//skeletal system development;GO:0002576//platelet degranulation;GO:0006464//cellular protein modification process;GO:0006807//nitrogen compound metabolic process;GO:0006810//transport;GO:0006887//exocytosis;GO:0007275//multicellular organism development;GO:0008150//biological_process;GO:0008152//metabolic process;GO:0009892//negative regulation of metabolic process;GO:0009987//cellular…	--
ncbi_127517981	752	825	1061	824	720	377	382	26.892	30.047	35.876	30.628	19.888	17.985	17.561	30.8607	18.478	-0.739965	0.00481493590985104	0.435104917405868	VAV1	XP_051760193.1 taxid=7959 proto-oncogene vav-like isoform X1 [Ctenopharyngodon idella]	Environmental Information Processing;Cellular Processes;Environmental Information Processing;Cellular Processes;Human Diseases;Human Diseases;Organismal Systems;Human Diseases;Organismal Systems;Organismal Systems;Organismal Systems;Organismal Systems;Organismal Systems;Organismal Systems	Signal transduction;Cell motility;Signal transduction;Cellular community - eukaryotes;Cancer: overview;Cardiovascular disease;Immune system;Infectious disease: bacterial;Immune system;Immune system;Immune system;Immune system;Immune system;Immune system	ko04024//cAMP signaling pathway;ko04810//Regulation of actin cytoskeleton;ko04015//Rap1 signaling pathway;ko04510//Focal adhesion;ko05205//Proteoglycans in cancer;ko05417//Lipid and atherosclerosis;ko04062//Chemokine signaling pathway;ko05135//Yersinia infection;ko04670//Leukocyte transendothelial migration;ko04660//T cell receptor signaling pathway;ko04666//Fc gamma R-mediated phagocytosis;ko046…	K05730;K05730;K05730;K05730;K05730;K05730;K05730;K05730;K05730;K05730;K05730;K05730;K05730;K05730	GO:0005575//cellular_component;GO:0005622//intracellular anatomical structure;GO:0005737//cytoplasm;GO:0005829//cytosol;GO:0005886//plasma membrane;GO:0005911//cell-cell junction;GO:0016020//membrane;GO:0030054//cell junction;GO:0071944//cell periphery	GO:0001784//phosphotyrosine residue binding;GO:0003674//molecular_function;GO:0003700//DNA-binding transcription factor activity;GO:0003824//catalytic activity;GO:0005085//guanyl-nucleotide exchange factor activity;GO:0005488//binding;GO:0005515//protein binding;GO:0016301//kinase activity;GO:0016740//transferase activity;GO:0016772//transferase activity, transferring phosphorus-containing groups…	GO:0001775//cell activation;GO:0001910//regulation of leukocyte mediated cytotoxicity;GO:0001912//positive regulation of leukocyte mediated cytotoxicity;GO:0002252//immune effector process;GO:0002253//activation of immune response;GO:0002376//immune system process;GO:0002429//immune response-activating cell surface receptor signaling pathway;GO:0002431//Fc receptor mediated stimulatory signaling …	--
ncbi_127501993	56	41	47	27	269	47	65	2.416	1.734	1.655	1.151	8.774	2.777	3.469	1.739	5.00666666666667	1.52559247437389	0.00484972325139105	0.43524497981343	Prg4	XP_051730320.1 taxid=7959 proteoglycan 4b [Ctenopharyngodon idella]	-	-	-	-	-	-	-	--
ncbi_127496041	824	1023	1008	1273	833	335	537	28.539	35.099	28.796	44.035	22.037	15.889	23.244	34.1172	20.39	-0.74264	0.00486201031976928	0.43524497981343	SESN3	XP_051719575.1 taxid=7959 sestrin-3 [Ctenopharyngodon idella]	Organismal Systems;Cellular Processes	Aging;Cell growth and death	ko04211//Longevity regulating pathway;ko04115//p53 signaling pathway	K10141;K10141	GO:0005575//cellular_component;GO:0005622//intracellular anatomical structure;GO:0005634//nucleus;GO:0005737//cytoplasm;GO:0031932//TORC2 complex;GO:0032991//protein-containing complex;GO:0035859//Seh1-associated complex;GO:0038201//TOR complex;GO:0043226//organelle;GO:0043227//membrane-bounded organelle;GO:0043229//intracellular organelle;GO:0043231//intracellular membrane-bounded organelle;GO:0…	GO:0003674//molecular_function;GO:0003824//catalytic activity;GO:0016491//oxidoreductase activity;GO:0051920//peroxiredoxin activity	GO:0001101//response to acid chemical;GO:0006950//response to stress;GO:0007154//cell communication;GO:0007165//signal transduction;GO:0008150//biological_process;GO:0008152//metabolic process;GO:0009267//cellular response to starvation;GO:0009605//response to external stimulus;GO:0009719//response to endogenous stimulus;GO:0009725//response to hormone;GO:0009966//regulation of signal transductio…	--
ncbi_127520422	48	291	196	194	82	41	87	1.302	7.802	4.375	5.256	1.699	1.522	2.942	4.68375	2.05433333333333	-1.18899	0.00487040174785034	0.43524497981343	COL8A1	XP_051764430.1 taxid=7959 collagen alpha-1(VIII) chain isoform X1 [Ctenopharyngodon idella]	-	-	-	-	-	-	-	--
ncbi_127515190	753	756	625	654	580	320	312	84.156	83.698	57.613	73	49.512	48.976	43.578	74.6167	47.3553333333333	-0.655973	0.00513729167764591	0.456077301558611	--	XP_051754530.1 taxid=7959 ependymin-like 1 [Ctenopharyngodon idella]	-	-	-	-	GO:0005576//extracellular region	GO:0005509//calcium ion binding	GO:0007160//cell-matrix adhesion	--
ncbi_127498168	605	581	795	747	473	447	324	42.169	40.065	45.654	51.951	25.227	42.797	28.325	44.9597	32.1163333333333	-0.485327	0.00515244167614113	0.456077301558611	--	XP_051723187.1 taxid=7959 heme-binding protein soul3 isoform X1 [Ctenopharyngodon idella]	-	-	-	-	-	GO:0043014//alpha-tubulin binding	GO:0060271//cilium assembly	--
ncbi_127505107	360	68	264	213	111	93	84	11.762	2.201	7.123	6.94	2.768	4.155	3.425	7.0065	3.44933333333333	-1.02238	0.00517619984730891	0.456077301558611	Slc26a10	XP_051736395.1 taxid=7959 solute carrier family 26 member 10 [Ctenopharyngodon idella]	-	-	-	-	GO:0005575//cellular_component;GO:0005886//plasma membrane;GO:0005887//integral component of plasma membrane;GO:0016020//membrane;GO:0016021//integral component of membrane;GO:0031224//intrinsic component of membrane;GO:0031226//intrinsic component of plasma membrane;GO:0071944//cell periphery	GO:0003674//molecular_function;GO:0005215//transporter activity;GO:0005216//ion channel activity;GO:0005253//anion channel activity;GO:0005254//chloride channel activity;GO:0005310//dicarboxylic acid transmembrane transporter activity;GO:0005342//organic acid transmembrane transporter activity;GO:0008233//peptidase activity;GO:0008271//secondary active sulfate transmembrane transporter activity;G…	GO:0006355//regulation of transcription, DNA-templated;GO:0006810//transport;GO:0006811//ion transport;GO:0006820//anion transport;GO:0006821//chloride transport;GO:0006835//dicarboxylic acid transport;GO:0006873//cellular ion homeostasis;GO:0006885//regulation of pH;GO:0008150//biological_process;GO:0008272//sulfate transport;GO:0009987//cellular process;GO:0015689//molybdate ion transport;GO:00…	--
ncbi_127507238	5	46	3	22	4	0	1	0.372	3.388	0.184	1.634	0.227	0	0.093	1.3945	0.106666666666667	-3.70857	0.00517884457546527	0.456077301558611	Olfm1	XP_051740173.1 taxid=7959 olfactomedin-like [Ctenopharyngodon idella]	-	-	-	-	GO:0016020//membrane;GO:0039679//viral occlusion body	GO:0003677//DNA binding;GO:0005515//protein binding;GO:0005524//ATP binding;GO:0008855//exodeoxyribonuclease VII activity	GO:0006281//DNA repair;GO:0006310//DNA recombination;GO:0007059//chromosome segregation;GO:0007155//cell adhesion;GO:0015031//protein transport;GO:0030253//protein secretion by the type I secretion system;GO:0030261//chromosome condensation	--
ncbi_127504591	0	1	0	0	25	2	4	0	0.166	0	0	3.192	0.458	0.836	0.0415	1.49533333333333	5.17121197301819	0.0053379139722306	0.468382610795219	RBP2	XP_051735358.1 taxid=7959 retinol-binding protein 2b [Ctenopharyngodon idella]	-	-	-	-	-	-	-	--
ncbi_127513914	155	423	80	238	152	56	26	9.982	26.931	4.266	16.734	7.5	5.018	2.093	14.4782	4.87033333333333	-1.57179	0.0053629977372152	0.468884762454433	--	XP_051752089.1 taxid=7959 GTPase IMAP family member 2-like [Ctenopharyngodon idella]	-	-	-	-	-	GO:0005525//GTP binding	-	--
ncbi_127509836	11	11	4	0	65	30	15	0.105	0.1	0.027	0	0.466	0.384	0.172	0.058	0.340666666666667	2.55423598508889	0.0054943464975298	0.47812948486341	GVINP1	XP_051744874.1 taxid=7959 interferon-induced very large GTPase 1-like [Ctenopharyngodon idella]	-	-	-	-	-	GO:0003924//GTPase activity;GO:0005525//GTP binding	-	--
ncbi_127497046	149	146	110	31	54	23	42	14.12	13.723	8.621	2.902	3.891	3.001	4.946	9.8415	3.946	-1.31849	0.00550822224283142	0.47812948486341	--	XP_051721101.1 taxid=7959 uncharacterized protein LOC127497046, partial [Ctenopharyngodon idella]	-	-	-	-	-	GO:0003824//catalytic activity;GO:0004518//nuclease activity;GO:0008311//double-stranded DNA 3'-5' exodeoxyribonuclease activity	GO:0006281//DNA repair	--
ncbi_127523353	5429	2893	4809	2573	3240	1173	1634	213.035	112.456	155.646	100.838	97.119	63.033	80.133	145.494	80.095	-0.861173	0.00553328177587004	0.478589350171503	SLC16A3	XP_051769921.1 taxid=7959 monocarboxylate transporter 4 [Ctenopharyngodon idella]	Human Diseases	Cancer: overview	ko05230//Central carbon metabolism in cancer	K08180	GO:0016020//membrane	GO:0015112//nitrate transmembrane transporter activity;GO:0015113//nitrite transmembrane transporter activity;GO:0015297//antiporter activity;GO:0019531//oxalate transmembrane transporter activity;GO:0022857//transmembrane transporter activity;GO:0042910//xenobiotic transmembrane transporter activity	GO:0006855//xenobiotic transmembrane transport;GO:0015706//nitrate transport;GO:0015707//nitrite transport;GO:0015724//formate transport;GO:0019532//oxalate transport;GO:0042908//xenobiotic transport;GO:0055085//transmembrane transport	--
ncbi_127499107	7	14	7	6	90	15	15	0.335	0.64	0.267	0.277	3.173	0.948	0.865	0.37975	1.662	2.12979851226826	0.0056097770805349	0.483478937140193	ANTXR2	XP_051725236.1 taxid=7959 anthrax toxin receptor 2-like isoform X1 [Ctenopharyngodon idella]	Organismal Systems	Immune system	ko04621//NOD-like receptor signaling pathway	K20909	GO:0005575//cellular_component;GO:0005576//extracellular region;GO:0005622//intracellular anatomical structure;GO:0005737//cytoplasm;GO:0005768//endosome;GO:0005783//endoplasmic reticulum;GO:0005789//endoplasmic reticulum membrane;GO:0005886//plasma membrane;GO:0009897//external side of plasma membrane;GO:0009986//cell surface;GO:0010008//endosome membrane;GO:0012505//endomembrane system;GO:00160…	GO:0003674//molecular_function;GO:0005488//binding;GO:0038023//signaling receptor activity;GO:0043167//ion binding;GO:0043169//cation binding;GO:0046872//metal ion binding;GO:0060089//molecular transducer activity	GO:0000003//reproduction;GO:0006357//regulation of transcription by RNA polymerase II;GO:0006810//transport;GO:0007154//cell communication;GO:0007165//signal transduction;GO:0008150//biological_process;GO:0009987//cellular process;GO:0022414//reproductive process;GO:0023052//signaling;GO:0050789//regulation of biological process;GO:0050794//regulation of cellular process;GO:0050896//response to s…	--
ncbi_127498267	53	111	29	45	34	8	9	2.99	6.419	1.336	2.598	1.464	0.645	0.667	3.33575	0.925333333333333	-1.84997	0.00567592284450483	0.487445033504319	Pld4	XP_051723395.1 taxid=7959 5'-3' exonuclease PLD4 isoform X1 [Ctenopharyngodon idella]	Metabolism;Metabolism;Metabolism	Global and overview maps;Lipid metabolism;Lipid metabolism	ko01100//Metabolic pathways;ko00564//Glycerophospholipid metabolism;ko00565//Ether lipid metabolism	K16860;K16860;K16860	GO:0000139//Golgi membrane;GO:0005575//cellular_component;GO:0005622//intracellular anatomical structure;GO:0005634//nucleus;GO:0005737//cytoplasm;GO:0005783//endoplasmic reticulum;GO:0005789//endoplasmic reticulum membrane;GO:0005794//Golgi apparatus;GO:0005802//trans-Golgi network;GO:0012505//endomembrane system;GO:0016020//membrane;GO:0016021//integral component of membrane;GO:0030139//endocyt…	GO:0003674//molecular_function;GO:0003824//catalytic activity;GO:0004435//phosphatidylinositol phospholipase C activity;GO:0004620//phospholipase activity;GO:0004629//phospholipase C activity;GO:0004630//phospholipase D activity;GO:0008081//phosphoric diester hydrolase activity;GO:0008808//cardiolipin synthase activity;GO:0016298//lipase activity;GO:0016780//phosphotransferase activity, for other…	GO:0002244//hematopoietic progenitor cell differentiation;GO:0002376//immune system process;GO:0002520//immune system development;GO:0006066//alcohol metabolic process;GO:0006629//lipid metabolic process;GO:0006793//phosphorus metabolic process;GO:0006796//phosphate-containing compound metabolic process;GO:0006810//transport;GO:0006897//endocytosis;GO:0006909//phagocytosis;GO:0007275//multicellul…	--
ncbi_127505105	119	212	249	14	68	30	38	14.606	25.723	25.146	1.713	6.339	5.098	5.749	16.797	5.72866666666667	-1.55193	0.00572477884770897	0.489903512840339	PRDX6	XP_051736388.1 taxid=7959 peroxiredoxin-6-like [Ctenopharyngodon idella]	Metabolism;Metabolism	Global and overview maps;Metabolism of other amino acids	ko01100//Metabolic pathways;ko00480//Glutathione metabolism	K11188;K11188	GO:0000323//lytic vacuole;GO:0005575//cellular_component;GO:0005576//extracellular region;GO:0005615//extracellular space;GO:0005622//intracellular anatomical structure;GO:0005634//nucleus;GO:0005737//cytoplasm;GO:0005764//lysosome;GO:0005766//primary lysosome;GO:0005773//vacuole;GO:0005775//vacuolar lumen;GO:0005829//cytosol;GO:0012505//endomembrane system;GO:0030141//secretory granule;GO:003141…	GO:0003674//molecular_function;GO:0003824//catalytic activity;GO:0004601//peroxidase activity;GO:0004602//glutathione peroxidase activity;GO:0004620//phospholipase activity;GO:0004623//phospholipase A2 activity;GO:0005488//binding;GO:0005515//protein binding;GO:0016209//antioxidant activity;GO:0016298//lipase activity;GO:0016491//oxidoreductase activity;GO:0016684//oxidoreductase activity, acting…	GO:0000302//response to reactive oxygen species;GO:0001775//cell activation;GO:0002252//immune effector process;GO:0002263//cell activation involved in immune response;GO:0002274//myeloid leukocyte activation;GO:0002275//myeloid cell activation involved in immune response;GO:0002283//neutrophil activation involved in immune response;GO:0002366//leukocyte activation involved in immune response;GO:…	--
ncbi_127508886	970	805	480	2342	190	316	501	22.005	18.09	8.984	53.058	3.29	9.82	14.212	25.5343	9.10733333333333	-1.48733	0.00577203352274152	0.492208126245613	--	XP_051739576.1 taxid=7959 uncharacterized protein LOC127506784 [Ctenopharyngodon idella]	-	-	-	-	-	GO:0016788//hydrolase activity, acting on ester bonds	-	--
ncbi_127508889	0	0	1	0	17	6	5	0	0	0.068	0	1.091	0.706	0.521	0.017	0.772666666666667	5.50623950903498	0.00584408295271788	0.496603512101479	--	XP_051743322.1 taxid=7959 stonustoxin subunit alpha-like isoform X1 [Ctenopharyngodon idella]	-	-	-	-	-	GO:0005515//protein binding	-	--
ncbi_127504280	3	2	5	4	54	13	5	0.259	0.171	0.356	0.345	3.563	1.538	0.54	0.28275	1.88033333333333	2.73338950689388	0.0059027567961871	0.499835538776431	Vmo1	XP_051734802.1 taxid=7959 vitelline membrane outer layer protein 1-like [Ctenopharyngodon idella]	-	-	-	-	GO:0005575//cellular_component;GO:0005576//extracellular region;GO:0005615//extracellular space	-	-	--
ncbi_127517009	722	682	795	495	545	263	332	39.796	37.239	36.143	27.25	22.945	19.852	22.87	35.107	21.889	-0.681553	0.00597201781257364	0.503461680022761	CPOX	XP_051757984.1 taxid=7959 oxygen-dependent coproporphyrinogen-III oxidase, mitochondrial [Ctenopharyngodon idella]	Metabolism;Metabolism;Metabolism	Global and overview maps;Global and overview maps;Metabolism of cofactors and vitamins	ko01100//Metabolic pathways;ko01240//Biosynthesis of cofactors;ko00860//Porphyrin metabolism	K00228;K00228;K00228	GO:0005575//cellular_component;GO:0005622//intracellular anatomical structure;GO:0005737//cytoplasm;GO:0005739//mitochondrion;GO:0005740//mitochondrial envelope;GO:0005743//mitochondrial inner membrane;GO:0005758//mitochondrial intermembrane space;GO:0005829//cytosol;GO:0016020//membrane;GO:0019866//organelle inner membrane;GO:0031090//organelle membrane;GO:0031966//mitochondrial membrane;GO:0031…	GO:0003674//molecular_function;GO:0003824//catalytic activity;GO:0004109//coproporphyrinogen oxidase activity;GO:0005198//structural molecule activity;GO:0005212//structural constituent of eye lens;GO:0005215//transporter activity;GO:0005391//P-type sodium:potassium-exchanging transporter activity;GO:0005488//binding;GO:0005515//protein binding;GO:0008324//cation transmembrane transporter activit…	GO:0006725//cellular aromatic compound metabolic process;GO:0006778//porphyrin-containing compound metabolic process;GO:0006779//porphyrin-containing compound biosynthetic process;GO:0006782//protoporphyrinogen IX biosynthetic process;GO:0006783//heme biosynthetic process;GO:0006807//nitrogen compound metabolic process;GO:0006810//transport;GO:0006811//ion transport;GO:0006812//cation transport;G…	--
ncbi_127520854	0	0	0	1	18	11	1	0	0	0	0.075	1.033	1.131	0.094	0.01875	0.752666666666666	5.32704857955596	0.00598715681916571	0.503461680022761	--	XP_051765471.1 taxid=7959 uncharacterized protein LOC127520854 [Ctenopharyngodon idella]	-	-	-	-	GO:0016020//membrane	GO:0005215//transporter activity	GO:0006810//transport	--
ncbi_127507416	1	5	5	1	42	25	3	0.035	0.173	0.144	0.035	1.121	1.196	0.131	0.09675	0.816	3.07623558582709	0.00603827140942918	0.506002965375626	Anpep	XP_051740471.1 taxid=7959 alanyl (membrane) aminopeptidase b, tandem duplicate 1 [Ctenopharyngodon idella]	Metabolism;Organismal Systems;Metabolism;Organismal Systems	Global and overview maps;Immune system;Metabolism of other amino acids;Endocrine system	ko01100//Metabolic pathways;ko04640//Hematopoietic cell lineage;ko00480//Glutathione metabolism;ko04614//Renin-angiotensin system	K11140;K11140;K11140;K11140	-	GO:0004177//aminopeptidase activity;GO:0008168//methyltransferase activity;GO:0008237//metallopeptidase activity;GO:0008270//zinc ion binding	GO:0006508//proteolysis	--
ncbi_127506443	16	69	122	100	32	4	27	1.352	5.868	8.542	8.802	2.197	0.463	2.909	6.141	1.85633333333333	-1.72602	0.00609282090875424	0.508813575062794	--	XP_051738891.1 taxid=7959 uncharacterized protein LOC127506443 isoform X1 [Ctenopharyngodon idella]	-	-	-	-	GO:0005576//extracellular region	GO:0008009//chemokine activity	GO:0006955//immune response;GO:0046797//viral procapsid maturation	--
ncbi_127499430	204	162	169	175	111	65	108	8.794	6.918	6.009	7.534	3.655	3.837	5.818	7.31375	4.43666666666667	-0.721135	0.00615518261049861	0.511856848330435	SMAD6	XP_051725686.1 taxid=7959 mothers against decapentaplegic homolog 6b [Ctenopharyngodon idella]	Environmental Information Processing	Signal transduction	ko04350//TGF-beta signaling pathway	K04677	-	-	GO:0006355//regulation of transcription, DNA-templated	MH1
ncbi_127502366	516	343	447	354	328	149	203	29.533	19.447	21.102	20.236	14.339	11.679	14.521	22.5795	13.513	-0.740666	0.00617153355819998	0.511856848330435	foxc1b	XP_051731237.1 taxid=7959 forkhead box C1-B [Ctenopharyngodon idella]	-	-	-	-	GO:0005575//cellular_component;GO:0005622//intracellular anatomical structure;GO:0005634//nucleus;GO:0043226//organelle;GO:0043227//membrane-bounded organelle;GO:0043229//intracellular organelle;GO:0043231//intracellular membrane-bounded organelle	GO:0000981//DNA-binding transcription factor activity, RNA polymerase II-specific;GO:0003674//molecular_function;GO:0003676//nucleic acid binding;GO:0003677//DNA binding;GO:0003700//DNA-binding transcription factor activity;GO:0005488//binding;GO:0043565//sequence-specific DNA binding;GO:0097159//organic cyclic compound binding;GO:0140110//transcription regulator activity;GO:1901363//heterocyclic…	GO:0001568//blood vessel development;GO:0001654//eye development;GO:0001667//ameboidal-type cell migration;GO:0001755//neural crest cell migration;GO:0001944//vasculature development;GO:0003008//system process;GO:0003013//circulatory system process;GO:0003018//vascular process in circulatory system;GO:0006139//nucleobase-containing compound metabolic process;GO:0006351//transcription, DNA-templat…	Fork_head
MSTRG.13879	45	26	41	20	1	12	10	10.782	6.171	8.102	4.786	0.183	3.937	2.994	7.46025	2.37133333333333	-1.65353	0.00623547811294665	0.515395252352703	--	ROL46005.1 taxid=495550 Vesicle transport protein GOT1A [Anabarilius grahami]	-	-	-	-	-	-	-	--
ncbi_127504705	86	86	82	96	54	37	29	6.717	6.654	5.282	7.488	3.221	3.957	2.831	6.53525	3.33633333333333	-0.969979	0.00632486184833878	0.520661599493247	HSPB7	XP_051735584.1 taxid=7959 heat shock protein beta-7 [Ctenopharyngodon idella]	-	-	-	-	GO:0005575//cellular_component;GO:0005622//intracellular anatomical structure;GO:0005634//nucleus;GO:0005654//nucleoplasm;GO:0005737//cytoplasm;GO:0005856//cytoskeleton;GO:0015030//Cajal body;GO:0015629//actin cytoskeleton;GO:0016234//inclusion body;GO:0016235//aggresome;GO:0016604//nuclear body;GO:0031974//membrane-enclosed lumen;GO:0031981//nuclear lumen;GO:0043226//organelle;GO:0043227//membra…	GO:0003674//molecular_function;GO:0005488//binding;GO:0005515//protein binding;GO:0008022//protein C-terminus binding;GO:0008092//cytoskeletal protein binding;GO:0031005//filamin binding	GO:0006950//response to stress;GO:0006986//response to unfolded protein;GO:0007275//multicellular organism development;GO:0007507//heart development;GO:0008016//regulation of heart contraction;GO:0008150//biological_process;GO:0009266//response to temperature stimulus;GO:0009408//response to heat;GO:0009628//response to abiotic stimulus;GO:0010033//response to organic substance;GO:0032501//multic…	--
ncbi_127497680	4	3	2	1	66	6	1	0.169	0.126	0.07	0.042	2.13	0.347	0.053	0.10175	0.843333333333333	3.05107418459427	0.00634219059585877	0.520661599493247	grhl2	XP_051722304.1 taxid=7959 grainyhead-like transcription factor 2a [Ctenopharyngodon idella]	-	-	-	-	-	-	-	CP2
ncbi_127524078	653	667	642	1054	603	254	384	32.586	32.972	26.424	52.53	22.984	17.357	23.948	36.128	21.4296666666667	-0.753508	0.00652865091008481	0.534158336960925	SOST	XP_051771377.1 taxid=7959 sclerostin [Ctenopharyngodon idella]	Environmental Information Processing;Organismal Systems	Signal transduction;Endocrine system	ko04310//Wnt signaling pathway;ko04928//Parathyroid hormone synthesis, secretion and action	K16834;K16834	GO:0005575//cellular_component;GO:0005576//extracellular region;GO:0005615//extracellular space;GO:0005622//intracellular anatomical structure;GO:0005737//cytoplasm;GO:0005794//Golgi apparatus;GO:0012505//endomembrane system;GO:0032991//protein-containing complex;GO:0043226//organelle;GO:0043227//membrane-bounded organelle;GO:0043229//intracellular organelle;GO:0043231//intracellular membrane-bou…	GO:0003674//molecular_function;GO:0005488//binding;GO:0005515//protein binding;GO:0005539//glycosaminoglycan binding;GO:0008134//transcription factor binding;GO:0008201//heparin binding;GO:0043167//ion binding;GO:0043168//anion binding;GO:0097367//carbohydrate derivative binding;GO:1901681//sulfur compound binding	GO:0001503//ossification;GO:0006355//regulation of transcription, DNA-templated;GO:0006357//regulation of transcription by RNA polymerase II;GO:0007154//cell communication;GO:0007165//signal transduction;GO:0007166//cell surface receptor signaling pathway;GO:0007267//cell-cell signaling;GO:0008150//biological_process;GO:0009605//response to external stimulus;GO:0009612//response to mechanical sti…	--
ncbi_127522578	13	6	9	11	90	4	43	0.715	0.327	0.408	0.604	3.78	0.301	2.955	0.5135	2.34533333333333	2.19135680043261	0.00659122760256614	0.537023503154181	--	XP_051768663.1 taxid=7959 plasmalemma vesicle associated protein b [Ctenopharyngodon idella]	-	-	-	-	GO:0005575//cellular_component;GO:0005622//intracellular anatomical structure;GO:0005737//cytoplasm;GO:0005886//plasma membrane;GO:0005901//caveola;GO:0009986//cell surface;GO:0016020//membrane;GO:0016021//integral component of membrane;GO:0031224//intrinsic component of membrane;GO:0044853//plasma membrane raft;GO:0045121//membrane raft;GO:0048471//perinuclear region of cytoplasm;GO:0071944//cel…	GO:0003674//molecular_function;GO:0003700//DNA-binding transcription factor activity;GO:0005488//binding;GO:0005515//protein binding;GO:0005524//ATP binding;GO:0019905//syntaxin binding;GO:0042802//identical protein binding;GO:0042803//protein homodimerization activity;GO:0046983//protein dimerization activity	GO:0000165//MAPK cascade;GO:0002682//regulation of immune system process;GO:0002684//positive regulation of immune system process;GO:0002685//regulation of leukocyte migration;GO:0002687//positive regulation of leukocyte migration;GO:0002691//regulation of cellular extravasation;GO:0002693//positive regulation of cellular extravasation;GO:0006260//DNA replication;GO:0006355//regulation of transcr…	--
ncbi_127506438	0	0	1	0	29	1	2	0	0	0.038	0	1.033	0.064	0.117	0.0095	0.404666666666667	5.41266269209094	0.00660801899165686	0.537023503154181	c8b	XP_051738888.1 taxid=7959 complement component C8 beta chain [Ctenopharyngodon idella]	Human Diseases;Cellular Processes;Human Diseases;Human Diseases;Human Diseases;Organismal Systems	Neurodegenerative disease;Cell motility;Infectious disease: viral;Immune disease;Infectious disease: parasitic;Immune system	ko05020//Prion disease;ko04810//Regulation of actin cytoskeleton;ko05171//Coronavirus disease - COVID-19;ko05322//Systemic lupus erythematosus;ko05146//Amoebiasis;ko04610//Complement and coagulation cascades	K03998;K03998;K03998;K03998;K03998;K03998	GO:0005575//cellular_component;GO:0005576//extracellular region;GO:0005579//membrane attack complex;GO:0005615//extracellular space;GO:0005886//plasma membrane;GO:0005887//integral component of plasma membrane;GO:0016020//membrane;GO:0016021//integral component of membrane;GO:0031224//intrinsic component of membrane;GO:0031226//intrinsic component of plasma membrane;GO:0032991//protein-containing…	GO:0003674//molecular_function;GO:0005488//binding;GO:0005515//protein binding;GO:0044877//protein-containing complex binding	GO:0002250//adaptive immune response;GO:0002252//immune effector process;GO:0002253//activation of immune response;GO:0002376//immune system process;GO:0002443//leukocyte mediated immunity;GO:0002449//lymphocyte mediated immunity;GO:0002455//humoral immune response mediated by circulating immunoglobulin;GO:0002460//adaptive immune response based on somatic recombination of immune receptors built …	--
ncbi_127509132	0	1	2	0	28	13	1	0	0.062	0.104	0	1.151	0.928	0.065	0.0415	0.714666666666667	4.10608725838969	0.00684291054228248	0.553601339474914	SULT3A1	XP_051743588.1 taxid=7959 amine sulfotransferase [Ctenopharyngodon idella]	-	-	-	-	GO:0005750//mitochondrial respiratory chain complex III	GO:0008146//sulfotransferase activity	GO:0006122//mitochondrial electron transport, ubiquinol to cytochrome c	--
ncbi_127516730	91	110	95	70	20	38	59	1.306	1.564	1.125	1.003	0.219	0.747	1.058	1.2495	0.674666666666667	-0.889104	0.00685772573467975	0.553601339474914	vax2	XP_051757546.1 taxid=7959 LOW QUALITY PROTEIN: ventral anterior homeobox 2 [Ctenopharyngodon idella]	-	-	-	-	GO:0005575//cellular_component;GO:0005622//intracellular anatomical structure;GO:0005634//nucleus;GO:0005737//cytoplasm;GO:0043226//organelle;GO:0043227//membrane-bounded organelle;GO:0043229//intracellular organelle;GO:0043231//intracellular membrane-bounded organelle	GO:0000976//transcription cis-regulatory region binding;GO:0000977//RNA polymerase II transcription regulatory region sequence-specific DNA binding;GO:0000981//DNA-binding transcription factor activity, RNA polymerase II-specific;GO:0001067//transcription regulatory region nucleic acid binding;GO:0001161//intronic transcription regulatory region sequence-specific DNA binding;GO:0001162//RNA polym…	GO:0000122//negative regulation of transcription by RNA polymerase II;GO:0000902//cell morphogenesis;GO:0000904//cell morphogenesis involved in differentiation;GO:0001654//eye development;GO:0002009//morphogenesis of an epithelium;GO:0002011//morphogenesis of an epithelial sheet;GO:0002072//optic cup morphogenesis involved in camera-type eye development;GO:0003002//regionalization;GO:0003008//sys…	TF_Otx
ncbi_127508262	1185	360	271	455	361	197	209	62.678	19.925	10.456	22.389	15.524	15.79	14.543	28.862	15.2856666666667	-0.916992	0.00691796287846626	0.556608720899321	--	XP_051741957.1 taxid=7959 zinc finger protein 883-like isoform X1 [Ctenopharyngodon idella]	-	-	-	-	GO:0005575//cellular_component;GO:0005622//intracellular anatomical structure;GO:0005634//nucleus;GO:0043226//organelle;GO:0043227//membrane-bounded organelle;GO:0043229//intracellular organelle;GO:0043231//intracellular membrane-bounded organelle	GO:0000981//DNA-binding transcription factor activity, RNA polymerase II-specific;GO:0003674//molecular_function;GO:0003676//nucleic acid binding;GO:0003677//DNA binding;GO:0003700//DNA-binding transcription factor activity;GO:0005488//binding;GO:0043167//ion binding;GO:0043169//cation binding;GO:0046872//metal ion binding;GO:0097159//organic cyclic compound binding;GO:0140110//transcription regu…	GO:0001817//regulation of cytokine production;GO:0006139//nucleobase-containing compound metabolic process;GO:0006351//transcription, DNA-templated;GO:0006355//regulation of transcription, DNA-templated;GO:0006357//regulation of transcription by RNA polymerase II;GO:0006725//cellular aromatic compound metabolic process;GO:0006807//nitrogen compound metabolic process;GO:0008150//biological_process…	zf-C2H2
ncbi_127501343	134	160	158	146	669	173	165	1.779	2.099	1.736	1.935	6.828	3.134	2.732	1.88725	4.23133333333333	1.16482679555348	0.00694223616586557	0.556712170413683	COL14A1	XP_051729246.1 taxid=7959 collagen alpha-1(XIV) chain isoform X1 [Ctenopharyngodon idella]	Organismal Systems	Digestive system	ko04974//Protein digestion and absorption	K08133	-	GO:0003993//acid phosphatase activity;GO:0005515//protein binding;GO:0046872//metal ion binding	-	--
MSTRG.9384	11	104	19	57	13	12	11	0.747	7.082	1.052	3.877	0.673	1.135	0.968	3.1895	0.925333333333333	-1.78529	0.0070271206352508	0.561659430839947	--	ROL28504.1 taxid=495550 hypothetical protein DPX16_1664 [Anabarilius grahami]	Cellular Processes;Organismal Systems	Transport and catabolism;Immune system	ko04142//Lysosome;ko04623//Cytosolic DNA-sensing pathway	K01158;K01158	-	-	-	--
ncbi_127506495	252	344	149	352	124	180	124	10.859	14.631	5.261	15.018	3.947	10.533	6.632	11.4422	7.03733333333333	-0.70127	0.00724657297230666	0.577294421853035	Btnl2	XP_051739015.1 taxid=7959 uncharacterized protein LOC127506495 [Ctenopharyngodon idella]	-	-	-	-	GO:0015627//type II protein secretion system complex;GO:0016020//membrane	-	GO:0015628//protein secretion by the type II secretion system	--
ncbi_127508345	167	240	69	184	108	58	53	4.108	5.851	1.397	4.512	2.035	1.954	1.629	3.967	1.87266666666667	-1.08295	0.00747845564478551	0.593813897722674	TRIM47	XP_051742139.1 taxid=7959 tripartite motif-containing protein 16-like isoform X1 [Ctenopharyngodon idella]	-	-	-	-	GO:0005783//endoplasmic reticulum	GO:0003697//single-stranded DNA binding;GO:0003824//catalytic activity;GO:0004842//ubiquitin-protein transferase activity;GO:0005515//protein binding;GO:0005524//ATP binding;GO:0008270//zinc ion binding;GO:0046872//metal ion binding;GO:0061630//ubiquitin protein ligase activity	GO:0006301//postreplication repair;GO:0006513//protein monoubiquitination;GO:0007059//chromosome segregation;GO:0016567//protein ubiquitination;GO:0030261//chromosome condensation	--
ncbi_127524079	32	11	16	17	154	20	32	1.71	0.582	0.705	0.907	6.285	1.463	2.137	0.976	3.295	1.75532541233253	0.00752871337680619	0.595850916861086	ARG1	XP_051771378.1 taxid=7959 arginase-1 [Ctenopharyngodon idella]	Metabolism;Cellular Processes;Human Diseases;Metabolism;Metabolism;Metabolism	Global and overview maps;Transport and catabolism;Infectious disease: parasitic;Global and overview maps;Amino acid metabolism;Amino acid metabolism	ko01100//Metabolic pathways;ko04148//Efferocytosis;ko05146//Amoebiasis;ko01230//Biosynthesis of amino acids;ko00330//Arginine and proline metabolism;ko00220//Arginine biosynthesis	K01476;K01476;K01476;K01476;K01476;K01476	-	GO:0003677//DNA binding;GO:0003700//DNA-binding transcription factor activity;GO:0004053//arginase activity;GO:0008783//agmatinase activity;GO:0046872//metal ion binding;GO:0050415//formimidoylglutamase activity	GO:0006355//regulation of transcription, DNA-templated;GO:0008295//spermidine biosynthetic process;GO:0019547//arginine catabolic process to ornithine;GO:0019556//histidine catabolic process to glutamate and formamide	--
ncbi_127523855	45	144	138	145	52	53	50	1.256	3.982	3.177	4.042	1.109	2.026	1.744	3.11425	1.62633333333333	-0.937262	0.00761783093138133	0.599411143322426	radil	XP_051770946.1 taxid=7959 ras-associating and dilute domain-containing protein isoform X1 [Ctenopharyngodon idella]	Cellular Processes	Cellular community - eukaryotes	ko04520//Adherens junction	K26418	-	GO:0004252//serine-type endopeptidase activity;GO:0005515//protein binding	GO:0006508//proteolysis;GO:0007165//signal transduction	--
ncbi_127503799	105	407	248	269	191	74	71	12.229	46.959	23.824	31.291	16.992	11.803	10.335	28.5757	13.0433333333333	-1.13148	0.00762319894885239	0.599411143322426	C1QC	XP_051733872.1 taxid=7959 complement C1q subcomponent subunit C [Ctenopharyngodon idella]	Human Diseases;Human Diseases;Cellular Processes;Human Diseases;Human Diseases;Human Diseases;Human Diseases;Organismal Systems;Human Diseases	Neurodegenerative disease;Infectious disease: viral;Transport and catabolism;Immune disease;Endocrine and metabolic disease;Infectious disease: parasitic;Infectious disease: bacterial;Immune system;Infectious disease: bacterial	ko05020//Prion disease;ko05171//Coronavirus disease - COVID-19;ko04148//Efferocytosis;ko05322//Systemic lupus erythematosus;ko04936//Alcoholic liver disease;ko05142//Chagas disease;ko05150//Staphylococcus aureus infection;ko04610//Complement and coagulation cascades;ko05133//Pertussis	K03988;K03988;K03988;K03988;K03988;K03988;K03988;K03988;K03988	GO:0005575//cellular_component;GO:0005576//extracellular region;GO:0005581//collagen trimer;GO:0032991//protein-containing complex	-	GO:0002250//adaptive immune response;GO:0002252//immune effector process;GO:0002253//activation of immune response;GO:0002376//immune system process;GO:0002443//leukocyte mediated immunity;GO:0002449//lymphocyte mediated immunity;GO:0002455//humoral immune response mediated by circulating immunoglobulin;GO:0002460//adaptive immune response based on somatic recombination of immune receptors built …	--
ncbi_127521370	2	1	0	2	10	12	18	0.046	0.026	0	0.046	0.155	0.342	0.447	0.0295	0.314666666666667	3.41503749927885	0.00770909467736906	0.602800602846345	MYH4	XP_051766556.1 taxid=7959 myosin heavy chain, fast skeletal muscle-like [Ctenopharyngodon idella]	Cellular Processes;Cellular Processes	Cell motility;Cell motility	ko04820//Cytoskeleton in muscle cells;ko04814//Motor proteins	K24220;K24220	GO:0016459//myosin complex	GO:0003774//cytoskeletal motor activity;GO:0005515//protein binding;GO:0005524//ATP binding;GO:0016887//ATP hydrolysis activity	GO:0007059//chromosome segregation;GO:0030261//chromosome condensation	--
ncbi_127520641	60	73	34	109	442	101	53	2.923	3.442	1.429	5.398	15.136	6.876	2.824	3.298	8.27866666666667	1.32780703220005	0.0077165224606333	0.602800602846345	CFH	XP_051764929.1 taxid=7959 complement factor H isoform X1 [Ctenopharyngodon idella]	Human Diseases;Organismal Systems	Infectious disease: bacterial;Immune system	ko05150//Staphylococcus aureus infection;ko04610//Complement and coagulation cascades	K04004;K04004	GO:0016020//membrane	GO:0004930//G protein-coupled receptor activity	-	--
ncbi_127504483	32	96	61	77	32	21	24	1.771	5.262	2.784	4.255	1.353	1.591	1.66	3.518	1.53466666666667	-1.19683	0.00774786100660753	0.602800602846345	Dhrs3	XP_048034493.1 taxid=75352 short-chain dehydrogenase/reductase 3a isoform X1 [Megalobrama amblycephala]	Metabolism;Metabolism;Metabolism	Global and overview maps;Global and overview maps;Metabolism of cofactors and vitamins	ko01100//Metabolic pathways;ko01240//Biosynthesis of cofactors;ko00830//Retinol metabolism	K11146;K11146;K11146	GO:0005737//cytoplasm	GO:0003858//3-hydroxybutyrate dehydrogenase activity;GO:0003978//UDP-glucose 4-epimerase activity;GO:0004316//3-oxoacyl-[acyl-carrier-protein] reductase (NADPH) activity;GO:0004757//sepiapterin reductase activity;GO:0008667//2,3-dihydro-2,3-dihydroxybenzoate dehydrogenase activity;GO:0016491//oxidoreductase activity;GO:0016628//oxidoreductase activity, acting on the CH-CH group of donors, NAD or …	GO:0000272//polysaccharide catabolic process;GO:0006012//galactose metabolic process;GO:0006633//fatty acid biosynthetic process;GO:0006729//tetrahydrobiopterin biosynthetic process;GO:0015995//chlorophyll biosynthetic process;GO:0019290//siderophore biosynthetic process;GO:0042619//poly-hydroxybutyrate biosynthetic process;GO:0045150//acetoin catabolic process	--
ncbi_127515939	26	54	37	23	18	3	6	3.842	7.904	4.509	3.394	2.031	0.607	1.108	4.91225	1.24866666666667	-1.976	0.00777680658175832	0.602800602846345	Saa3	XP_051756081.1 taxid=7959 serum amyloid A isoform X1 [Ctenopharyngodon idella]	-	-	-	-	GO:0005575//cellular_component;GO:0005576//extracellular region;GO:0005615//extracellular space;GO:0032991//protein-containing complex;GO:0032994//protein-lipid complex;GO:0034358//plasma lipoprotein particle;GO:0034364//high-density lipoprotein particle;GO:1990777//lipoprotein particle	-	GO:0002526//acute inflammatory response;GO:0006950//response to stress;GO:0006952//defense response;GO:0006953//acute-phase response;GO:0006954//inflammatory response;GO:0008150//biological_process;GO:0050896//response to stimulus	--
ncbi_127520198	3	0	3	2	48	6	4	0.204	0	0.168	0.136	2.488	0.558	0.339	0.127	1.12833333333333	3.15129293096903	0.00779075847266108	0.602800602846345	SEC14L2	XP_051764101.1 taxid=7959 SEC14-like protein 2 isoform X1 [Ctenopharyngodon idella]	-	-	-	-	-	-	-	--
ncbi_127516207	44	69	17	34	283	48	51	0.73	1.13	0.233	0.564	3.575	1.091	1.058	0.66425	1.908	1.52226294351501	0.00786553237326671	0.606647971387813	PC	XP_051756548.1 taxid=7959 pyruvate carboxylase, mitochondrial [Ctenopharyngodon idella]	Metabolism;Metabolism;Metabolism;Metabolism;Metabolism	Global and overview maps;Global and overview maps;Global and overview maps;Carbohydrate metabolism;Carbohydrate metabolism	ko01100//Metabolic pathways;ko01200//Carbon metabolism;ko01230//Biosynthesis of amino acids;ko00620//Pyruvate metabolism;ko00020//Citrate cycle (TCA cycle)	K01958;K01958;K01958;K01958;K01958	GO:0005737//cytoplasm;GO:0005951//carbamoyl-phosphate synthase complex;GO:0009317//acetyl-CoA carboxylase complex;GO:0009320//phosphoribosylaminoimidazole carboxylase complex;GO:0016020//membrane;GO:0045252//oxoglutarate dehydrogenase complex;GO:0045254//pyruvate dehydrogenase complex	GO:0000287//magnesium ion binding;GO:0003824//catalytic activity;GO:0003852//2-isopropylmalate synthase activity;GO:0003989//acetyl-CoA carboxylase activity;GO:0004075//biotin carboxylase activity;GO:0004088//carbamoyl-phosphate synthase (glutamine-hydrolyzing) activity;GO:0004149//dihydrolipoyllysine-residue succinyltransferase activity;GO:0004410//homocitrate synthase activity;GO:0004644//phosp…	GO:0006090//pyruvate metabolic process;GO:0006094//gluconeogenesis;GO:0006096//glycolytic process;GO:0006099//tricarboxylic acid cycle;GO:0006633//fatty acid biosynthetic process;GO:0006810//transport;GO:0006814//sodium ion transport;GO:0009056//catabolic process;GO:0009059//macromolecule biosynthetic process;GO:0009085//lysine biosynthetic process;GO:0009097//isoleucine biosynthetic process;GO:0…	--
ncbi_127522431	1	0	1	0	23	5	5	0.103	0	0.085	0	1.81	0.705	0.644	0.047	1.053	4.48570086934808	0.00799930981074477	0.612642453767548	uox	XP_051768367.1 taxid=7959 uricase [Ctenopharyngodon idella]	Metabolism;Metabolism;Metabolism	Global and overview maps;Nucleotide metabolism;Biosynthesis of other secondary metabolites	ko01100//Metabolic pathways;ko00230//Purine metabolism;ko00232//Caffeine metabolism	K00365;K00365;K00365	GO:0005575//cellular_component;GO:0005576//extracellular region;GO:0005622//intracellular anatomical structure;GO:0005737//cytoplasm;GO:0005777//peroxisome;GO:0005782//peroxisomal matrix;GO:0005829//cytosol;GO:0031907//microbody lumen;GO:0031974//membrane-enclosed lumen;GO:0042579//microbody;GO:0043226//organelle;GO:0043227//membrane-bounded organelle;GO:0043229//intracellular organelle;GO:004323…	GO:0003674//molecular_function;GO:0003824//catalytic activity;GO:0004150//dihydroneopterin aldolase activity;GO:0004846//urate oxidase activity;GO:0016491//oxidoreductase activity;GO:0016661//oxidoreductase activity, acting on other nitrogenous compounds as donors;GO:0016663//oxidoreductase activity, acting on other nitrogenous compounds as donors, oxygen as acceptor	GO:0000255//allantoin metabolic process;GO:0006082//organic acid metabolic process;GO:0006139//nucleobase-containing compound metabolic process;GO:0006144//purine nucleobase metabolic process;GO:0006145//purine nucleobase catabolic process;GO:0006725//cellular aromatic compound metabolic process;GO:0006760//folic acid-containing compound metabolic process;GO:0006807//nitrogen compound metabolic p…	--
ncbi_127503180	2	1	33	0	0	0	0	0.046	0.02	0.549	0	0	0	0	0.15375	0.001	-7.26444	0.00800704307342064	0.612642453767548	NLRC3	XP_051732656.1 taxid=7959 NACHT, LRR and PYD domains-containing protein 3-like isoform X1 [Ctenopharyngodon idella]	-	-	-	-	-	GO:0003677//DNA binding;GO:0003899//DNA-directed 5'-3' RNA polymerase activity;GO:0005515//protein binding	GO:0006351//transcription, DNA-templated	--
ncbi_127517128	84	226	170	112	95	50	59	5.745	15.246	9.559	7.573	4.932	4.629	5.038	9.53075	4.86633333333333	-0.969755	0.00801914517484155	0.612642453767548	Pold2	XP_051758313.1 taxid=7959 DNA polymerase delta subunit 2-like [Ctenopharyngodon idella]	Genetic Information Processing;Genetic Information Processing;Genetic Information Processing;Genetic Information Processing;Genetic Information Processing	Replication and repair;Replication and repair;Replication and repair;Replication and repair;Replication and repair	ko03420//Nucleotide excision repair;ko03410//Base excision repair;ko03440//Homologous recombination;ko03030//DNA replication;ko03430//Mismatch repair	K02328;K02328;K02328;K02328;K02328	GO:0000228//nuclear chromosome;GO:0005575//cellular_component;GO:0005622//intracellular anatomical structure;GO:0005634//nucleus;GO:0005654//nucleoplasm;GO:0005657//replication fork;GO:0005694//chromosome;GO:0005737//cytoplasm;GO:0005829//cytosol;GO:0030894//replisome;GO:0031974//membrane-enclosed lumen;GO:0031981//nuclear lumen;GO:0032991//protein-containing complex;GO:0032993//protein-DNA compl…	GO:0003674//molecular_function;GO:0003676//nucleic acid binding;GO:0003677//DNA binding;GO:0003824//catalytic activity;GO:0003887//DNA-directed DNA polymerase activity;GO:0005488//binding;GO:0016740//transferase activity;GO:0016772//transferase activity, transferring phosphorus-containing groups;GO:0016779//nucleotidyltransferase activity;GO:0034061//DNA polymerase activity;GO:0097159//organic cy…	GO:0000003//reproduction;GO:0000278//mitotic cell cycle;GO:0000723//telomere maintenance;GO:0000731//DNA synthesis involved in DNA repair;GO:0006139//nucleobase-containing compound metabolic process;GO:0006259//DNA metabolic process;GO:0006260//DNA replication;GO:0006261//DNA-dependent DNA replication;GO:0006271//DNA strand elongation involved in DNA replication;GO:0006272//leading strand elongat…	--
ncbi_127495207	6	0	2	2	52	6	7	0.422	0	0.116	0.141	2.712	0.561	0.597	0.16975	1.29	2.92588758606589	0.00806582435597686	0.614270862430967	CLDN15	XP_051717868.1 taxid=7959 claudin 15-like b isoform X1 [Ctenopharyngodon idella]	Human Diseases;Environmental Information Processing;Cellular Processes;Human Diseases;Organismal Systems	Infectious disease: bacterial;Signaling molecules and interaction;Cellular community - eukaryotes;Infectious disease: viral;Immune system	ko05130//Pathogenic Escherichia coli infection;ko04514//Cell adhesion molecules;ko04530//Tight junction;ko05160//Hepatitis C;ko04670//Leukocyte transendothelial migration	K06087;K06087;K06087;K06087;K06087	GO:0005886//plasma membrane;GO:0016020//membrane	GO:0005244//voltage-gated ion channel activity;GO:0005262//calcium channel activity	-	--
ncbi_127506699	650	587	782	549	518	314	339	34.389	30.765	34.125	29.009	20.933	22.75	22.415	32.072	22.0326666666667	-0.54167	0.00831706998359734	0.631419438441255	CDKN1B	XP_051739369.1 taxid=7959 cyclin-dependent kinase inhibitor 1Bb [Ctenopharyngodon idella]	Human Diseases;Environmental Information Processing;Human Diseases;Human Diseases;Human Diseases;Human Diseases;Human Diseases;Human Diseases;Human Diseases;Cellular Processes;Environmental Information Processing;Human Diseases;Human Diseases;Environmental Information Processing;Human Diseases;Human Diseases;Human Diseases;Environmental Information Processing;Human Diseases	Cancer: overview;Signal transduction;Infectious disease: viral;Cancer: overview;Cancer: overview;Infectious disease: viral;Cancer: overview;Endocrine and metabolic disease;Cancer: specific types;Cell growth and death;Signal transduction;Infectious disease: viral;Endocrine and metabolic disease;Signal transduction;Drug resistance: antineoplastic;Cancer: specific types;Cancer: specific types;Signal…	ko05200//Pathways in cancer;ko04151//PI3K-Akt signaling pathway;ko05165//Human papillomavirus infection;ko05202//Transcriptional misregulation in cancer;ko05203//Viral carcinogenesis;ko05169//Epstein-Barr virus infection;ko05206//MicroRNAs in cancer;ko04934//Cushing syndrome;ko05226//Gastric cancer;ko04110//Cell cycle;ko04068//FoxO signaling pathway;ko05162//Measles;ko04933//AGE-RAGE signaling pa…	K06624;K06624;K06624;K06624;K06624;K06624;K06624;K06624;K06624;K06624;K06624;K06624;K06624;K06624;K06624;K06624;K06624;K06624;K06624	GO:0005634//nucleus	GO:0004861//cyclin-dependent protein serine/threonine kinase inhibitor activity	GO:0051726//regulation of cell cycle	--
ncbi_127520578	4	1	0	0	45	8	1	0.239	0.059	0	0	2.042	0.656	0.075	0.0745	0.924333333333333	3.63310087985616	0.00838469618226206	0.632292494879465	AHSG	XP_051764815.1 taxid=7959 fetuin-B isoform X1 [Ctenopharyngodon idella]	-	-	-	-	-	GO:0004869//cysteine-type endopeptidase inhibitor activity	-	--
ncbi_127521722	3	8	40	4	104	20	59	0.245	0.648	2.696	0.326	6.491	2.238	6.025	0.97875	4.918	2.32905942741768	0.00840051709005428	0.632292494879465	--	XP_051767062.1 taxid=7959 osteopontin [Ctenopharyngodon idella]	-	-	-	-	GO:0005634//nucleus	GO:0008270//zinc ion binding	-	--
ncbi_127509105	0	0	0	0	0	12	15	0	0	0	0	0	1.267	1.445	0.001	0.904	9.82017896241519	0.00840689500995903	0.632292494879465	pvalb2	XP_051743547.1 taxid=7959 parvalbumin 1 [Ctenopharyngodon idella]	-	-	-	-	-	GO:0005509//calcium ion binding	-	--
ncbi_127500059	45	238	56	173	63	44	36	2.859	15.177	2.966	11.124	3.106	3.9	2.904	8.0315	3.30333333333333	-1.28175	0.00843959362542948	0.632786620497372	FAM219B	XP_051726124.1 taxid=7959 protein FAM219B-like [Ctenopharyngodon idella]	-	-	-	-	-	-	-	--
ncbi_127500202	692	903	808	589	688	220	260	13.329	17.229	12.837	11.331	10.122	5.803	6.259	13.6815	7.39466666666667	-0.887669	0.00857979919367107	0.641313508865204	SEMA3E	XP_051727128.1 taxid=7959 LOW QUALITY PROTEIN: semaphorin-3E [Ctenopharyngodon idella]	-	-	-	-	GO:0005575//cellular_component;GO:0005576//extracellular region;GO:0005615//extracellular space	GO:0003674//molecular_function;GO:0005102//signaling receptor binding;GO:0005488//binding;GO:0005515//protein binding;GO:0030215//semaphorin receptor binding;GO:0038191//neuropilin binding	GO:0001525//angiogenesis;GO:0001568//blood vessel development;GO:0001569//branching involved in blood vessel morphogenesis;GO:0001763//morphogenesis of a branching structure;GO:0001944//vasculature development;GO:0001952//regulation of cell-matrix adhesion;GO:0001953//negative regulation of cell-matrix adhesion;GO:0002009//morphogenesis of an epithelium;GO:0002040//sprouting angiogenesis;GO:00069…	--
ncbi_127509255	0	0	2	0	30	5	2	0	0	0.147	0	1.692	0.506	0.185	0.03675	0.794333333333333	4.43392839063275	0.00872102060391845	0.649863621494452	CPB2	XP_051743800.1 taxid=7959 carboxypeptidase B2 isoform X1 [Ctenopharyngodon idella]	Organismal Systems;Organismal Systems;Organismal Systems	Digestive system;Digestive system;Immune system	ko04972//Pancreatic secretion;ko04974//Protein digestion and absorption;ko04610//Complement and coagulation cascades	K01300;K01300;K01300	GO:0005575//cellular_component;GO:0005576//extracellular region;GO:0005615//extracellular space	GO:0003674//molecular_function;GO:0003824//catalytic activity;GO:0004180//carboxypeptidase activity;GO:0004181//metallocarboxypeptidase activity;GO:0005488//binding;GO:0008233//peptidase activity;GO:0008235//metalloexopeptidase activity;GO:0008237//metallopeptidase activity;GO:0008238//exopeptidase activity;GO:0008270//zinc ion binding;GO:0016787//hydrolase activity;GO:0043167//ion binding;GO:004…	GO:0001678//cellular glucose homeostasis;GO:0001889//liver development;GO:0002673//regulation of acute inflammatory response;GO:0002682//regulation of immune system process;GO:0002697//regulation of immune effector process;GO:0002920//regulation of humoral immune response;GO:0003330//regulation of extracellular matrix constituent secretion;GO:0003331//positive regulation of extracellular matrix c…	--
ncbi_127496239	87	387	68	75	60	72	35	1.148	5.061	0.74	0.989	0.605	1.302	0.577	1.9845	0.828	-1.26107	0.00894068828854104	0.664188923226647	TY3B-G	XP_051719957.1 taxid=7959 retrovirus-related Pol polyprotein from transposon opus [Ctenopharyngodon idella]	-	-	-	-	-	GO:0003676//nucleic acid binding;GO:0003964//RNA-directed DNA polymerase activity;GO:0008270//zinc ion binding	GO:0000373//Group II intron splicing;GO:0015074//DNA integration	--
ncbi_127498836	37	2966	364	218	91	9	105	1.575	125.082	12.781	9.269	2.959	0.525	5.586	37.1767	3.02333333333333	-3.62019	0.00901233383169723	0.667463916623986	COCH	XP_051724583.1 taxid=7959 cochlin [Ctenopharyngodon idella]	-	-	-	-	GO:0005575//cellular_component;GO:0005576//extracellular region;GO:0005615//extracellular space;GO:0031012//extracellular matrix;GO:0062023//collagen-containing extracellular matrix	GO:0003674//molecular_function;GO:0005488//binding;GO:0005518//collagen binding;GO:0044877//protein-containing complex binding	GO:0002682//regulation of immune system process;GO:0002684//positive regulation of immune system process;GO:0003008//system process;GO:0006950//response to stress;GO:0006952//defense response;GO:0007600//sensory perception;GO:0007605//sensory perception of sound;GO:0008150//biological_process;GO:0008360//regulation of cell shape;GO:0009605//response to external stimulus;GO:0009607//response to bi…	--
ncbi_127521153	2	1	4	5	39	15	6	0.152	0.075	0.251	0.38	2.264	1.561	0.57	0.2145	1.465	2.77185111181007	0.00905831074734994	0.66882368804671	--	XP_051766168.1 taxid=7959 aquaporin 12 [Ctenopharyngodon idella]	-	-	-	-	GO:0005575//cellular_component;GO:0005622//intracellular anatomical structure;GO:0005737//cytoplasm;GO:0016020//membrane;GO:0016021//integral component of membrane;GO:0031224//intrinsic component of membrane	GO:0003674//molecular_function;GO:0005215//transporter activity;GO:0015267//channel activity;GO:0022803//passive transmembrane transporter activity;GO:0022857//transmembrane transporter activity	GO:0006810//transport;GO:0008150//biological_process;GO:0051179//localization;GO:0051234//establishment of localization;GO:0055085//transmembrane transport	--
ncbi_127525217	1819	1419	1906	2838	1772	547	851	41.179	31.822	35.589	64.166	30.64	16.958	24.131	43.189	23.9096666666667	-0.85307	0.0091330678177802	0.672293727693012	THBS2	XP_051773570.1 taxid=7959 thrombospondin-2 [Ctenopharyngodon idella]	Environmental Information Processing;Human Diseases;Cellular Processes;Cellular Processes;Cellular Processes;Environmental Information Processing;Human Diseases	Signal transduction;Infectious disease: viral;Cell motility;Cellular community - eukaryotes;Transport and catabolism;Signaling molecules and interaction;Infectious disease: parasitic	ko04151//PI3K-Akt signaling pathway;ko05165//Human papillomavirus infection;ko04820//Cytoskeleton in muscle cells;ko04510//Focal adhesion;ko04145//Phagosome;ko04512//ECM-receptor interaction;ko05144//Malaria	K04659;K04659;K04659;K04659;K04659;K04659;K04659	GO:0005576//extracellular region	GO:0005509//calcium ion binding;GO:0005515//protein binding	GO:0007155//cell adhesion;GO:0007165//signal transduction	--
ncbi_127510988	514	359	330	361	319	176	171	11.684	8.038	6.148	8.278	5.533	5.273	4.894	8.537	5.23333333333333	-0.705999	0.00921270096099681	0.676100581434608	Prkcq	XP_051747173.1 taxid=7959 protein kinase C theta type isoform X1 [Ctenopharyngodon idella]	Human Diseases;Cellular Processes;Organismal Systems;Organismal Systems;Organismal Systems;Human Diseases;Organismal Systems;Environmental Information Processing;Organismal Systems;Human Diseases;Organismal Systems	Infectious disease: bacterial;Transport and catabolism;Circulatory system;Immune system;Immune system;Endocrine and metabolic disease;Sensory system;Signal transduction;Immune system;Cancer: overview;Endocrine system	ko05131//Shigellosis;ko04140//Autophagy - animal;ko04270//Vascular smooth muscle contraction;ko04660//T cell receptor signaling pathway;ko04659//Th17 cell differentiation;ko04931//Insulin resistance;ko04750//Inflammatory mediator regulation of TRP channels;ko04064//NF-kappa B signaling pathway;ko04658//Th1 and Th2 cell differentiation;ko05235//PD-L1 expression and PD-1 checkpoint pathway in cance…	K18052;K18052;K18052;K18052;K18052;K18052;K18052;K18052;K18052;K18052;K18052	GO:0001772//immunological synapse;GO:0005575//cellular_component;GO:0005622//intracellular anatomical structure;GO:0005634//nucleus;GO:0005737//cytoplasm;GO:0005815//microtubule organizing center;GO:0005829//cytosol;GO:0005856//cytoskeleton;GO:0005886//plasma membrane;GO:0015630//microtubule cytoskeleton;GO:0016020//membrane;GO:0016234//inclusion body;GO:0016235//aggresome;GO:0031594//neuromuscul…	GO:0000166//nucleotide binding;GO:0003674//molecular_function;GO:0003824//catalytic activity;GO:0004672//protein kinase activity;GO:0004674//protein serine/threonine kinase activity;GO:0004697//protein kinase C activity;GO:0005488//binding;GO:0005524//ATP binding;GO:0016301//kinase activity;GO:0016740//transferase activity;GO:0016772//transferase activity, transferring phosphorus-containing group…	GO:0000902//cell morphogenesis;GO:0000904//cell morphogenesis involved in differentiation;GO:0001558//regulation of cell growth;GO:0001666//response to hypoxia;GO:0001775//cell activation;GO:0001817//regulation of cytokine production;GO:0001819//positive regulation of cytokine production;GO:0002253//activation of immune response;GO:0002376//immune system process;GO:0002429//immune response-activa…	--
ncbi_127496054	36	134	121	205	17	20	89	1.942	7.072	5.317	10.909	0.688	1.485	5.926	6.31	2.69966666666667	-1.22486	0.0093365797974894	0.683121720651355	Prrx1	XP_051719600.1 taxid=7959 paired mesoderm homeobox protein 1-like [Ctenopharyngodon idella]	-	-	-	-	GO:0005886//plasma membrane	GO:0003677//DNA binding;GO:0015385//sodium:proton antiporter activity	GO:0006355//regulation of transcription, DNA-templated;GO:0006814//sodium ion transport;GO:0006883//cellular sodium ion homeostasis;GO:0006885//regulation of pH	TF_Otx
ncbi_127518699	50	61	134	109	57	21	28	1.917	2.317	4.237	4.174	1.669	1.103	1.342	3.16125	1.37133333333333	-1.20492	0.00963018104620927	0.701357411685043	Tmprss3	XP_051761661.1 taxid=7959 transmembrane protease serine 3 [Ctenopharyngodon idella]	-	-	-	-	GO:0016020//membrane	GO:0004252//serine-type endopeptidase activity;GO:0005515//protein binding;GO:0070008//serine-type exopeptidase activity	GO:0006508//proteolysis	--
ncbi_127523695	19	5	31	10	69	37	51	2.841	0.741	3.823	1.493	7.88	7.575	9.529	2.2245	8.328	1.90448897012363	0.00964946176288833	0.701357411685043	--	XP_051770656.1 taxid=7959 protachykinin-1 isoform X1 [Ctenopharyngodon idella]	-	-	-	-	-	-	GO:0007217//tachykinin receptor signaling pathway	--
ncbi_127520004	5	1	0	1	13	0	51	0.32	0.063	0	0.064	0.636	0	4.083	0.11175	1.573	3.81517193423237	0.00967269698169975	0.701357411685043	Vtcn1	XP_051763682.1 taxid=7959 myelin-oligodendrocyte glycoprotein-like [Ctenopharyngodon idella]	-	-	-	-	GO:0000276//mitochondrial proton-transporting ATP synthase complex, coupling factor F(o);GO:0016010//dystrophin-associated glycoprotein complex;GO:0016020//membrane	GO:0004222//metalloendopeptidase activity;GO:0015078//proton transmembrane transporter activity;GO:0015252//proton channel activity;GO:0016887//ATP hydrolysis activity;GO:0061630//ubiquitin protein ligase activity	GO:0006508//proteolysis;GO:0007034//vacuolar transport;GO:0009306//protein secretion;GO:0015986//ATP synthesis coupled proton transport;GO:0030001//metal ion transport;GO:0051301//cell division;GO:1902600//proton transmembrane transport	zf-LITAF-like
ncbi_127510595	1165	1204	1526	1007	2507	1611	1664	80.897	82.821	87.4	69.838	132.971	153.195	144.407	80.239	143.524333333333	0.838919823143167	0.0100731882260306	0.72821633569555	ucp2	XP_051746288.1 taxid=7959 mitochondrial brown fat uncoupling protein 1 [Ctenopharyngodon idella]	-	-	-	-	GO:0005575//cellular_component;GO:0005622//intracellular anatomical structure;GO:0005737//cytoplasm;GO:0005739//mitochondrion;GO:0005740//mitochondrial envelope;GO:0005743//mitochondrial inner membrane;GO:0016020//membrane;GO:0016021//integral component of membrane;GO:0019866//organelle inner membrane;GO:0031090//organelle membrane;GO:0031224//intrinsic component of membrane;GO:0031966//mitochond…	GO:0000166//nucleotide binding;GO:0001882//nucleoside binding;GO:0001883//purine nucleoside binding;GO:0003674//molecular_function;GO:0005215//transporter activity;GO:0005488//binding;GO:0005504//fatty acid binding;GO:0005525//GTP binding;GO:0005543//phospholipid binding;GO:0008289//lipid binding;GO:0008324//cation transmembrane transporter activity;GO:0015075//ion transmembrane transporter activ…	GO:0000302//response to reactive oxygen species;GO:0000303//response to superoxide;GO:0000305//response to oxygen radical;GO:0001101//response to acid chemical;GO:0001666//response to hypoxia;GO:0002021//response to dietary excess;GO:0002024//diet induced thermogenesis;GO:0006082//organic acid metabolic process;GO:0006355//regulation of transcription, DNA-templated;GO:0006357//regulation of trans…	--
ncbi_127501339	8	7	6	6	86	9	7	0.18	0.103	0.146	0.121	1.165	0.249	0.13	0.1375	0.514666666666667	1.9042067281349	0.0104239285170173	0.748399618808835	CRYBG2	XP_051729242.1 taxid=7959 beta/gamma crystallin domain-containing protein 2 [Ctenopharyngodon idella]	-	-	-	-	-	-	-	--
ncbi_127499535	1	0	3	1	45	2	2	0.053	0	0.131	0.053	1.821	0.145	0.132	0.05925	0.699333333333333	3.56109321295785	0.0104524885386426	0.748399618808835	TAT	XP_051725866.1 taxid=7959 tyrosine aminotransferase [Ctenopharyngodon idella]	Metabolism;Metabolism;Metabolism;Metabolism;Metabolism;Metabolism	Global and overview maps;Amino acid metabolism;Amino acid metabolism;Amino acid metabolism;Metabolism of cofactors and vitamins;Amino acid metabolism	ko01100//Metabolic pathways;ko00270//Cysteine and methionine metabolism;ko00350//Tyrosine metabolism;ko00360//Phenylalanine metabolism;ko00130//Ubiquinone and other terpenoid-quinone biosynthesis;ko00400//Phenylalanine, tyrosine and tryptophan biosynthesis	K00815;K00815;K00815;K00815;K00815;K00815	GO:0005575//cellular_component;GO:0005622//intracellular anatomical structure;GO:0005737//cytoplasm;GO:0005739//mitochondrion;GO:0005829//cytosol;GO:0043226//organelle;GO:0043227//membrane-bounded organelle;GO:0043229//intracellular organelle;GO:0043231//intracellular membrane-bounded organelle	GO:0003674//molecular_function;GO:0003824//catalytic activity;GO:0003961//O-acetylhomoserine aminocarboxypropyltransferase activity;GO:0004069//L-aspartate:2-oxoglutarate aminotransferase activity;GO:0004124//cysteine synthase activity;GO:0004400//histidinol-phosphate transaminase activity;GO:0004837//tyrosine decarboxylase activity;GO:0004838//L-tyrosine:2-oxoglutarate aminotransferase activity;…	GO:0000105//histidine biosynthetic process;GO:0002119//nematode larval development;GO:0002164//larval development;GO:0005975//carbohydrate metabolic process;GO:0005996//monosaccharide metabolic process;GO:0006006//glucose metabolic process;GO:0006082//organic acid metabolic process;GO:0006094//gluconeogenesis;GO:0006103//2-oxoglutarate metabolic process;GO:0006520//cellular amino acid metabolic p…	--
ncbi_127515419	1	0	1	0	23	7	2	0.061	0	0.05	0	1.064	0.58	0.151	0.02775	0.598333333333333	4.43038976163915	0.0104683472747697	0.748399618808835	Cideb	XP_051754980.1 taxid=7959 cell death activator CIDE-B [Ctenopharyngodon idella]	-	-	-	-	GO:0005575//cellular_component;GO:0005622//intracellular anatomical structure;GO:0005737//cytoplasm;GO:0005811//lipid droplet;GO:0005829//cytosol;GO:0043226//organelle;GO:0043228//non-membrane-bounded organelle;GO:0043229//intracellular organelle;GO:0043232//intracellular non-membrane-bounded organelle;GO:0048471//perinuclear region of cytoplasm	GO:0003674//molecular_function;GO:0005488//binding;GO:0005515//protein binding;GO:0042802//identical protein binding	GO:0006508//proteolysis;GO:0006807//nitrogen compound metabolic process;GO:0006915//apoptotic process;GO:0006950//response to stress;GO:0006974//cellular response to DNA damage stimulus;GO:0007154//cell communication;GO:0007165//signal transduction;GO:0008150//biological_process;GO:0008152//metabolic process;GO:0008219//cell death;GO:0008630//intrinsic apoptotic signaling pathway in response to D…	--
ncbi_127509165	2647	3070	8897	2022	1646	1618	1124	424.919	488.176	1177.88	324.109	201.807	355.774	225.394	603.77	260.991666666667	-1.20999	0.0104759877271532	0.748399618808835	hbb2	XP_051743645.1 taxid=7959 hemoglobin, beta adult 2 [Ctenopharyngodon idella]	-	-	-	-	-	GO:0020037//heme binding	-	--
ncbi_127522350	190	158	177	220	322	285	298	2.713	2.241	2.085	3.143	3.511	5.576	5.328	2.5455	4.805	0.916587365397293	0.0105879711047396	0.754174953572303	EML6	XP_051768159.1 taxid=7959 echinoderm microtubule-associated protein-like 6 isoform X1 [Ctenopharyngodon idella]	-	-	-	-	GO:0030117//membrane coat;GO:0042597//periplasmic space	GO:0005198//structural molecule activity;GO:0005215//transporter activity;GO:0005515//protein binding	GO:0006886//intracellular protein transport;GO:0016192//vesicle-mediated transport;GO:0017038//protein import	--
ncbi_127523590	365	345	394	349	266	244	121	8.511	6.347	10.542	7.023	6.088	10.831	5.781	8.10575	7.56666666666667	-0.0992878	0.0109017573236561	0.773717495475944	CHRM3	XP_051770451.1 taxid=7959 muscarinic acetylcholine receptor M3-like [Ctenopharyngodon idella]	Environmental Information Processing;Human Diseases;Human Diseases;Environmental Information Processing;Cellular Processes;Organismal Systems;Organismal Systems;Organismal Systems;Organismal Systems;Organismal Systems;Organismal Systems	Signaling molecules and interaction;Neurodegenerative disease;Neurodegenerative disease;Signal transduction;Cell motility;Nervous system;Digestive system;Endocrine system;Digestive system;Digestive system;Sensory system	ko04080//Neuroactive ligand-receptor interaction;ko05022//Pathways of neurodegeneration - multiple diseases;ko05010//Alzheimer disease;ko04020//Calcium signaling pathway;ko04810//Regulation of actin cytoskeleton;ko04725//Cholinergic synapse;ko04972//Pancreatic secretion;ko04911//Insulin secretion;ko04971//Gastric acid secretion;ko04970//Salivary secretion;ko04742//Taste transduction	K04131;K04131;K04131;K04131;K04131;K04131;K04131;K04131;K04131;K04131;K04131	GO:0016020//membrane	GO:0003700//DNA-binding transcription factor activity;GO:0004930//G protein-coupled receptor activity;GO:0004984//olfactory receptor activity	GO:0006355//regulation of transcription, DNA-templated;GO:0007186//G protein-coupled receptor signaling pathway	--
ncbi_127525525	245	168	150	208	147	60	94	16.39	11.133	8.277	13.897	7.511	5.497	7.859	12.4243	6.95566666666667	-0.836898	0.0109287046271435	0.773717495475944	SIX2	XP_016313132.1 taxid=1608454 PREDICTED: homeobox protein SIX2 [Sinocyclocheilus anshuiensis]	-	-	-	-	GO:0005575//cellular_component;GO:0005622//intracellular anatomical structure;GO:0005634//nucleus;GO:0043226//organelle;GO:0043227//membrane-bounded organelle;GO:0043229//intracellular organelle;GO:0043231//intracellular membrane-bounded organelle	GO:0000976//transcription cis-regulatory region binding;GO:0000977//RNA polymerase II transcription regulatory region sequence-specific DNA binding;GO:0000978//RNA polymerase II cis-regulatory region sequence-specific DNA binding;GO:0000981//DNA-binding transcription factor activity, RNA polymerase II-specific;GO:0000987//cis-regulatory region sequence-specific DNA binding;GO:0001067//transcripti…	GO:0001501//skeletal system development;GO:0001655//urogenital system development;GO:0001656//metanephros development;GO:0001704//formation of primary germ layer;GO:0001707//mesoderm formation;GO:0001708//cell fate specification;GO:0001710//mesodermal cell fate commitment;GO:0001822//kidney development;GO:0002009//morphogenesis of an epithelium;GO:0002062//chondrocyte differentiation;GO:0003002//…	TF_Otx
ncbi_127502146	241	169	377	342	215	108	123	34.836	24.199	44.947	49.373	23.738	21.378	22.22	38.3387	22.4453333333333	-0.772388	0.0109581757762098	0.773717495475944	C1QL3	XP_051730715.1 taxid=7959 complement C1q-like protein 4 [Ctenopharyngodon idella]	-	-	-	-	GO:0016020//membrane	GO:0005164//tumor necrosis factor receptor binding	GO:0006955//immune response	--
ncbi_127513932	852	568	1445	660	2808	1153	1099	18.082	11.488	24.461	12.792	41.93	30.78	29.154	16.7057	33.9546666666667	1.02326511591904	0.0112741316766214	0.793711979489585	BNC2	XP_051752124.1 taxid=7959 zinc finger protein basonuclin-2 isoform X1 [Ctenopharyngodon idella]	-	-	-	-	GO:0005575//cellular_component;GO:0005622//intracellular anatomical structure;GO:0005634//nucleus;GO:0005654//nucleoplasm;GO:0031974//membrane-enclosed lumen;GO:0031981//nuclear lumen;GO:0043226//organelle;GO:0043227//membrane-bounded organelle;GO:0043229//intracellular organelle;GO:0043231//intracellular membrane-bounded organelle;GO:0043233//organelle lumen;GO:0070013//intracellular organelle l…	GO:0000981//DNA-binding transcription factor activity, RNA polymerase II-specific;GO:0003674//molecular_function;GO:0003676//nucleic acid binding;GO:0003677//DNA binding;GO:0003700//DNA-binding transcription factor activity;GO:0005488//binding;GO:0043167//ion binding;GO:0043169//cation binding;GO:0046872//metal ion binding;GO:0097159//organic cyclic compound binding;GO:0140110//transcription regu…	GO:0003416//endochondral bone growth;GO:0006139//nucleobase-containing compound metabolic process;GO:0006351//transcription, DNA-templated;GO:0006355//regulation of transcription, DNA-templated;GO:0006357//regulation of transcription by RNA polymerase II;GO:0006725//cellular aromatic compound metabolic process;GO:0006807//nitrogen compound metabolic process;GO:0007275//multicellular organism deve…	zf-C2H2
ncbi_127500292	0	1	0	0	0	56	35	0	0.038	0	0	0	1.734	1.05	0.0095	0.928	6.61005348168399	0.011367705506985	0.795716124973437	CASR	XP_051727337.1 taxid=7959 extracellular calcium-sensing receptor-like isoform X1 [Ctenopharyngodon idella]	-	-	-	-	GO:0016020//membrane	GO:0004930//G protein-coupled receptor activity	GO:0007186//G protein-coupled receptor signaling pathway	--
ncbi_127524406	936	429	1065	288	523	185	256	63.403	28.787	59.502	20.624	27.06	17.161	21.672	43.079	21.9643333333333	-0.971822	0.0113683119679911	0.795716124973437	Pdlim1	XP_051771809.1 taxid=7959 PDZ and LIM domain protein 1 [Ctenopharyngodon idella]	Cellular Processes	Cell motility	ko04820//Cytoskeleton in muscle cells	K23353	GO:0005575//cellular_component;GO:0005622//intracellular anatomical structure;GO:0005667//transcription regulator complex;GO:0005737//cytoplasm;GO:0005856//cytoskeleton;GO:0016020//membrane;GO:0030016//myofibril;GO:0030017//sarcomere;GO:0030018//Z disc;GO:0030288//outer membrane-bounded periplasmic space;GO:0031674//I band;GO:0032991//protein-containing complex;GO:0043226//organelle;GO:0043228//n…	GO:0003674//molecular_function;GO:0003712//transcription coregulator activity;GO:0003713//transcription coactivator activity;GO:0004222//metalloendopeptidase activity;GO:0004252//serine-type endopeptidase activity;GO:0005488//binding;GO:0005515//protein binding;GO:0008236//serine-type peptidase activity;GO:0043167//ion binding;GO:0043169//cation binding;GO:0045152//antisigma factor binding;GO:004…	GO:0001666//response to hypoxia;GO:0006355//regulation of transcription, DNA-templated;GO:0006508//proteolysis;GO:0006950//response to stress;GO:0006979//response to oxidative stress;GO:0008150//biological_process;GO:0009628//response to abiotic stimulus;GO:0009889//regulation of biosynthetic process;GO:0009891//positive regulation of biosynthetic process;GO:0009893//positive regulation of metabo…	--
ncbi_127497707	374	249	281	314	220	164	170	18.444	12.164	11.43	15.465	8.287	11.075	10.477	14.3758	9.94633333333333	-0.531401	0.0114021730084709	0.795786241841925	SIGLEC5	XP_051722353.1 taxid=7959 sialoadhesin [Ctenopharyngodon idella]	-	-	-	-	GO:0016020//membrane	-	-	--
ncbi_127509361	1174	782	557	1030	2845	1202	943	16.984	11.182	6.59	14.85	31.428	23.849	17.038	12.4015	24.105	0.958817800115382	0.0114557314776841	0.797226738294693	FN1	XP_051744004.1 taxid=7959 fibronectin 1b isoform X1 [Ctenopharyngodon idella]	-	-	-	-	GO:0005576//extracellular region	GO:0003993//acid phosphatase activity;GO:0005515//protein binding;GO:0046872//metal ion binding	-	--
ncbi_127502966	20672	11531	10189	8391	9870	6272	6015	352.759	194.512	143.299	142.252	128.071	145.82	127.589	208.206	133.826666666667	-0.637643	0.0117026049544261	0.809906055306795	AKAP12	XP_051732426.1 taxid=7959 A-kinase anchor protein 12b isoform X1 [Ctenopharyngodon idella]	-	-	-	-	GO:0005575//cellular_component;GO:0005622//intracellular anatomical structure;GO:0005737//cytoplasm;GO:0005829//cytosol;GO:0005856//cytoskeleton;GO:0005886//plasma membrane;GO:0005938//cell cortex;GO:0016020//membrane;GO:0043226//organelle;GO:0043228//non-membrane-bounded organelle;GO:0043229//intracellular organelle;GO:0043232//intracellular non-membrane-bounded organelle;GO:0071944//cell periph…	GO:0003674//molecular_function;GO:0005198//structural molecule activity;GO:0005488//binding;GO:0005515//protein binding;GO:0005516//calmodulin binding;GO:0008179//adenylate cyclase binding;GO:0019899//enzyme binding;GO:0030159//signaling receptor complex adaptor activity;GO:0051018//protein kinase A binding	GO:0006605//protein targeting;GO:0006810//transport;GO:0006886//intracellular protein transport;GO:0007154//cell communication;GO:0007165//signal transduction;GO:0007186//G protein-coupled receptor signaling pathway;GO:0007187//G protein-coupled receptor signaling pathway, coupled to cyclic nucleotide second messenger;GO:0007188//adenylate cyclase-modulating G protein-coupled receptor signaling p…	--
ncbi_127507818	242	692	449	626	410	201	147	14.274	40.428	21.698	37.115	18.442	16.147	10.866	28.3788	15.1516666666667	-0.905335	0.0117048112708472	0.809906055306795	ubp5	XP_051741217.1 taxid=7959 uncharacterized protein LOC127507818 isoform X1 [Ctenopharyngodon idella]	-	-	-	-	-	GO:0004843//thiol-dependent deubiquitinase;GO:0032183//SUMO binding	GO:0016579//protein deubiquitination	--
ncbi_127518717	84	232	162	311	140	65	68	4.048	11.074	6.442	14.956	5.151	4.28	4.093	9.13	4.508	-1.01813	0.0117680480735567	0.811961789872922	cnmd	XP_051761695.1 taxid=7959 leukocyte cell-derived chemotaxin 1 isoform X1 [Ctenopharyngodon idella]	-	-	-	-	GO:0005575//cellular_component;GO:0005576//extracellular region;GO:0012505//endomembrane system;GO:0016020//membrane;GO:0016021//integral component of membrane;GO:0031224//intrinsic component of membrane	-	GO:0000902//cell morphogenesis;GO:0000904//cell morphogenesis involved in differentiation;GO:0001501//skeletal system development;GO:0001885//endothelial cell development;GO:0001886//endothelial cell morphogenesis;GO:0001936//regulation of endothelial cell proliferation;GO:0001937//negative regulation of endothelial cell proliferation;GO:0002064//epithelial cell development;GO:0003158//endotheliu…	--
ncbi_127505390	132	610	142	112	139	76	90	3.596	16.462	3.191	3.047	2.892	2.835	3.064	6.574	2.93033333333333	-1.16571	0.0118486638220648	0.815201535348762	COL9A3	XP_051736839.1 taxid=7959 collagen alpha-3(IX) chain [Ctenopharyngodon idella]	Environmental Information Processing;Human Diseases;Cellular Processes;Cellular Processes;Organismal Systems;Environmental Information Processing	Signal transduction;Infectious disease: viral;Cell motility;Cellular community - eukaryotes;Digestive system;Signaling molecules and interaction	ko04151//PI3K-Akt signaling pathway;ko05165//Human papillomavirus infection;ko04820//Cytoskeleton in muscle cells;ko04510//Focal adhesion;ko04974//Protein digestion and absorption;ko04512//ECM-receptor interaction	K08131;K08131;K08131;K08131;K08131;K08131	GO:0005575//cellular_component;GO:0005576//extracellular region;GO:0005581//collagen trimer;GO:0005593//FACIT collagen trimer;GO:0005594//collagen type IX trimer;GO:0005622//intracellular anatomical structure;GO:0005737//cytoplasm;GO:0005783//endoplasmic reticulum;GO:0005788//endoplasmic reticulum lumen;GO:0012505//endomembrane system;GO:0031974//membrane-enclosed lumen;GO:0032991//protein-contai…	GO:0003674//molecular_function;GO:0005198//structural molecule activity;GO:0005201//extracellular matrix structural constituent;GO:0030020//extracellular matrix structural constituent conferring tensile strength	GO:0000003//reproduction;GO:0003006//developmental process involved in reproduction;GO:0007275//multicellular organism development;GO:0007548//sex differentiation;GO:0008150//biological_process;GO:0008406//gonad development;GO:0008584//male gonad development;GO:0008585//female gonad development;GO:0009987//cellular process;GO:0016043//cellular component organization;GO:0022414//reproductive proce…	--
ncbi_127509775	19	12	20	19	3	1	6	1.219	0.745	1.096	1.2	0.149	0.089	0.465	1.065	0.234333333333333	-2.18422	0.0118920935213421	0.815871730594514	aep1	XP_051744705.1 taxid=7959 aerolysin-like protein [Ctenopharyngodon idella]	-	-	-	-	GO:0005576//extracellular region	-	-	--
ncbi_127519749	10	19	10	29	16	120	38	0.324	0.611	0.268	0.94	0.395	5.308	1.521	0.53575	2.408	2.16820354208315	0.0119716094822791	0.819006888253769	--	XP_051763216.1 taxid=7959 uncharacterized protein LOC127519749 isoform X1 [Ctenopharyngodon idella]	-	-	-	-	GO:0009539//photosystem II reaction center;GO:0015627//type II protein secretion system complex;GO:0042597//periplasmic space	GO:0008233//peptidase activity;GO:0008733//L-arabinose isomerase activity;GO:0009055//electron transfer activity;GO:0030246//carbohydrate binding	-	--
ncbi_127516200	647	261	193	261	224	159	126	19.382	7.745	4.769	7.809	5.125	6.523	4.717	9.92625	5.455	-0.86367	0.0120171544466664	0.819753651341241	Bcl6b	XP_051756536.1 taxid=7959 B-cell lymphoma 6 protein [Ctenopharyngodon idella]	-	-	-	-	GO:0005575//cellular_component;GO:0005622//intracellular anatomical structure;GO:0005634//nucleus;GO:0043226//organelle;GO:0043227//membrane-bounded organelle;GO:0043229//intracellular organelle;GO:0043231//intracellular membrane-bounded organelle	GO:0000976//transcription cis-regulatory region binding;GO:0000977//RNA polymerase II transcription regulatory region sequence-specific DNA binding;GO:0000981//DNA-binding transcription factor activity, RNA polymerase II-specific;GO:0001067//transcription regulatory region nucleic acid binding;GO:0001227//DNA-binding transcription repressor activity, RNA polymerase II-specific;GO:0003674//molecul…	GO:0000122//negative regulation of transcription by RNA polymerase II;GO:0002376//immune system process;GO:0006281//DNA repair;GO:0006355//regulation of transcription, DNA-templated;GO:0006357//regulation of transcription by RNA polymerase II;GO:0006955//immune response;GO:0008150//biological_process;GO:0009889//regulation of biosynthetic process;GO:0009890//negative regulation of biosynthetic pr…	ZBTB
ncbi_127508904	2	3	0	2	39	7	3	0.087	0.13	0	0.136	1.3	0.418	0.341	0.08825	0.686333333333333	2.95924124063992	0.012050222969588	0.819753651341241	F7	XP_051743364.1 taxid=7959 coagulation factor VIIi isoform X1 [Ctenopharyngodon idella]	Organismal Systems	Immune system	ko04610//Complement and coagulation cascades	K01320	GO:0005576//extracellular region	GO:0004252//serine-type endopeptidase activity;GO:0005509//calcium ion binding	GO:0006508//proteolysis	--
ncbi_127499966	426	293	910	427	430	138	178	93.709	63.763	164.677	93.732	72.077	41.455	48.906	103.97	54.146	-0.941244	0.0122287760073659	0.827764167144563	NMES1	XP_051726668.1 taxid=7959 normal mucosa of esophagus-specific gene 1 protein [Ctenopharyngodon idella]	-	-	-	-	GO:0005575//cellular_component;GO:0005622//intracellular anatomical structure;GO:0005634//nucleus;GO:0005737//cytoplasm;GO:0005739//mitochondrion;GO:0005740//mitochondrial envelope;GO:0005743//mitochondrial inner membrane;GO:0005746//mitochondrial respirasome;GO:0005751//mitochondrial respiratory chain complex IV;GO:0016020//membrane;GO:0019866//organelle inner membrane;GO:0031090//organelle memb…	-	GO:0006091//generation of precursor metabolites and energy;GO:0006810//transport;GO:0006811//ion transport;GO:0006812//cation transport;GO:0008150//biological_process;GO:0008152//metabolic process;GO:0009987//cellular process;GO:0022900//electron transport chain;GO:0034220//ion transmembrane transport;GO:0044237//cellular metabolic process;GO:0051179//localization;GO:0051234//establishment of loc…	--
ncbi_127513641	8	15	29	18	4	4	2	1.446	2.675	4.518	3.327	0.462	0.943	0.472	2.9915	0.625666666666667	-2.2574	0.0122363354462695	0.827764167144563	MBL2	XP_051751609.1 taxid=7959 CD209 antigen-like protein C isoform X1 [Ctenopharyngodon idella]	-	-	-	-	GO:0005577//fibrinogen complex;GO:0005737//cytoplasm;GO:0005886//plasma membrane;GO:0016020//membrane;GO:0016459//myosin complex;GO:0031514//motile cilium	GO:0003700//DNA-binding transcription factor activity;GO:0003723//RNA binding;GO:0004519//endonuclease activity;GO:0005102//signaling receptor binding;GO:0005515//protein binding;GO:0005524//ATP binding;GO:0008134//transcription factor binding;GO:0016887//ATP hydrolysis activity;GO:0019904//protein domain specific binding;GO:0019905//syntaxin binding;GO:0030983//mismatched DNA binding;GO:0042803/…	GO:0000910//cytokinesis;GO:0006259//DNA metabolic process;GO:0006260//DNA replication;GO:0006355//regulation of transcription, DNA-templated;GO:0006402//mRNA catabolic process;GO:0006457//protein folding;GO:0006886//intracellular protein transport;GO:0007059//chromosome segregation;GO:0007155//cell adhesion;GO:0016192//vesicle-mediated transport;GO:0019069//viral capsid assembly;GO:0030168//plate…	TF_bZIP
ncbi_127504147	0	0	0	0	114	0	182	0	0	0	0	3.624	0	9.449	0.001	4.35766666666667	12.089340128491	0.0125354564039746	0.845637000533309	LARS1	XP_051734601.1 taxid=7959 leucine--tRNA ligase, cytoplasmic-like [Ctenopharyngodon idella]	Genetic Information Processing	Translation	ko00970//Aminoacyl-tRNA biosynthesis	K01869	GO:0000323//lytic vacuole;GO:0005575//cellular_component;GO:0005622//intracellular anatomical structure;GO:0005634//nucleus;GO:0005654//nucleoplasm;GO:0005737//cytoplasm;GO:0005764//lysosome;GO:0005773//vacuole;GO:0005783//endoplasmic reticulum;GO:0005829//cytosol;GO:0012505//endomembrane system;GO:0016604//nuclear body;GO:0017101//aminoacyl-tRNA synthetase multienzyme complex;GO:0031974//membran…	GO:0000166//nucleotide binding;GO:0002161//aminoacyl-tRNA editing activity;GO:0003674//molecular_function;GO:0003824//catalytic activity;GO:0004812//aminoacyl-tRNA ligase activity;GO:0004817//cysteine-tRNA ligase activity;GO:0004819//glutamine-tRNA ligase activity;GO:0004822//isoleucine-tRNA ligase activity;GO:0004823//leucine-tRNA ligase activity;GO:0004824//lysine-tRNA ligase activity;GO:000482…	GO:0000122//negative regulation of transcription by RNA polymerase II;GO:0001101//response to acid chemical;GO:0001932//regulation of protein phosphorylation;GO:0001934//positive regulation of protein phosphorylation;GO:0006082//organic acid metabolic process;GO:0006139//nucleobase-containing compound metabolic process;GO:0006355//regulation of transcription, DNA-templated;GO:0006357//regulation …	--
ncbi_127509517	11	12	7	9	0	0	2	2.534	2.738	1.33	2.07	0	0	0.576	2.168	0.192	-3.49719	0.0128721368516524	0.861603881127842	GNG12	XP_048043799.1 taxid=75352 GGL domain-containing protein [Megalobrama amblycephala]	Human Diseases;Environmental Information Processing;Environmental Information Processing;Cellular Processes;Human Diseases;Environmental Information Processing;Human Diseases;Human Diseases;Human Diseases;Organismal Systems;Organismal Systems;Environmental Information Processing;Organismal Systems;Organismal Systems;Organismal Systems;Organismal Systems;Organismal Systems;Organismal Systems;Organ…	Cancer: overview;Signal transduction;Signal transduction;Cell motility;Infectious disease: viral;Signal transduction;Substance dependence;Infectious disease: viral;Infectious disease: viral;Immune system;Nervous system;Signal transduction;Nervous system;Nervous system;Nervous system;Endocrine system;Nervous system;Environmental adaptation;Nervous system;Substance dependence	ko05200//Pathways in cancer;ko04151//PI3K-Akt signaling pathway;ko04010//MAPK signaling pathway;ko04810//Regulation of actin cytoskeleton;ko05163//Human cytomegalovirus infection;ko04014//Ras signaling pathway;ko05034//Alcoholism;ko05170//Human immunodeficiency virus 1 infection;ko05167//Kaposi sarcoma-associated herpesvirus infection;ko04062//Chemokine signaling pathway;ko04728//Dopaminergic syn…	K04347;K04347;K04347;K04347;K04347;K04347;K04347;K04347;K04347;K04347;K04347;K04347;K04347;K04347;K04347;K04347;K04347;K04347;K04347;K04347	-	-	GO:0007186//G protein-coupled receptor signaling pathway	--
ncbi_127495433	0	0	3	1	48	0	3	0	0	0.151	0.069	2.241	0	0.261	0.055	0.834	3.92254	0.0128944706877853	0.861603881127842	BCO2	XP_051718241.1 taxid=7959 beta-carotene oxygenase 2b isoform X1 [Ctenopharyngodon idella]	-	-	-	-	-	GO:0016702//oxidoreductase activity, acting on single donors with incorporation of molecular oxygen, incorporation of two atoms of oxygen	-	--
ncbi_127517075	51	249	161	120	59	43	88	0.863	4.175	2.248	2.029	0.763	0.997	1.862	2.32875	1.20733333333333	-0.947732	0.0129054173458107	0.861603881127842	Ugt2a1	XP_051758198.1 taxid=7959 UDP glucuronosyltransferase 5 family, polypeptide E1 [Ctenopharyngodon idella]	Metabolism;Human Diseases;Metabolism;Organismal Systems;Metabolism;Metabolism;Metabolism;Metabolism;Metabolism;Human Diseases;Metabolism;Metabolism;Metabolism	Global and overview maps;Cancer: overview;Global and overview maps;Digestive system;Xenobiotics biodegradation and metabolism;Metabolism of cofactors and vitamins;Lipid metabolism;Metabolism of cofactors and vitamins;Xenobiotics biodegradation and metabolism;Cancer: overview;Xenobiotics biodegradation and metabolism;Carbohydrate metabolism;Carbohydrate metabolism	ko01100//Metabolic pathways;ko05207//Chemical carcinogenesis - receptor activation;ko01240//Biosynthesis of cofactors;ko04976//Bile secretion;ko00983//Drug metabolism - other enzymes;ko00830//Retinol metabolism;ko00140//Steroid hormone biosynthesis;ko00860//Porphyrin metabolism;ko00980//Metabolism of xenobiotics by cytochrome P450;ko05204//Chemical carcinogenesis - DNA adducts;ko00982//Drug metab…	K00699;K00699;K00699;K00699;K00699;K00699;K00699;K00699;K00699;K00699;K00699;K00699;K00699	-	GO:0008194//UDP-glycosyltransferase activity;GO:0016757//glycosyltransferase activity;GO:0016758//hexosyltransferase activity;GO:0050511//undecaprenyldiphospho-muramoylpentapeptide beta-N-acetylglucosaminyltransferase activity	GO:0009252//peptidoglycan biosynthetic process	--
ncbi_127510877	150	256	273	287	202	81	92	8.083	22.924	20.694	22.608	9.962	10.106	9.871	18.5772	9.97966666666667	-0.896473	0.0129144524258571	0.861603881127842	PLXNC1	XP_051746980.1 taxid=7959 LOW QUALITY PROTEIN: plexin-C1-like [Ctenopharyngodon idella]	Organismal Systems	Development and regeneration	ko04360//Axon guidance	K06572	GO:0005575//cellular_component;GO:0005886//plasma membrane;GO:0016020//membrane;GO:0016021//integral component of membrane;GO:0031224//intrinsic component of membrane;GO:0071944//cell periphery	GO:0003674//molecular_function;GO:0004888//transmembrane signaling receptor activity;GO:0005102//signaling receptor binding;GO:0005488//binding;GO:0005515//protein binding;GO:0017154//semaphorin receptor activity;GO:0038023//signaling receptor activity;GO:0060089//molecular transducer activity	GO:0007154//cell communication;GO:0007155//cell adhesion;GO:0007162//negative regulation of cell adhesion;GO:0007165//signal transduction;GO:0007166//cell surface receptor signaling pathway;GO:0007275//multicellular organism development;GO:0007399//nervous system development;GO:0008150//biological_process;GO:0008360//regulation of cell shape;GO:0009987//cellular process;GO:0010720//positive regul…	--
ncbi_127504290	5479	5346	7519	4976	4733	3211	3605	307.638	299.355	349.634	284.502	204.956	247.698	254.441	310.282	235.698333333333	-0.39664	0.0130029219554357	0.863812784043213	NARS	XP_051734809.1 taxid=7959 asparagine--tRNA ligase, cytoplasmic [Ctenopharyngodon idella]	Genetic Information Processing	Translation	ko00970//Aminoacyl-tRNA biosynthesis	K01893	GO:0005575//cellular_component;GO:0005622//intracellular anatomical structure;GO:0005737//cytoplasm;GO:0005829//cytosol	GO:0000166//nucleotide binding;GO:0003674//molecular_function;GO:0003676//nucleic acid binding;GO:0003824//catalytic activity;GO:0004812//aminoacyl-tRNA ligase activity;GO:0004815//aspartate-tRNA ligase activity;GO:0004816//asparagine-tRNA ligase activity;GO:0004824//lysine-tRNA ligase activity;GO:0005488//binding;GO:0005524//ATP binding;GO:0016874//ligase activity;GO:0016875//ligase activity, fo…	GO:0000122//negative regulation of transcription by RNA polymerase II;GO:0002181//cytoplasmic translation;GO:0006082//organic acid metabolic process;GO:0006139//nucleobase-containing compound metabolic process;GO:0006355//regulation of transcription, DNA-templated;GO:0006357//regulation of transcription by RNA polymerase II;GO:0006399//tRNA metabolic process;GO:0006412//translation;GO:0006418//tR…	--
ncbi_127498277	673	471	630	668	471	326	376	15.702	10.897	12.132	15.576	8.397	10.437	10.974	13.5768	9.936	-0.450401	0.0130273457851979	0.863812784043213	KLHL28	XP_048048028.1 taxid=75352 kelch-like protein 28 [Megalobrama amblycephala]	-	-	-	-	GO:0000151//ubiquitin ligase complex;GO:0005575//cellular_component;GO:0005622//intracellular anatomical structure;GO:0031461//cullin-RING ubiquitin ligase complex;GO:0031463//Cul3-RING ubiquitin ligase complex;GO:0032991//protein-containing complex;GO:1902494//catalytic complex;GO:1990234//transferase complex	GO:0005515//protein binding	GO:0006464//cellular protein modification process;GO:0006807//nitrogen compound metabolic process;GO:0008150//biological_process;GO:0008152//metabolic process;GO:0009987//cellular process;GO:0016567//protein ubiquitination;GO:0019538//protein metabolic process;GO:0032446//protein modification by small protein conjugation;GO:0036211//protein modification process;GO:0043170//macromolecule metabolic…	--
ncbi_127524885	327	354	241	589	295	175	142	20.795	22.301	12.641	37.41	14.33	15.24	11.286	23.2868	13.6186666666667	-0.773924	0.013063901636791	0.863812784043213	osr1	XP_016367850.1 taxid=307959 PREDICTED: protein odd-skipped-related 1 [Sinocyclocheilus rhinocerous]	-	-	-	-	GO:0005575//cellular_component;GO:0005622//intracellular anatomical structure;GO:0005634//nucleus;GO:0005737//cytoplasm;GO:0005829//cytosol;GO:0016020//membrane;GO:0019898//extrinsic component of membrane;GO:0043226//organelle;GO:0043227//membrane-bounded organelle;GO:0043229//intracellular organelle;GO:0043231//intracellular membrane-bounded organelle	GO:0000981//DNA-binding transcription factor activity, RNA polymerase II-specific;GO:0003674//molecular_function;GO:0003676//nucleic acid binding;GO:0003700//DNA-binding transcription factor activity;GO:0003824//catalytic activity;GO:0004672//protein kinase activity;GO:0004674//protein serine/threonine kinase activity;GO:0005488//binding;GO:0005515//protein binding;GO:0008270//zinc ion binding;GO…	GO:0000003//reproduction;GO:0000122//negative regulation of transcription by RNA polymerase II;GO:0001101//response to acid chemical;GO:0001501//skeletal system development;GO:0001568//blood vessel development;GO:0001655//urogenital system development;GO:0001656//metanephros development;GO:0001657//ureteric bud development;GO:0001822//kidney development;GO:0001823//mesonephros development;GO:0001…	zf-C2H2
ncbi_127515550	1479	1007	1616	1149	1056	728	728	68.074	46.55	59.452	52.944	36.724	45.461	41.921	56.755	41.3686666666667	-0.456209	0.013090234195386	0.863812784043213	insig1	XP_051755301.1 taxid=7959 insulin-induced gene 1 protein [Ctenopharyngodon idella]	-	-	-	-	GO:0005575//cellular_component;GO:0005622//intracellular anatomical structure;GO:0005737//cytoplasm;GO:0005783//endoplasmic reticulum;GO:0005789//endoplasmic reticulum membrane;GO:0012505//endomembrane system;GO:0016020//membrane;GO:0016021//integral component of membrane;GO:0030176//integral component of endoplasmic reticulum membrane;GO:0031224//intrinsic component of membrane;GO:0031227//intri…	-	GO:0001501//skeletal system development;GO:0006066//alcohol metabolic process;GO:0006355//regulation of transcription, DNA-templated;GO:0006357//regulation of transcription by RNA polymerase II;GO:0006629//lipid metabolic process;GO:0006638//neutral lipid metabolic process;GO:0006639//acylglycerol metabolic process;GO:0006641//triglyceride metabolic process;GO:0006694//steroid biosynthetic proces…	--
ncbi_127509172	2100	3570	9387	1683	1630	1385	823	352.126	592.893	1298.02	281.721	208.722	317.87	172.405	631.189	232.999	-1.43775	0.01334655290755	0.878333745421321	hba	XP_051743654.1 taxid=7959 hemoglobin, alpha adult 2 [Ctenopharyngodon idella]	Human Diseases;Human Diseases	Infectious disease: parasitic;Infectious disease: parasitic	ko05144//Malaria;ko05143//African trypanosomiasis	K13822;K13822	-	GO:0020037//heme binding	-	--
ncbi_127498774	13	11	14	10	107	18	11	0.108	0.093	0.099	0.085	0.68	0.21	0.117	0.09625	0.335666666666667	1.80217083170337	0.0134466371232552	0.881242294743924	APOB	XP_051724467.1 taxid=7959 apolipoprotein B-100 isoform X1 [Ctenopharyngodon idella]	Human Diseases;Organismal Systems;Organismal Systems;Organismal Systems	Cardiovascular disease;Digestive system;Digestive system;Digestive system	ko05417//Lipid and atherosclerosis;ko04979//Cholesterol metabolism;ko04975//Fat digestion and absorption;ko04977//Vitamin digestion and absorption	K14462;K14462;K14462;K14462	GO:0000323//lytic vacuole;GO:0005575//cellular_component;GO:0005576//extracellular region;GO:0005615//extracellular space;GO:0005622//intracellular anatomical structure;GO:0005737//cytoplasm;GO:0005764//lysosome;GO:0005768//endosome;GO:0005769//early endosome;GO:0005773//vacuole;GO:0005775//vacuolar lumen;GO:0005783//endoplasmic reticulum;GO:0005788//endoplasmic reticulum lumen;GO:0005789//endopl…	GO:0003674//molecular_function;GO:0005102//signaling receptor binding;GO:0005215//transporter activity;GO:0005319//lipid transporter activity;GO:0005488//binding;GO:0005515//protein binding;GO:0005539//glycosaminoglycan binding;GO:0005543//phospholipid binding;GO:0008201//heparin binding;GO:0008289//lipid binding;GO:0015248//sterol transporter activity;GO:0019899//enzyme binding;GO:0035473//lipas…	GO:0000003//reproduction;GO:0001101//response to acid chemical;GO:0001523//retinoid metabolic process;GO:0001568//blood vessel development;GO:0001701//in utero embryonic development;GO:0001944//vasculature development;GO:0002218//activation of innate immune response;GO:0002221//pattern recognition receptor signaling pathway;GO:0002224//toll-like receptor signaling pathway;GO:0002237//response to …	--
ncbi_127509317	0	1	0	0	122	0	12	0	0.039	0	0	3.544	0	0.557	0.00975	1.367	7.13139530874381	0.0134635250249918	0.881242294743924	hoxb8a	XP_048054363.1 taxid=75352 homeobox protein Hox-B8a isoform X1 [Megalobrama amblycephala]	-	-	-	-	GO:0005575//cellular_component;GO:0005622//intracellular anatomical structure;GO:0005634//nucleus;GO:0043226//organelle;GO:0043227//membrane-bounded organelle;GO:0043229//intracellular organelle;GO:0043231//intracellular membrane-bounded organelle	GO:0003674//molecular_function;GO:0003676//nucleic acid binding;GO:0003677//DNA binding;GO:0003700//DNA-binding transcription factor activity;GO:0005488//binding;GO:0043565//sequence-specific DNA binding;GO:0097159//organic cyclic compound binding;GO:0140110//transcription regulator activity;GO:1901363//heterocyclic compound binding	GO:0006139//nucleobase-containing compound metabolic process;GO:0006351//transcription, DNA-templated;GO:0006355//regulation of transcription, DNA-templated;GO:0006725//cellular aromatic compound metabolic process;GO:0006807//nitrogen compound metabolic process;GO:0006928//movement of cell or subcellular component;GO:0007275//multicellular organism development;GO:0008150//biological_process;GO:00…	TF_Otx
ncbi_127498382	189	892	165	284	243	127	130	10.945	51.169	7.881	16.425	10.748	10.071	9.408	21.605	10.0756666666667	-1.10049	0.0135516683039065	0.884620762760129	CMPK2	XP_051723624.1 taxid=7959 UMP-CMP kinase 2, mitochondrial [Ctenopharyngodon idella]	Metabolism;Metabolism;Metabolism;Metabolism	Global and overview maps;Global and overview maps;Global and overview maps;Nucleotide metabolism	ko01100//Metabolic pathways;ko01240//Biosynthesis of cofactors;ko01232//Nucleotide metabolism;ko00240//Pyrimidine metabolism	K13809;K13809;K13809;K13809	GO:0005575//cellular_component;GO:0005622//intracellular anatomical structure;GO:0005737//cytoplasm;GO:0005739//mitochondrion;GO:0043226//organelle;GO:0043227//membrane-bounded organelle;GO:0043229//intracellular organelle;GO:0043231//intracellular membrane-bounded organelle	GO:0000166//nucleotide binding;GO:0003674//molecular_function;GO:0003824//catalytic activity;GO:0004127//cytidylate kinase activity;GO:0004550//nucleoside diphosphate kinase activity;GO:0004798//thymidylate kinase activity;GO:0005488//binding;GO:0005524//ATP binding;GO:0009041//uridylate kinase activity;GO:0016301//kinase activity;GO:0016740//transferase activity;GO:0016772//transferase activity,…	GO:0002237//response to molecule of bacterial origin;GO:0006139//nucleobase-containing compound metabolic process;GO:0006165//nucleoside diphosphate phosphorylation;GO:0006220//pyrimidine nucleotide metabolic process;GO:0006221//pyrimidine nucleotide biosynthetic process;GO:0006227//dUDP biosynthetic process;GO:0006233//dTDP biosynthetic process;GO:0006235//dTTP biosynthetic process;GO:0006725//c…	--
ncbi_127505099	202	277	146	191	171	49	82	24.97	33.873	14.885	23.569	16.063	8.342	12.65	24.3242	12.3516666666667	-0.97769	0.01381486107794	0.899377165552555	PRDX6	XP_051736388.1 taxid=7959 peroxiredoxin-6-like [Ctenopharyngodon idella]	Metabolism;Metabolism	Global and overview maps;Metabolism of other amino acids	ko01100//Metabolic pathways;ko00480//Glutathione metabolism	K11188;K11188	GO:0000323//lytic vacuole;GO:0005575//cellular_component;GO:0005576//extracellular region;GO:0005615//extracellular space;GO:0005622//intracellular anatomical structure;GO:0005634//nucleus;GO:0005737//cytoplasm;GO:0005764//lysosome;GO:0005766//primary lysosome;GO:0005773//vacuole;GO:0005775//vacuolar lumen;GO:0005829//cytosol;GO:0012505//endomembrane system;GO:0030141//secretory granule;GO:003141…	GO:0003674//molecular_function;GO:0003824//catalytic activity;GO:0004601//peroxidase activity;GO:0004602//glutathione peroxidase activity;GO:0004620//phospholipase activity;GO:0004623//phospholipase A2 activity;GO:0005488//binding;GO:0005515//protein binding;GO:0016209//antioxidant activity;GO:0016298//lipase activity;GO:0016491//oxidoreductase activity;GO:0016684//oxidoreductase activity, acting…	GO:0000302//response to reactive oxygen species;GO:0001775//cell activation;GO:0002252//immune effector process;GO:0002263//cell activation involved in immune response;GO:0002274//myeloid leukocyte activation;GO:0002275//myeloid cell activation involved in immune response;GO:0002283//neutrophil activation involved in immune response;GO:0002366//leukocyte activation involved in immune response;GO:…	--
ncbi_127524592	24	33	64	25	9	15	12	1.359	1.927	2.878	1.361	0.448	1.246	0.923	1.88125	0.872333333333333	-1.10874	0.0138858344822448	0.901574100512076	GTF2A1L	XP_051772201.1 taxid=7959 TFIIA-alpha and beta-like factor isoform X1 [Ctenopharyngodon idella]	Human Diseases;Genetic Information Processing	Cancer: overview;Transcription	ko05203//Viral carcinogenesis;ko03022//Basal transcription factors	K03122;K03122	GO:0000428//DNA-directed RNA polymerase complex;GO:0005575//cellular_component;GO:0005622//intracellular anatomical structure;GO:0005634//nucleus;GO:0005654//nucleoplasm;GO:0005667//transcription regulator complex;GO:0005672//transcription factor TFIIA complex;GO:0005737//cytoplasm;GO:0016020//membrane;GO:0016591//RNA polymerase II, holoenzyme;GO:0030880//RNA polymerase complex;GO:0031974//membra…	GO:0003674//molecular_function;GO:0003676//nucleic acid binding;GO:0003677//DNA binding;GO:0005488//binding;GO:0005515//protein binding;GO:0042802//identical protein binding;GO:0097159//organic cyclic compound binding;GO:1901363//heterocyclic compound binding	GO:0003008//system process;GO:0006139//nucleobase-containing compound metabolic process;GO:0006351//transcription, DNA-templated;GO:0006352//DNA-templated transcription, initiation;GO:0006355//regulation of transcription, DNA-templated;GO:0006366//transcription by RNA polymerase II;GO:0006367//transcription initiation from RNA polymerase II promoter;GO:0006725//cellular aromatic compound metaboli…	--
ncbi_127516948	3	8	16	0	0	0	0	0.206	0.589	0.916	0	0	0	0	0.42775	0.001	-8.74062	0.0139270599110704	0.901832986433963	--	XP_051745415.1 taxid=7959 uncharacterized protein LOC127509998 [Ctenopharyngodon idella]	-	-	-	-	-	GO:0016788//hydrolase activity, acting on ester bonds	-	--
ncbi_127516891	74	356	312	244	195	67	55	7.673	36.574	26.693	25.289	15.436	9.513	7.07	24.0572	10.673	-1.17251	0.0141145005488118	0.90977995659657	--	XP_051757769.1 taxid=7959 alveolar macrophage chemotactic factor 2 [Ctenopharyngodon idella]	-	-	-	-	GO:0005576//extracellular region	GO:0008009//chemokine activity	GO:0006955//immune response	--
ncbi_127518100	971	838	475	495	458	427	360	13.597	11.629	5.486	6.923	4.899	8.188	6.3	9.40875	6.46233333333333	-0.541948	0.0141249179816793	0.90977995659657	Dock5	XP_051760408.1 taxid=7959 LOW QUALITY PROTEIN: dedicator of cytokinesis protein 5 [Ctenopharyngodon idella]	-	-	-	-	GO:0005575//cellular_component;GO:0005622//intracellular anatomical structure;GO:0005737//cytoplasm;GO:0005829//cytosol;GO:0005886//plasma membrane;GO:0016020//membrane;GO:0071944//cell periphery	GO:0003674//molecular_function;GO:0005085//guanyl-nucleotide exchange factor activity;GO:0005488//binding;GO:0005515//protein binding;GO:0019899//enzyme binding;GO:0051020//GTPase binding;GO:0098772//molecular function regulator	GO:0003008//system process;GO:0003013//circulatory system process;GO:0003018//vascular process in circulatory system;GO:0003056//regulation of vascular associated smooth muscle contraction;GO:0006886//intracellular protein transport;GO:0006937//regulation of muscle contraction;GO:0006940//regulation of smooth muscle contraction;GO:0007154//cell communication;GO:0007165//signal transduction;GO:000…	--
ncbi_127500067	3	92	35	65	15	15	8	0.144	4.387	1.39	3.125	0.552	0.989	0.481	2.2615	0.674	-1.74646	0.0141814374850625	0.910997488098789	--	XP_051726913.1 taxid=7959 uncharacterized protein LOC127500067 [Ctenopharyngodon idella]	-	-	-	-	-	-	-	--
ncbi_127501820	0	0	0	0	30	0	0	0	0	0	0	1.787	0	0	0.001	0.595666666666667	9.21836141832033	0.0145024487883316	0.922547428475644	Nid2	XP_051729975.1 taxid=7959 nidogen-2-like [Ctenopharyngodon idella]	Cellular Processes	Cell motility	ko04820//Cytoskeleton in muscle cells	K06826	-	-	GO:0007160//cell-matrix adhesion	--
ncbi_127509988	0	0	0	0	30	0	0	0	0	0	0	0.563	0	0	0.001	0.187666666666667	7.55202861135908	0.0145024487883316	0.922547428475644	Gimap9	XP_051745390.1 taxid=7959 GTPase IMAP family member 9-like [Ctenopharyngodon idella]	-	-	-	-	GO:0005737//cytoplasm	GO:0003723//RNA binding;GO:0003724//RNA helicase activity;GO:0003924//GTPase activity;GO:0005524//ATP binding;GO:0005525//GTP binding;GO:0016887//ATP hydrolysis activity;GO:0043022//ribosome binding	GO:0006400//tRNA modification;GO:0006412//translation;GO:0042254//ribosome biogenesis;GO:0044781//bacterial-type flagellum organization	--
ncbi_127495008	3234	2471	2156	2790	2197	1563	1544	31.126	23.605	17.082	26.679	16.209	20.618	18.638	24.623	18.4883333333333	-0.413391	0.0145094633734269	0.922547428475644	HIC1	XP_051717326.1 taxid=7959 hypermethylated in cancer 1 protein isoform X1 [Ctenopharyngodon idella]	-	-	-	-	GO:0000785//chromatin;GO:0005575//cellular_component;GO:0005622//intracellular anatomical structure;GO:0005634//nucleus;GO:0005654//nucleoplasm;GO:0005694//chromosome;GO:0005737//cytoplasm;GO:0005829//cytosol;GO:0031974//membrane-enclosed lumen;GO:0031981//nuclear lumen;GO:0043226//organelle;GO:0043227//membrane-bounded organelle;GO:0043228//non-membrane-bounded organelle;GO:0043229//intracellula…	GO:0000981//DNA-binding transcription factor activity, RNA polymerase II-specific;GO:0001227//DNA-binding transcription repressor activity, RNA polymerase II-specific;GO:0003674//molecular_function;GO:0003676//nucleic acid binding;GO:0003677//DNA binding;GO:0003700//DNA-binding transcription factor activity;GO:0005488//binding;GO:0005515//protein binding;GO:0019899//enzyme binding;GO:0042826//his…	GO:0000122//negative regulation of transcription by RNA polymerase II;GO:0006139//nucleobase-containing compound metabolic process;GO:0006351//transcription, DNA-templated;GO:0006355//regulation of transcription, DNA-templated;GO:0006357//regulation of transcription by RNA polymerase II;GO:0006725//cellular aromatic compound metabolic process;GO:0006807//nitrogen compound metabolic process;GO:000…	ZBTB
ncbi_127520645	0	0	0	0	11	7	2	0	0	0	0	0.466	0.553	0.09	0.001	0.369666666666667	8.53008114944056	0.0145337798830702	0.922547428475644	Svep1	XP_051764955.1 taxid=7959 complement factor H like 3 [Ctenopharyngodon idella]	-	-	-	-	GO:0016020//membrane	GO:0004930//G protein-coupled receptor activity	-	--
ncbi_127495948	82	89	166	109	308	178	149	15.184	16.326	25.353	20.158	43.563	45.137	34.482	19.2553	41.0606666666667	1.0925051969858	0.0145517019439135	0.922547428475644	mid1ip1b	XP_051719369.1 taxid=7959 mid1-interacting protein 1-B-like [Ctenopharyngodon idella]	-	-	-	-	GO:0005575//cellular_component;GO:0005622//intracellular anatomical structure;GO:0005634//nucleus;GO:0005654//nucleoplasm;GO:0005737//cytoplasm;GO:0005829//cytosol;GO:0031974//membrane-enclosed lumen;GO:0031981//nuclear lumen;GO:0043226//organelle;GO:0043227//membrane-bounded organelle;GO:0043229//intracellular organelle;GO:0043231//intracellular membrane-bounded organelle;GO:0043233//organelle l…	GO:0003674//molecular_function;GO:0005488//binding;GO:0005515//protein binding;GO:0042802//identical protein binding;GO:0042803//protein homodimerization activity;GO:0046983//protein dimerization activity	GO:0006139//nucleobase-containing compound metabolic process;GO:0006351//transcription, DNA-templated;GO:0006355//regulation of transcription, DNA-templated;GO:0006629//lipid metabolic process;GO:0006725//cellular aromatic compound metabolic process;GO:0006807//nitrogen compound metabolic process;GO:0006810//transport;GO:0006811//ion transport;GO:0006820//anion transport;GO:0006839//mitochondrial…	--
ncbi_127519119	9	11	16	7	17	3	126	1.717	1.917	2.582	1.32	2.509	0.777	29.914	1.884	11.0666666666667	2.55434987078771	0.0146104346674323	0.923852498109332	NMS	XP_051762546.1 taxid=7959 neuromedin-S isoform X1 [Ctenopharyngodon idella]	Environmental Information Processing	Signaling molecules and interaction	ko04080//Neuroactive ligand-receptor interaction	K25690	-	-	-	--
ncbi_127510643	0	56	3	16	4	0	1	0	3.033	0.135	0.874	0.167	0	0.068	1.0105	0.0783333333333333	-3.6893	0.0147331703604316	0.924837317885215	--	XP_051746455.1 taxid=7959 uncharacterized protein LOC127510643 [Ctenopharyngodon idella]	-	-	-	-	-	-	GO:0031647//regulation of protein stability	--
ncbi_127502186	131	171	68	162	89	52	57	6.441	8.59	2.888	8.324	3.071	3.608	3.704	6.56075	3.461	-0.922672	0.0147390212031595	0.924837317885215	Pigr	XP_051730791.1 taxid=7959 polymeric immunoglobulin receptor-like isoform X1 [Ctenopharyngodon idella]	-	-	-	-	-	-	-	--
ncbi_127501100	2	0	1	0	44	1	0	0.109	0	0.045	0	1.824	0.074	0	0.0385	0.632666666666667	4.03851523560505	0.0147773036607719	0.924837317885215	--	XP_051728861.1 taxid=7959 lymphocyte antigen-6, epidermis [Ctenopharyngodon idella]	-	-	-	-	-	-	-	--
ncbi_127508301	58	138	53	101	43	48	25	2.097	4.997	1.608	3.675	1.185	2.378	1.127	3.09425	1.56333333333333	-0.984964	0.0147787613354356	0.924837317885215	TRIM47	XP_051742045.1 taxid=7959 tripartite motif-containing protein 16-like [Ctenopharyngodon idella]	-	-	-	-	-	GO:0003697//single-stranded DNA binding;GO:0003824//catalytic activity;GO:0004842//ubiquitin-protein transferase activity;GO:0005515//protein binding;GO:0005524//ATP binding;GO:0008270//zinc ion binding;GO:0046872//metal ion binding;GO:0061630//ubiquitin protein ligase activity	GO:0006301//postreplication repair;GO:0006513//protein monoubiquitination;GO:0007059//chromosome segregation;GO:0016567//protein ubiquitination;GO:0030261//chromosome condensation	--
ncbi_127512585	907	948	954	573	681	406	494	24.187	24.965	20.977	15.172	13.539	14.812	16.399	21.3253	14.9166666666667	-0.515637	0.014851414488376	0.92509590056966	GUCY1A1	XP_051749590.1 taxid=7959 guanylate cyclase soluble subunit alpha-1 [Ctenopharyngodon idella]	Metabolism;Environmental Information Processing;Organismal Systems;Organismal Systems;Organismal Systems;Metabolism;Organismal Systems;Cellular Processes;Organismal Systems;Organismal Systems;Organismal Systems	Global and overview maps;Signal transduction;Endocrine system;Circulatory system;Immune system;Nucleotide metabolism;Environmental adaptation;Cellular community - eukaryotes;Endocrine system;Digestive system;Nervous system	ko01100//Metabolic pathways;ko04022//cGMP-PKG signaling pathway;ko04921//Oxytocin signaling pathway;ko04270//Vascular smooth muscle contraction;ko04611//Platelet activation;ko00230//Purine metabolism;ko04713//Circadian entrainment;ko04540//Gap junction;ko04924//Renin secretion;ko04970//Salivary secretion;ko04730//Long-term depression	K12318;K12318;K12318;K12318;K12318;K12318;K12318;K12318;K12318;K12318;K12318	GO:0005575//cellular_component;GO:0005622//intracellular anatomical structure;GO:0005737//cytoplasm;GO:0005829//cytosol;GO:0005886//plasma membrane;GO:0008074//guanylate cyclase complex, soluble;GO:0016020//membrane;GO:0032991//protein-containing complex;GO:0071944//cell periphery	GO:0000166//nucleotide binding;GO:0001882//nucleoside binding;GO:0001883//purine nucleoside binding;GO:0003674//molecular_function;GO:0003824//catalytic activity;GO:0004383//guanylate cyclase activity;GO:0005488//binding;GO:0005515//protein binding;GO:0005525//GTP binding;GO:0009975//cyclase activity;GO:0016829//lyase activity;GO:0016849//phosphorus-oxygen lyase activity;GO:0017076//purine nucleo…	GO:0003008//system process;GO:0003012//muscle system process;GO:0003013//circulatory system process;GO:0003018//vascular process in circulatory system;GO:0006139//nucleobase-containing compound metabolic process;GO:0006163//purine nucleotide metabolic process;GO:0006164//purine nucleotide biosynthetic process;GO:0006182//cGMP biosynthetic process;GO:0006725//cellular aromatic compound metabolic p…	--
ncbi_127505286	5	15	13	6	49	9	51	0.094	0.326	0.193	0.122	0.762	0.247	1.293	0.18375	0.767333333333333	2.06210917768735	0.0148592908300272	0.92509590056966	NLRC3	XP_051736740.1 taxid=7959 NACHT, LRR and PYD domains-containing protein 12-like isoform X1 [Ctenopharyngodon idella]	-	-	-	-	-	GO:0003677//DNA binding;GO:0003899//DNA-directed 5'-3' RNA polymerase activity;GO:0005515//protein binding	GO:0006351//transcription, DNA-templated	--
ncbi_127515670	209	326	97	262	56	141	129	1.904	2.942	0.729	2.384	0.39	1.759	1.469	1.98975	1.206	-0.722357	0.0149523803532508	0.928457486830104	--	XP_051755513.1 taxid=7959 serine-rich adhesin for platelets-like [Ctenopharyngodon idella]	-	-	-	-	-	-	-	--
ncbi_127501637	86	15	67	45	20	11	24	5.398	1.709	3.486	2.843	0.977	0.948	1.915	3.359	1.28	-1.39189	0.0149899610764956	0.928457486830104	TRIM21	XP_051729720.1 taxid=7959 LOW QUALITY PROTEIN: zinc-binding protein A33-like [Ctenopharyngodon idella]	-	-	-	-	GO:0019031//viral envelope	GO:0003697//single-stranded DNA binding;GO:0004842//ubiquitin-protein transferase activity;GO:0005515//protein binding;GO:0005524//ATP binding;GO:0008270//zinc ion binding;GO:0046872//metal ion binding;GO:0061630//ubiquitin protein ligase activity	GO:0006301//postreplication repair;GO:0006513//protein monoubiquitination;GO:0016567//protein ubiquitination	--
ncbi_127511351	0	0	2	0	40	1	0	0	0	0.051	0	1.079	0.056	0	0.01275	0.378333333333333	4.89108873948562	0.0150854965899717	0.931139015891519	B4GALNT3	XP_051748087.1 taxid=7959 beta-1,4-N-acetylgalactosaminyltransferase 3 isoform X1 [Ctenopharyngodon idella]	-	-	-	-	GO:0032580//Golgi cisterna membrane	GO:0008376//acetylgalactosaminyltransferase activity	-	--
ncbi_127519411	151	187	125	124	96	66	84	6.398	7.749	4.389	5.263	3.094	3.857	4.47	5.94975	3.807	-0.644174	0.0151198182959393	0.931139015891519	SIK2	XP_051763080.1 taxid=7959 serine/threonine-protein kinase SIK2-like [Ctenopharyngodon idella]	Organismal Systems	Endocrine system	ko04922//Glucagon signaling pathway	K19008	-	GO:0004672//protein kinase activity;GO:0004674//protein serine/threonine kinase activity;GO:0005524//ATP binding;GO:0016705//oxidoreductase activity, acting on paired donors, with incorporation or reduction of molecular oxygen;GO:0050660//flavin adenine dinucleotide binding	GO:0006468//protein phosphorylation;GO:0006744//ubiquinone biosynthetic process	--
ncbi_127502168	2379	1426	1790	1395	1530	900	758	35.947	21.345	22.309	21.052	17.658	18.623	14.314	25.1633	16.865	-0.577286	0.0151485990693393	0.931139015891519	ADCY1	XP_051730762.1 taxid=7959 LOW QUALITY PROTEIN: adenylate cyclase type 1 [Ctenopharyngodon idella]	Metabolism;Human Diseases;Environmental Information Processing;Environmental Information Processing;Human Diseases;Environmental Information Processing;Human Diseases;Organismal Systems;Environmental Information Processing;Human Diseases;Organismal Systems;Environmental Information Processing;Organismal Systems;Organismal Systems;Human Diseases;Environmental Information Processing;Organismal Syst…	Global and overview maps;Cancer: overview;Signal transduction;Signal transduction;Infectious disease: viral;Signal transduction;Infectious disease: viral;Environmental adaptation;Signal transduction;Cancer: overview;Endocrine system;Signal transduction;Circulatory system;Immune system;Endocrine and metabolic disease;Signal transduction;Nervous system;Circulatory system;Immune system;Nervous syste…	ko01100//Metabolic pathways;ko05200//Pathways in cancer;ko04020//Calcium signaling pathway;ko04024//cAMP signaling pathway;ko05163//Human cytomegalovirus infection;ko04015//Rap1 signaling pathway;ko05166//Human T-cell leukemia virus 1 infection;ko04714//Thermogenesis;ko04022//cGMP-PKG signaling pathway;ko05207//Chemical carcinogenesis - receptor activation;ko04921//Oxytocin signaling pathway;ko04…	K08041;K08041;K08041;K08041;K08041;K08041;K08041;K08041;K08041;K08041;K08041;K08041;K08041;K08041;K08041;K08041;K08041;K08041;K08041;K08041;K08041;K08041;K08041;K08041;K08041;K08041;K08041;K08041;K08041;K08041;K08041;K08041;K08041;K08041;K08041;K08041;K08041;K08041;K08041;K08041;K08041;K08041;K08041;K08041;K08041;K08041;K08041;K08041;K08041;K08041;K08041;K08041	GO:0005886//plasma membrane	GO:0004016//adenylate cyclase activity;GO:0004383//guanylate cyclase activity	GO:0006171//cAMP biosynthetic process;GO:0006182//cGMP biosynthetic process;GO:0009190//cyclic nucleotide biosynthetic process;GO:0035556//intracellular signal transduction	--
ncbi_127504973	0	0	0	0	20	4	0	0	0	0	0	0.801	0.287	0	0.001	0.362666666666667	8.50250034052918	0.0152811431680205	0.936908165172458	--	XP_051736125.1 taxid=7959 carboxypeptidase N subunit 2 [Ctenopharyngodon idella]	-	-	-	-	GO:0005575//cellular_component;GO:0005576//extracellular region	GO:0003674//molecular_function;GO:0003824//catalytic activity;GO:0004180//carboxypeptidase activity;GO:0004181//metallocarboxypeptidase activity;GO:0005515//protein binding;GO:0008233//peptidase activity;GO:0008235//metalloexopeptidase activity;GO:0008237//metallopeptidase activity;GO:0008238//exopeptidase activity;GO:0016787//hydrolase activity;GO:0030234//enzyme regulator activity;GO:0098772//m…	GO:0002673//regulation of acute inflammatory response;GO:0002682//regulation of immune system process;GO:0002697//regulation of immune effector process;GO:0002920//regulation of humoral immune response;GO:0006508//proteolysis;GO:0006807//nitrogen compound metabolic process;GO:0008150//biological_process;GO:0008152//metabolic process;GO:0010468//regulation of gene expression;GO:0019222//regulation…	--
ncbi_127500047	176	163	277	239	497	278	319	32.59	29.9	42.307	44.201	70.295	70.496	73.823	37.2495	71.538	0.941488724816248	0.0153824201122411	0.939885554766473	SERF2	XP_048024738.1 taxid=75352 small EDRK-rich factor 2 [Megalobrama amblycephala]	-	-	-	-	-	-	-	--
ncbi_127516797	188	73	56	79	36	52	44	13.226	5.088	3.189	5.196	1.92	4.669	3.621	6.67475	3.40333333333333	-0.971765	0.015407323694867	0.939885554766473	--	XP_051757628.1 taxid=7959 uncharacterized protein LOC127516797 [Ctenopharyngodon idella]	-	-	-	-	-	GO:0016788//hydrolase activity, acting on ester bonds	-	--
ncbi_127505818	2299	1437	1233	1246	1064	1132	654	48.998	30.638	21.626	26.37	17.272	32.57	17.441	31.908	22.4276666666667	-0.508639	0.0154683940790782	0.941240120118382	myrip	XP_051737624.1 taxid=7959 rab effector MyRIP isoform X1 [Ctenopharyngodon idella]	-	-	-	-	-	-	-	--
ncbi_127520620	0	1	0	0	6	1	17	0	0.121	0	0	0.558	0.167	2.586	0.03025	1.10366666666667	5.18922555740125	0.0155206218610172	0.942051178521591	gh1	XP_051764876.1 taxid=7959 somatolactin beta [Ctenopharyngodon idella]	-	-	-	-	GO:0005576//extracellular region	GO:0005179//hormone activity	-	--
ncbi_127525099	451	264	877	158	239	157	231	15.099	8.802	24.232	5.269	6.284	7.18	9.683	13.3505	7.71566666666667	-0.791031	0.0155918291907852	0.944007298356088	nlrp1	XP_051773305.1 taxid=7959 NACHT, LRR and PYD domains-containing protein 1 homolog isoform X1 [Ctenopharyngodon idella]	-	-	-	-	-	GO:0003676//nucleic acid binding;GO:0004519//endonuclease activity;GO:0005515//protein binding;GO:0016887//ATP hydrolysis activity;GO:0046872//metal ion binding	GO:0043571//maintenance of CRISPR repeat elements;GO:0051607//defense response to virus	--
ncbi_127500210	163	119	258	124	442	215	262	2.651	1.92	3.466	2.016	5.492	4.795	5.328	2.51325	5.205	1.05034397626115	0.0156578268452175	0.945639028771766	ONECUT1	XP_048025121.1 taxid=75352 hepatocyte nuclear factor 6 isoform X1 [Megalobrama amblycephala]	Cellular Processes;Human Diseases	Cellular community - eukaryotes;Endocrine and metabolic disease	ko04550//Signaling pathways regulating pluripotency of stem cells;ko04950//Maturity onset diabetes of the young	K08026;K08026	GO:0005575//cellular_component;GO:0005622//intracellular anatomical structure;GO:0005634//nucleus;GO:0005654//nucleoplasm;GO:0031974//membrane-enclosed lumen;GO:0031981//nuclear lumen;GO:0043226//organelle;GO:0043227//membrane-bounded organelle;GO:0043229//intracellular organelle;GO:0043231//intracellular membrane-bounded organelle;GO:0043233//organelle lumen;GO:0070013//intracellular organelle l…	GO:0000981//DNA-binding transcription factor activity, RNA polymerase II-specific;GO:0001228//DNA-binding transcription activator activity, RNA polymerase II-specific;GO:0003674//molecular_function;GO:0003676//nucleic acid binding;GO:0003677//DNA binding;GO:0003700//DNA-binding transcription factor activity;GO:0005488//binding;GO:0097159//organic cyclic compound binding;GO:0140110//transcription …	GO:0001775//cell activation;GO:0001889//liver development;GO:0001952//regulation of cell-matrix adhesion;GO:0002064//epithelial cell development;GO:0002376//immune system process;GO:0002520//immune system development;GO:0002521//leukocyte differentiation;GO:0005975//carbohydrate metabolic process;GO:0005996//monosaccharide metabolic process;GO:0006006//glucose metabolic process;GO:0006139//nucleo…	HASH(0xda5820)
ncbi_127500681	35	33	1	13	150	23	53	1.238	1.156	0.029	0.459	4.052	1.114	2.343	0.7205	2.503	1.79658795551358	0.0158245831647507	0.953332724089387	hoxa4a	XP_048058227.1 taxid=75352 homeobox protein Hox-A4a isoform X3 [Megalobrama amblycephala]	-	-	-	-	GO:0005575//cellular_component;GO:0005622//intracellular anatomical structure;GO:0005634//nucleus;GO:0005654//nucleoplasm;GO:0016604//nuclear body;GO:0030054//cell junction;GO:0031974//membrane-enclosed lumen;GO:0031981//nuclear lumen;GO:0043226//organelle;GO:0043227//membrane-bounded organelle;GO:0043229//intracellular organelle;GO:0043231//intracellular membrane-bounded organelle;GO:0043233//or…	GO:0000976//transcription cis-regulatory region binding;GO:0000977//RNA polymerase II transcription regulatory region sequence-specific DNA binding;GO:0000981//DNA-binding transcription factor activity, RNA polymerase II-specific;GO:0001067//transcription regulatory region nucleic acid binding;GO:0001228//DNA-binding transcription activator activity, RNA polymerase II-specific;GO:0003674//molecul…	GO:0001501//skeletal system development;GO:0003002//regionalization;GO:0006139//nucleobase-containing compound metabolic process;GO:0006351//transcription, DNA-templated;GO:0006355//regulation of transcription, DNA-templated;GO:0006357//regulation of transcription by RNA polymerase II;GO:0006366//transcription by RNA polymerase II;GO:0006725//cellular aromatic compound metabolic process;GO:000680…	TF_Otx
ncbi_127517205	238	436	326	251	238	152	159	15.489	28.114	17.457	16.284	11.813	13.494	12.944	19.336	12.7503333333333	-0.600754	0.0158812997940232	0.954375479929662	Slc66a1	XP_051758470.1 taxid=7959 lysosomal amino acid transporter 1 homolog [Ctenopharyngodon idella]	Cellular Processes	Transport and catabolism	ko04148//Efferocytosis	K23678	GO:0000322//storage vacuole;GO:0000323//lytic vacuole;GO:0000324//fungal-type vacuole;GO:0000329//fungal-type vacuole membrane;GO:0005575//cellular_component;GO:0005622//intracellular anatomical structure;GO:0005737//cytoplasm;GO:0005764//lysosome;GO:0005765//lysosomal membrane;GO:0005773//vacuole;GO:0005774//vacuolar membrane;GO:0016020//membrane;GO:0016021//integral component of membrane;GO:003…	GO:0003674//molecular_function;GO:0005215//transporter activity;GO:0005342//organic acid transmembrane transporter activity;GO:0008324//cation transmembrane transporter activity;GO:0008509//anion transmembrane transporter activity;GO:0008514//organic anion transmembrane transporter activity;GO:0015075//ion transmembrane transporter activity;GO:0015171//amino acid transmembrane transporter activit…	GO:0003333//amino acid transmembrane transport;GO:0006810//transport;GO:0006811//ion transport;GO:0006812//cation transport;GO:0006820//anion transport;GO:0006855//xenobiotic transmembrane transport;GO:0006865//amino acid transport;GO:0006950//response to stress;GO:0006995//cellular response to nitrogen starvation;GO:0007034//vacuolar transport;GO:0007154//cell communication;GO:0008150//biologica…	--
ncbi_127523286	1760	1114	1664	1168	928	848	1040	96.512	60.502	75.242	63.931	38.859	63.656	71.295	74.0468	57.9366666666667	-0.35396	0.0159561538853154	0.955037926749575	Oat	XP_051769780.1 taxid=7959 ornithine aminotransferase, mitochondrial [Ctenopharyngodon idella]	Metabolism;Metabolism	Global and overview maps;Amino acid metabolism	ko01100//Metabolic pathways;ko00330//Arginine and proline metabolism	K00819;K00819	GO:0005575//cellular_component;GO:0005622//intracellular anatomical structure;GO:0005634//nucleus;GO:0005654//nucleoplasm;GO:0005737//cytoplasm;GO:0005739//mitochondrion;GO:0005759//mitochondrial matrix;GO:0005829//cytosol;GO:0031974//membrane-enclosed lumen;GO:0031981//nuclear lumen;GO:0043226//organelle;GO:0043227//membrane-bounded organelle;GO:0043229//intracellular organelle;GO:0043231//intra…	GO:0003674//molecular_function;GO:0003824//catalytic activity;GO:0003867//4-aminobutyrate transaminase activity;GO:0004015//adenosylmethionine-8-amino-7-oxononanoate transaminase activity;GO:0004587//ornithine-oxo-acid transaminase activity;GO:0005488//binding;GO:0005515//protein binding;GO:0008270//zinc ion binding;GO:0008483//transaminase activity;GO:0016740//transferase activity;GO:0016769//tr…	GO:0001101//response to acid chemical;GO:0002376//immune system process;GO:0003008//system process;GO:0006082//organic acid metabolic process;GO:0006520//cellular amino acid metabolic process;GO:0006525//arginine metabolic process;GO:0006527//arginine catabolic process;GO:0006536//glutamate metabolic process;GO:0006560//proline metabolic process;GO:0006561//proline biosynthetic process;GO:0006591…	--
ncbi_127510691	0	0	1	1	36	0	1	0	0	0.07	0.085	2.29	0	0.106	0.03875	0.798666666666667	4.36532528679339	0.0159711933410512	0.955037926749575	aep1	XP_051746577.1 taxid=7959 aerolysin-like protein [Ctenopharyngodon idella]	-	-	-	-	GO:0005576//extracellular region	-	-	--
ncbi_127503979	1031	551	735	589	559	383	405	54.905	29.068	32.285	31.328	22.739	27.932	26.955	36.8965	25.8753333333333	-0.511907	0.0160131492960544	0.955188299635086	Smad7	XP_048022376.1 taxid=75352 mothers against decapentaplegic homolog 7 [Megalobrama amblycephala]	Environmental Information Processing;Environmental Information Processing	Signal transduction;Signal transduction	ko04390//Hippo signaling pathway;ko04350//TGF-beta signaling pathway	K19631;K19631	GO:0001650//fibrillar center;GO:0005575//cellular_component;GO:0005622//intracellular anatomical structure;GO:0005634//nucleus;GO:0005654//nucleoplasm;GO:0005667//transcription regulator complex;GO:0005730//nucleolus;GO:0005737//cytoplasm;GO:0005813//centrosome;GO:0005815//microtubule organizing center;GO:0005829//cytosol;GO:0005856//cytoskeleton;GO:0005886//plasma membrane;GO:0005911//cell-cell …	GO:0000981//DNA-binding transcription factor activity, RNA polymerase II-specific;GO:0001067//transcription regulatory region nucleic acid binding;GO:0003674//molecular_function;GO:0003676//nucleic acid binding;GO:0003677//DNA binding;GO:0003700//DNA-binding transcription factor activity;GO:0005102//signaling receptor binding;GO:0005126//cytokine receptor binding;GO:0005160//transforming growth f…	GO:0000122//negative regulation of transcription by RNA polymerase II;GO:0001568//blood vessel development;GO:0001655//urogenital system development;GO:0001657//ureteric bud development;GO:0001817//regulation of cytokine production;GO:0001818//negative regulation of cytokine production;GO:0001822//kidney development;GO:0001823//mesonephros development;GO:0001932//regulation of protein phosphoryla…	MH1
ncbi_127508643	128	164	126	181	115	62	68	2.925	3.711	2.383	4.146	2.008	1.957	1.946	3.29125	1.97033333333333	-0.740196	0.0160931245747837	0.957600223469561	ZC3H7B	XP_051742731.1 taxid=7959 zinc finger CCCH domain-containing protein 7B-like [Ctenopharyngodon idella]	-	-	-	-	-	GO:0005515//protein binding;GO:0046872//metal ion binding	-	zf-CCCH
ncbi_127516480	215	247	187	337	200	90	120	4.625	5.264	3.318	7.24	3.286	2.651	3.226	5.11175	3.05433333333333	-0.74296	0.0162276722221557	0.963239622245505	ALX4	XP_051757107.1 taxid=7959 homeobox protein aristaless-like 4 [Ctenopharyngodon idella]	-	-	-	-	GO:0005575//cellular_component;GO:0005622//intracellular anatomical structure;GO:0005634//nucleus;GO:0005667//transcription regulator complex;GO:0032991//protein-containing complex;GO:0043226//organelle;GO:0043227//membrane-bounded organelle;GO:0043229//intracellular organelle;GO:0043231//intracellular membrane-bounded organelle	GO:0000976//transcription cis-regulatory region binding;GO:0000977//RNA polymerase II transcription regulatory region sequence-specific DNA binding;GO:0000981//DNA-binding transcription factor activity, RNA polymerase II-specific;GO:0001067//transcription regulatory region nucleic acid binding;GO:0001228//DNA-binding transcription activator activity, RNA polymerase II-specific;GO:0003674//molecul…	GO:0001501//skeletal system development;GO:0001942//hair follicle development;GO:0003002//regionalization;GO:0006139//nucleobase-containing compound metabolic process;GO:0006351//transcription, DNA-templated;GO:0006355//regulation of transcription, DNA-templated;GO:0006357//regulation of transcription by RNA polymerase II;GO:0006366//transcription by RNA polymerase II;GO:0006725//cellular aromati…	TF_Otx
ncbi_127497805	4	7	3	6	45	3	26	0.199	0.345	0.123	0.299	1.712	0.205	1.619	0.2415	1.17866666666667	2.28706067983451	0.0163040329929713	0.96540604162293	ENTPD3	XP_051722511.1 taxid=7959 ectonucleoside triphosphate diphosphohydrolase 3 [Ctenopharyngodon idella]	Metabolism;Human Diseases;Metabolism;Metabolism;Metabolism	Global and overview maps;Infectious disease: viral;Nucleotide metabolism;Global and overview maps;Nucleotide metabolism	ko01100//Metabolic pathways;ko05169//Epstein-Barr virus infection;ko00230//Purine metabolism;ko01232//Nucleotide metabolism;ko00240//Pyrimidine metabolism	K01510;K01510;K01510;K01510;K01510	GO:0005575//cellular_component;GO:0005886//plasma membrane;GO:0016020//membrane;GO:0016021//integral component of membrane;GO:0031224//intrinsic component of membrane;GO:0071944//cell periphery	GO:0000166//nucleotide binding;GO:0003674//molecular_function;GO:0003824//catalytic activity;GO:0005488//binding;GO:0005524//ATP binding;GO:0016462//pyrophosphatase activity;GO:0016787//hydrolase activity;GO:0016817//hydrolase activity, acting on acid anhydrides;GO:0016818//hydrolase activity, acting on acid anhydrides, in phosphorus-containing anhydrides;GO:0017076//purine nucleotide binding;GO:…	GO:0006139//nucleobase-containing compound metabolic process;GO:0006725//cellular aromatic compound metabolic process;GO:0006753//nucleoside phosphate metabolic process;GO:0006793//phosphorus metabolic process;GO:0006796//phosphate-containing compound metabolic process;GO:0006807//nitrogen compound metabolic process;GO:0008150//biological_process;GO:0008152//metabolic process;GO:0009056//cataboli…	--
ncbi_127523685	4	5	3	1	54	11	1	0.135	0.166	0.083	0.034	1.379	0.504	0.043	0.1045	0.642	2.61907035504142	0.0164286839026042	0.968138288058111	A1CF	XP_051770637.1 taxid=7959 APOBEC1 complementation factor isoform X1 [Ctenopharyngodon idella]	-	-	-	-	GO:0000228//nuclear chromosome;GO:0000785//chromatin;GO:0000792//heterochromatin;GO:0005575//cellular_component;GO:0005622//intracellular anatomical structure;GO:0005634//nucleus;GO:0005654//nucleoplasm;GO:0005694//chromosome;GO:0005737//cytoplasm;GO:0005783//endoplasmic reticulum;GO:0012505//endomembrane system;GO:0030895//apolipoprotein B mRNA editing enzyme complex;GO:0031974//membrane-enclose…	GO:0003674//molecular_function;GO:0003676//nucleic acid binding;GO:0003723//RNA binding;GO:0003727//single-stranded RNA binding;GO:0003729//mRNA binding;GO:0005488//binding;GO:0097159//organic cyclic compound binding;GO:1901363//heterocyclic compound binding	GO:0000003//reproduction;GO:0006139//nucleobase-containing compound metabolic process;GO:0006396//RNA processing;GO:0006397//mRNA processing;GO:0006403//RNA localization;GO:0006725//cellular aromatic compound metabolic process;GO:0006807//nitrogen compound metabolic process;GO:0007275//multicellular organism development;GO:0007565//female pregnancy;GO:0007566//embryo implantation;GO:0008150//biol…	--
[truncated: 24,922 more rows]

## Sheet: Liver_mRNA
id	L1-Liver_count	L2-Liver_count	L3-Liver_count	L4-Liver_count	S1-Liver_count	S2-Liver_count	S3-Liver_count	S4-Liver_count	L1-Liver_tpm	L2-Liver_tpm	L3-Liver_tpm	L4-Liver_tpm	S1-Liver_tpm	S2-Liver_tpm	S3-Liver_tpm	S4-Liver_tpm	L-Liver_mean	S-Liver_mean	log2(fc)	PValue	FDR	Symbol	Description	KEGG_A_class	KEGG_B_class	Pathway	K_ID	GO Component	GO Function	GO Process	TF_family
[truncated: 25,334 more rows]

[truncated: 1 more sheets: Muscle_mRNA]
