# Supplementary material for: Integrated Transcriptomic and Proteomic Analysis Unveils the Multi-Organ Regulatory Mechanisms of Growth Divergence in Grass Carp (Ctenopharyngodon idella)
Source: Animals (Basel). 2026 Jul 15;16(14):2205. doi: 10.3390/ani16142205 (PMC13403668; doi:10.3390/ani16142205)
Supplement: Supplementary file 1 [file animals-16-02205-s001.zip › Supplementary Table S5.xlsx]

## Sheet: Brain_Protein
protein_id	L1-Brain	L2-Brain	L3-Brain	L4-Brain	S1-Brain	S2-Brain	S3-Brain	L-Brain_mean	S-Brain_mean	log2(fc)	PValue	FDR	Symbol	Description	KEGG_A_class	KEGG_B_class	Pathway	K_ID	GO Component	GO Function	GO Process	TF_family	Pfam_definition	Subcellular_localization
ncbi_127494018	196.675	190.999649047852	255.138595581055	217.77522277832	224.968368530273	168.082214355469	215.139297485352	215.147068023682	202.729960123698	-0.0857639	0.606412410019454	0.884345372997862	PCDH10	XP_051742759.1 taxid=7959 protocadherin-10a isoform X1 [Ctenopharyngodon idella]	-	-	-	-	GO:0016020//membrane	GO:0005509//calcium ion binding	GO:0007156//homophilic cell adhesion via plasma membrane adhesion molecules	--	Cadherin_2	plas 28.5, extr_plas 15
ncbi_127494026	65.9103012084961	68.7689056396484	86.4974670410156	66.764289855957	69.4428176879883	78.5959930419922	85.3758850097656	71.9852409362793	77.8048985799154	0.112159847327527	0.440026957812817	0.828192828822879	ANKRD13D	XP_051715521.1 taxid=7959 ankyrin repeat domain-containing protein 13D [Ctenopharyngodon idella]	-	-	-	-	GO:0005575//cellular_component;GO:0005622//intracellular anatomical structure;GO:0005737//cytoplasm;GO:0005768//endosome;GO:0005770//late endosome;GO:0005886//plasma membrane;GO:0012505//endomembrane system;GO:0016020//membrane;GO:0031410//cytoplasmic vesicle;GO:0031982//vesicle;GO:0043226//organelle;GO:0043227//membrane-bounded organelle;GO:0043229//intracellular organelle;GO:0071944//cell perip…	GO:0005515//protein binding	-	--	Ank_2	nucl 28.5, cyto_nucl 18.5
ncbi_127494027	141.038009643555	139.812561035156	135.561401367188	179.515731811523	188.128143310547	133.32600402832	155.558364868164	148.981925964355	159.004170735677	0.0939272904933494	0.601792283937284	0.884274551796744	CTBP1	XP_048031546.1 taxid=75352 C-terminal-binding protein 1 isoform X1 [Megalobrama amblycephala]	Human Diseases;Environmental Information Processing;Human Diseases;Environmental Information Processing	Cancer: overview;Signal transduction;Cancer: specific types;Signal transduction	ko05200//Pathways in cancer;ko04310//Wnt signaling pathway;ko05220//Chronic myeloid leukemia;ko04330//Notch signaling pathway	K04496;K04496;K04496;K04496	-	GO:0004013//adenosylhomocysteinase activity;GO:0004617//phosphoglycerate dehydrogenase activity;GO:0016616//oxidoreductase activity, acting on the CH-OH group of donors, NAD or NADP as acceptor;GO:0050661//NADP binding;GO:0051287//NAD binding	GO:0006564//L-serine biosynthetic process;GO:0006730//one-carbon metabolic process	--	2-Hacid_dh	cyto 12, cyto_nucl 12, nucl 8, cysk 8
ncbi_127494032	31.706750869751	23.0241718292236	43.9544105529785	26.3743286132812	20.1645812988281	62.9697761535645	42.5387802124023	31.2649154663086	41.891045888265	0.422097287719201	0.40475445323565	0.825476214753822	Mospd1	XP_039521652.1 taxid=90988 motile sperm domain-containing protein 1 [Pimephales promelas]	-	-	-	-	GO:0000139//Golgi membrane;GO:0005575//cellular_component;GO:0005622//intracellular anatomical structure;GO:0005634//nucleus;GO:0005737//cytoplasm;GO:0005783//endoplasmic reticulum;GO:0005789//endoplasmic reticulum membrane;GO:0005794//Golgi apparatus;GO:0012505//endomembrane system;GO:0016020//membrane;GO:0016021//integral component of membrane;GO:0031090//organelle membrane;GO:0031224//intrinsi…	-	GO:0000122//negative regulation of transcription by RNA polymerase II;GO:0006355//regulation of transcription, DNA-templated;GO:0006357//regulation of transcription by RNA polymerase II;GO:0008150//biological_process;GO:0009889//regulation of biosynthetic process;GO:0009890//negative regulation of biosynthetic process;GO:0009891//positive regulation of biosynthetic process;GO:0009892//negative re…	--	Motile_Sperm	plas 15, pero 12, E.R._mito 3.5, mito 3
ncbi_127494033	283.273864746094	208.40608215332	305.433227539062	229.712203979492	328.791	305.504425048828	475.289154052734	256.706344604492	369.861531575521	0.526866303796004	0.0810737874824498	0.674539812108446	Acin1	XP_051715543.1 taxid=7959 apoptotic chromatin condensation inducer in the nucleus isoform X1 [Ctenopharyngodon idella]	Genetic Information Processing;Genetic Information Processing;Genetic Information Processing	Transcription;Translation;Translation	ko03040//Spliceosome;ko03013//Nucleocytoplasmic transport;ko03015//mRNA surveillance pathway	K12875;K12875;K12875	-	-	-	--	RSB_motif	nucl 28, cyto_nucl 17
ncbi_127494035	234.852615356445	211.781372070312	204.493530273438	219.712112426758	225.151138305664	207.715194702148	227.484130859375	217.709907531738	220.116821289062	0.0158623368307071	0.806072195834333	0.9557361028809	FAF2	XP_048032197.1 taxid=75352 FAS-associated factor 2 [Megalobrama amblycephala]	-	-	-	-	GO:0000151//ubiquitin ligase complex;GO:0000323//lytic vacuole;GO:0005575//cellular_component;GO:0005576//extracellular region;GO:0005622//intracellular anatomical structure;GO:0005634//nucleus;GO:0005737//cytoplasm;GO:0005764//lysosome;GO:0005766//primary lysosome;GO:0005773//vacuole;GO:0005775//vacuolar lumen;GO:0005783//endoplasmic reticulum;GO:0005789//endoplasmic reticulum membrane;GO:000581…	GO:0003674//molecular_function;GO:0004857//enzyme inhibitor activity;GO:0005488//binding;GO:0005515//protein binding;GO:0019899//enzyme binding;GO:0030234//enzyme regulator activity;GO:0030276//clathrin binding;GO:0031625//ubiquitin protein ligase binding;GO:0032182//ubiquitin-like protein binding;GO:0035473//lipase binding;GO:0043130//ubiquitin binding;GO:0044389//ubiquitin-like protein ligase b…	GO:0001775//cell activation;GO:0002252//immune effector process;GO:0002263//cell activation involved in immune response;GO:0002274//myeloid leukocyte activation;GO:0002275//myeloid cell activation involved in immune response;GO:0002283//neutrophil activation involved in immune response;GO:0002366//leukocyte activation involved in immune response;GO:0002376//immune system process;GO:0002443//leuko…	--	UBA_8	cyto 18, cyto_nucl 16.5, nucl 13
ncbi_127494038	1369.81408691406	1413.85949707031	1241.17114257812	1212.18505859375	1010.63366699219	1191.12658691406	1036.39428710938	1309.25744628906	1079.38484700521	-0.278539	0.02745332956924	0.647250269837448	RAB6B	XP_016099962.1 taxid=75366 PREDICTED: ras-related protein Rab-6B-like isoform X6 [Sinocyclocheilus grahami]	-	-	-	-	GO:0005737//cytoplasm	GO:0000166//nucleotide binding;GO:0003924//GTPase activity;GO:0005525//GTP binding;GO:0016151//nickel cation binding;GO:0016530//metallochaperone activity;GO:0043022//ribosome binding	GO:0006400//tRNA modification;GO:0006412//translation;GO:0036211//protein modification process;GO:0042254//ribosome biogenesis;GO:0046336//ethanolamine catabolic process;GO:0051604//protein maturation	--	Ras	cyto 18.5, cyto_nucl 13.5, nucl 7.5, mito 3, golg 3
ncbi_127494039	63.2850494384766	50.5116882324219	59.3663024902344	61.5757484436035	43.1897659301758	69.7284088134766	55.8605613708496	58.6846971511841	56.259578704834	-0.0608856	0.751217919251437	0.935799044836934	pdzd11	XP_048032887.1 taxid=75352 PDZ domain-containing protein 11 [Megalobrama amblycephala]	-	-	-	-	GO:0005575//cellular_component;GO:0005576//extracellular region;GO:0005622//intracellular anatomical structure;GO:0005737//cytoplasm;GO:0005829//cytosol;GO:0005886//plasma membrane;GO:0005911//cell-cell junction;GO:0015627//type II protein secretion system complex;GO:0016020//membrane;GO:0016323//basolateral plasma membrane;GO:0030054//cell junction;GO:0030288//outer membrane-bounded periplasmic …	GO:0003674//molecular_function;GO:0004222//metalloendopeptidase activity;GO:0004252//serine-type endopeptidase activity;GO:0005488//binding;GO:0005515//protein binding;GO:0008022//protein C-terminus binding;GO:0008236//serine-type peptidase activity;GO:0045152//antisigma factor binding	GO:0001505//regulation of neurotransmitter levels;GO:0006508//proteolysis;GO:0006810//transport;GO:0006836//neurotransmitter transport;GO:0007154//cell communication;GO:0007163//establishment or maintenance of cell polarity;GO:0007267//cell-cell signaling;GO:0007268//chemical synaptic transmission;GO:0007269//neurotransmitter secretion;GO:0008104//protein localization;GO:0008150//biological_proce…	--	PDZ	cyto 10, cysk 9, nucl 7, extr 4, mito_nucl 4
ncbi_127494040	484.259185791016	546.386474609375	471.468566894531	566.377746582031	553.819702148438	514.985107421875	465.326232910156	517.122993469238	511.377014160156	-0.0161201	0.875330782891391	0.975253398678421	ctnna1	XP_048032192.1 taxid=75352 catenin alpha-1 [Megalobrama amblycephala]	Human Diseases;Cellular Processes;Human Diseases;Organismal Systems;Environmental Information Processing;Human Diseases;Human Diseases;Human Diseases	Cancer: overview;Cellular community - eukaryotes;Infectious disease: bacterial;Immune system;Signal transduction;Cardiovascular disease;Cancer: specific types;Cancer: specific types	ko05200//Pathways in cancer;ko04520//Adherens junction;ko05100//Bacterial invasion of epithelial cells;ko04670//Leukocyte transendothelial migration;ko04390//Hippo signaling pathway;ko05412//Arrhythmogenic right ventricular cardiomyopathy;ko05226//Gastric cancer;ko05213//Endometrial cancer	K05691;K05691;K05691;K05691;K05691;K05691;K05691;K05691	GO:0001669//acrosomal vesicle;GO:0005575//cellular_component;GO:0005622//intracellular anatomical structure;GO:0005737//cytoplasm;GO:0005794//Golgi apparatus;GO:0005829//cytosol;GO:0005856//cytoskeleton;GO:0005886//plasma membrane;GO:0005901//caveola;GO:0005911//cell-cell junction;GO:0005912//adherens junction;GO:0005915//zonula adherens;GO:0012505//endomembrane system;GO:0014704//intercalated di…	GO:0003674//molecular_function;GO:0003779//actin binding;GO:0005198//structural molecule activity;GO:0005488//binding;GO:0005515//protein binding;GO:0008013//beta-catenin binding;GO:0008092//cytoskeletal protein binding;GO:0017166//vinculin binding;GO:0042802//identical protein binding;GO:0044877//protein-containing complex binding;GO:0045295//gamma-catenin binding;GO:0045296//cadherin binding;GO…	GO:0000003//reproduction;GO:0001541//ovarian follicle development;GO:0003006//developmental process involved in reproduction;GO:0006950//response to stress;GO:0006996//organelle organization;GO:0007010//cytoskeleton organization;GO:0007015//actin filament organization;GO:0007043//cell-cell junction assembly;GO:0007155//cell adhesion;GO:0007163//establishment or maintenance of cell polarity;GO:000…	--	Vinculin	nucl 16, cyto_nucl 14, cyto 10, cysk 3
ncbi_127494046	134.587478637695	72.4744644165039	97.0179672241211	112.541145324707	107.574844360352	127.33243560791	107.669235229492	104.155263900757	114.192171732585	0.132727998810955	0.567670788770901	0.874215162128367	UBE2K	XP_051715567.1 taxid=7959 ubiquitin-conjugating enzyme E2Ka (UBC1 homolog, yeast) isoform X1 [Ctenopharyngodon idella]	Genetic Information Processing	Folding, sorting and degradation	ko04120//Ubiquitin mediated proteolysis	K04649	-	GO:0004497//monooxygenase activity;GO:0005506//iron ion binding;GO:0005515//protein binding;GO:0016705//oxidoreductase activity, acting on paired donors, with incorporation or reduction of molecular oxygen;GO:0020037//heme binding	GO:0006289//nucleotide-excision repair;GO:0015031//protein transport;GO:0036211//protein modification process;GO:0046148//pigment biosynthetic process	--	UQ_con	cyto 22.5, cyto_nucl 15.6667, cyto_plas 13.1667, nucl 3.5
ncbi_127494048	136.213592529297	471.320373535156	43.3954467773438	80.3185119628906	55.7593307495117	67.4364700317383	105.885673522949	182.811981201172	76.3604914347331	-1.25946	0.403497018899587	0.825476214753822	ERMAP	XP_051715572.1 taxid=7959 myosin-11 [Ctenopharyngodon idella]	-	-	-	-	-	GO:0005515//protein binding;GO:0005524//ATP binding	GO:0007059//chromosome segregation;GO:0007094//mitotic spindle assembly checkpoint signaling;GO:0030261//chromosome condensation	--	PRY	extr 13, mito 6, E.R. 5, nucl 3, cyto_pero 2.5, E.R._golg 2.5
ncbi_127494052	181.60285949707	143.607604980469	181.053924560547	171.502136230469	168.858337402344	190.215881347656	134.464569091797	169.441631317139	164.512929280599	-0.0425874	0.785991755259384	0.949019707095491	slc30a9	XP_051715575.1 taxid=7959 zinc transporter 9 isoform X1 [Ctenopharyngodon idella]	-	-	-	-	GO:0000109//nucleotide-excision repair complex;GO:0005575//cellular_component;GO:0005622//intracellular anatomical structure;GO:0005634//nucleus;GO:0005737//cytoplasm;GO:0005783//endoplasmic reticulum;GO:0005856//cytoskeleton;GO:0012505//endomembrane system;GO:0016020//membrane;GO:0016021//integral component of membrane;GO:0031224//intrinsic component of membrane;GO:0031410//cytoplasmic vesicle;G…	GO:0000981//DNA-binding transcription factor activity, RNA polymerase II-specific;GO:0003674//molecular_function;GO:0003682//chromatin binding;GO:0003700//DNA-binding transcription factor activity;GO:0003712//transcription coregulator activity;GO:0003713//transcription coactivator activity;GO:0005102//signaling receptor binding;GO:0005215//transporter activity;GO:0005385//zinc ion transmembrane t…	GO:0000041//transition metal ion transport;GO:0000715//nucleotide-excision repair, DNA damage recognition;GO:0006139//nucleobase-containing compound metabolic process;GO:0006259//DNA metabolic process;GO:0006281//DNA repair;GO:0006289//nucleotide-excision repair;GO:0006351//transcription, DNA-templated;GO:0006355//regulation of transcription, DNA-templated;GO:0006357//regulation of transcription …	--	Cation_efflux	plas 26, nucl 2, cyto 2, cyto_nucl 2
ncbi_127494055	491.384246826172	539.847839355469	675.812744140625	614.355712890625	475.173950195312	517.882080078125	525.877868652344	580.350135803223	506.311299641927	-0.196899	0.197711826209722	0.721546252353007	GRHPR	XP_051715587.1 taxid=7959 glyoxylate reductase/hydroxypyruvate reductase [Ctenopharyngodon idella]	Metabolism;Metabolism;Metabolism;Metabolism	Global and overview maps;Carbohydrate metabolism;Amino acid metabolism;Carbohydrate metabolism	ko01100//Metabolic pathways;ko00620//Pyruvate metabolism;ko00260//Glycine, serine and threonine metabolism;ko00630//Glyoxylate and dicarboxylate metabolism	K00049;K00049;K00049;K00049	GO:0005575//cellular_component;GO:0005622//intracellular anatomical structure;GO:0005737//cytoplasm;GO:0005777//peroxisome;GO:0005782//peroxisomal matrix;GO:0005829//cytosol;GO:0031907//microbody lumen;GO:0031974//membrane-enclosed lumen;GO:0042579//microbody;GO:0043226//organelle;GO:0043227//membrane-bounded organelle;GO:0043229//intracellular organelle;GO:0043231//intracellular membrane-bounded…	GO:0000166//nucleotide binding;GO:0003674//molecular_function;GO:0003824//catalytic activity;GO:0004617//phosphoglycerate dehydrogenase activity;GO:0005488//binding;GO:0005515//protein binding;GO:0008465//glycerate dehydrogenase activity;GO:0008883//glutamyl-tRNA reductase activity;GO:0016491//oxidoreductase activity;GO:0016614//oxidoreductase activity, acting on CH-OH group of donors;GO:0016616/…	GO:0003008//system process;GO:0006081//cellular aldehyde metabolic process;GO:0006082//organic acid metabolic process;GO:0006098//pentose-phosphate shunt;GO:0006564//L-serine biosynthetic process;GO:0006807//nitrogen compound metabolic process;GO:0007588//excretion;GO:0008150//biological_process;GO:0008152//metabolic process;GO:0009987//cellular process;GO:0016043//cellular component organization…	--	2-Hacid_dh	mito 24, cyto 5
ncbi_127494057	236.327194213867	209.167373657227	225.521118164062	262.095672607422	239.326812744141	255.130523681641	268.739074707031	233.277839660645	254.398803710938	0.125042622156148	0.216719006401701	0.733271518324408	Tomm5	XP_048031707.1 taxid=75352 mitochondrial import receptor subunit TOM5 homolog [Megalobrama amblycephala]	-	-	-	-	GO:0005575//cellular_component;GO:0005622//intracellular anatomical structure;GO:0005737//cytoplasm;GO:0005739//mitochondrion;GO:0005740//mitochondrial envelope;GO:0005741//mitochondrial outer membrane;GO:0005742//mitochondrial outer membrane translocase complex;GO:0016020//membrane;GO:0016021//integral component of membrane;GO:0019867//outer membrane;GO:0031090//organelle membrane;GO:0031224//in…	-	GO:0006605//protein targeting;GO:0006626//protein targeting to mitochondrion;GO:0006810//transport;GO:0006839//mitochondrial transport;GO:0006886//intracellular protein transport;GO:0006996//organelle organization;GO:0007005//mitochondrion organization;GO:0008104//protein localization;GO:0008150//biological_process;GO:0009987//cellular process;GO:0015031//protein transport;GO:0015833//peptide tra…	--	Tom5	cyto 23, mito 4, extr 3
ncbi_127494058	26.4844055175781	18.9022102355957	21.9831466674805	28.2887935638428	43.0300636291504	28.5891265869141	18.683952331543	23.9146389961243	30.1010475158691	0.331919680359097	0.380180132056876	0.815918530403297	Tcerg1	XP_051715590.1 taxid=7959 transcription elongation regulator 1a isoform X1 [Ctenopharyngodon idella]	Genetic Information Processing;Organismal Systems	Transcription;Aging	ko03040//Spliceosome;ko04212//Longevity regulating pathway - worm	K12824;K12824	-	GO:0000287//magnesium ion binding;GO:0005515//protein binding;GO:0008801//beta-phosphoglucomutase activity	GO:0005975//carbohydrate metabolic process	--	WW	nucl 15.5, cyto_nucl 15, cyto 11.5, cysk 4
ncbi_127494060	36.9931945800781	32.9809837341309	29.7741756439209	7.02051401138306	26.5491	22.4485111236572	38.5553932189941	26.6922169923782	29.1843325297038	0.128774935652763	0.791177258387975	0.950480734349194	GPR151	XP_051715597.1 taxid=7959 G-protein coupled receptor 151 [Ctenopharyngodon idella]	-	-	-	-	GO:0005575//cellular_component;GO:0005886//plasma membrane;GO:0016020//membrane;GO:0016021//integral component of membrane;GO:0031224//intrinsic component of membrane;GO:0071944//cell periphery	GO:0003674//molecular_function;GO:0004888//transmembrane signaling receptor activity;GO:0004930//G protein-coupled receptor activity;GO:0038023//signaling receptor activity;GO:0060089//molecular transducer activity	GO:0007154//cell communication;GO:0007165//signal transduction;GO:0007186//G protein-coupled receptor signaling pathway;GO:0008150//biological_process;GO:0009987//cellular process;GO:0023052//signaling;GO:0050789//regulation of biological process;GO:0050794//regulation of cellular process;GO:0050896//response to stimulus;GO:0051716//cellular response to stimulus;GO:0065007//biological regulation	--	7tm_1	plas 29
ncbi_127494061	113.17903137207	77.7060699462891	70.7824630737305	65.9675903320312	111.335845947266	93.823616027832	75.414924621582	81.9087886810303	93.5247955322266	0.191330647675313	0.483221376446303	0.842284785023653	EXOSC3	XP_051715598.1 taxid=7959 exosome complex component RRP40 [Ctenopharyngodon idella]	Genetic Information Processing	Folding, sorting and degradation	ko03018//RNA degradation	K03681	GO:0000176//nuclear exosome (RNase complex);GO:0000177//cytoplasmic exosome (RNase complex);GO:0000178//exosome (RNase complex);GO:0000785//chromatin;GO:0005575//cellular_component;GO:0005622//intracellular anatomical structure;GO:0005634//nucleus;GO:0005654//nucleoplasm;GO:0005694//chromosome;GO:0005730//nucleolus;GO:0005737//cytoplasm;GO:0005829//cytosol;GO:0031974//membrane-enclosed lumen;GO:0…	GO:0000175//3'-5'-exoribonuclease activity;GO:0003674//molecular_function;GO:0003676//nucleic acid binding;GO:0003723//RNA binding;GO:0003824//catalytic activity;GO:0004518//nuclease activity;GO:0004527//exonuclease activity;GO:0004532//exoribonuclease activity;GO:0004540//ribonuclease activity;GO:0005488//binding;GO:0008408//3'-5' exonuclease activity;GO:0016787//hydrolase activity;GO:0016788//h…	GO:0000018//regulation of DNA recombination;GO:0000184//nuclear-transcribed mRNA catabolic process, nonsense-mediated decay;GO:0000288//nuclear-transcribed mRNA catabolic process, deadenylation-dependent decay;GO:0000291//nuclear-transcribed mRNA catabolic process, exonucleolytic;GO:0000459//exonucleolytic trimming involved in rRNA processing;GO:0000460//maturation of 5.8S rRNA;GO:0000466//matura…	--	Rrp40_N	cyto 20.5, cyto_nucl 13.8333, cyto_plas 11.1667, nucl 5, cysk 5
ncbi_127494062	168.340240478516	156.319915771484	182.460632324219	193.298522949219	189.041152954102	219.108505249023	131.944732666016	175.104827880859	180.031463623047	0.040030203183423	0.84173789859547	0.966601131187972	Rnf20	XP_051715599.1 taxid=7959 E3 ubiquitin-protein ligase BRE1A isoform X1 [Ctenopharyngodon idella]	-	-	-	-	GO:0000151//ubiquitin ligase complex;GO:0000785//chromatin;GO:0000792//heterochromatin;GO:0005575//cellular_component;GO:0005622//intracellular anatomical structure;GO:0005634//nucleus;GO:0005654//nucleoplasm;GO:0005680//anaphase-promoting complex;GO:0005694//chromosome;GO:0005730//nucleolus;GO:0016020//membrane;GO:0031371//ubiquitin conjugating enzyme complex;GO:0031974//membrane-enclosed lumen;…	GO:0002039//p53 binding;GO:0003674//molecular_function;GO:0003676//nucleic acid binding;GO:0003682//chromatin binding;GO:0003712//transcription coregulator activity;GO:0003713//transcription coactivator activity;GO:0003723//RNA binding;GO:0003729//mRNA binding;GO:0003730//mRNA 3'-UTR binding;GO:0003824//catalytic activity;GO:0004842//ubiquitin-protein transferase activity;GO:0005488//binding;GO:0…	GO:0000209//protein polyubiquitination;GO:0006325//chromatin organization;GO:0006355//regulation of transcription, DNA-templated;GO:0006464//cellular protein modification process;GO:0006508//proteolysis;GO:0006511//ubiquitin-dependent protein catabolic process;GO:0006513//protein monoubiquitination;GO:0006807//nitrogen compound metabolic process;GO:0006996//organelle organization;GO:0007059//chro…	--	zf-C3HC4	nucl 32
ncbi_127494069	1877.48	1840.23	2005.39855957031	2160.72216796875	2410.0732421875	2054.9755859375	1885.38757324219	1970.95791625977	2116.81213378906	0.102996264034264	0.390420249531992	0.819777848121018	ctbp1	XP_051715617.1 taxid=7959 C-terminal-binding protein 1 isoform X1 [Ctenopharyngodon idella]	Human Diseases;Environmental Information Processing;Human Diseases;Environmental Information Processing	Cancer: overview;Signal transduction;Cancer: specific types;Signal transduction	ko05200//Pathways in cancer;ko04310//Wnt signaling pathway;ko05220//Chronic myeloid leukemia;ko04330//Notch signaling pathway	K04496;K04496;K04496;K04496	GO:0005575//cellular_component;GO:0005622//intracellular anatomical structure;GO:0005634//nucleus;GO:0005654//nucleoplasm;GO:0005667//transcription regulator complex;GO:0005737//cytoplasm;GO:0005829//cytosol;GO:0017053//transcription repressor complex;GO:0031974//membrane-enclosed lumen;GO:0031981//nuclear lumen;GO:0032991//protein-containing complex;GO:0043226//organelle;GO:0043227//membrane-bou…	GO:0000166//nucleotide binding;GO:0003674//molecular_function;GO:0003700//DNA-binding transcription factor activity;GO:0003712//transcription coregulator activity;GO:0003714//transcription corepressor activity;GO:0003824//catalytic activity;GO:0004013//adenosylhomocysteinase activity;GO:0004617//phosphoglycerate dehydrogenase activity;GO:0005488//binding;GO:0005515//protein binding;GO:0008022//pr…	GO:0000122//negative regulation of transcription by RNA polymerase II;GO:0006098//pentose-phosphate shunt;GO:0006139//nucleobase-containing compound metabolic process;GO:0006325//chromatin organization;GO:0006351//transcription, DNA-templated;GO:0006355//regulation of transcription, DNA-templated;GO:0006357//regulation of transcription by RNA polymerase II;GO:0006464//cellular protein modificatio…	--	2-Hacid_dh	mito 15, cyto 7, cyto_nucl 5.5, pero 5, extr 3
ncbi_127494071	50.8297309875488	48.2648429870605	46.0759391784668	60.2782554626465	50.4221954345703	47.6664505004883	50.9388847351074	51.3621921539307	49.675843556722	-0.0481623	0.675430566765963	0.912150551436137	maea	XP_051715620.1 taxid=7959 E3 ubiquitin-protein transferase MAEA isoform X1 [Ctenopharyngodon idella]	-	-	-	-	GO:0005575//cellular_component;GO:0005622//intracellular anatomical structure;GO:0005634//nucleus;GO:0005654//nucleoplasm;GO:0005737//cytoplasm;GO:0005819//spindle;GO:0005826//actomyosin contractile ring;GO:0005829//cytosol;GO:0005856//cytoskeleton;GO:0005886//plasma membrane;GO:0005887//integral component of plasma membrane;GO:0005938//cell cortex;GO:0015629//actin cytoskeleton;GO:0015630//micro…	GO:0003674//molecular_function;GO:0003779//actin binding;GO:0003824//catalytic activity;GO:0004842//ubiquitin-protein transferase activity;GO:0005488//binding;GO:0005515//protein binding;GO:0008092//cytoskeletal protein binding;GO:0008270//zinc ion binding;GO:0016740//transferase activity;GO:0019787//ubiquitin-like protein transferase activity;GO:0140096//catalytic activity, acting on a protein	GO:0002262//myeloid cell homeostasis;GO:0002376//immune system process;GO:0002520//immune system development;GO:0006109//regulation of carbohydrate metabolic process;GO:0006111//regulation of gluconeogenesis;GO:0006464//cellular protein modification process;GO:0006508//proteolysis;GO:0006511//ubiquitin-dependent protein catabolic process;GO:0006807//nitrogen compound metabolic process;GO:0006996/…	--	CTLH	nucl 17, cyto_nucl 15, cyto 11
ncbi_127494072	904.659729003906	749.170959472656	361.787536621094	269.574859619141	4036.69946289062	710.010803222656	188.449478149414	571.298271179199	1645.05324808757	1.52581821348641	0.34252846803653	0.800730888926267	aldob	XP_051715624.1 taxid=7959 fructose-bisphosphate aldolase B [Ctenopharyngodon idella]	Metabolism;Metabolism;Environmental Information Processing;Metabolism;Metabolism;Metabolism;Metabolism	Global and overview maps;Global and overview maps;Signal transduction;Global and overview maps;Carbohydrate metabolism;Carbohydrate metabolism;Carbohydrate metabolism	ko01100//Metabolic pathways;ko01200//Carbon metabolism;ko04066//HIF-1 signaling pathway;ko01230//Biosynthesis of amino acids;ko00010//Glycolysis / Gluconeogenesis;ko00051//Fructose and mannose metabolism;ko00030//Pentose phosphate pathway	K01623;K01623;K01623;K01623;K01623;K01623;K01623	GO:0000323//lytic vacuole;GO:0005575//cellular_component;GO:0005576//extracellular region;GO:0005615//extracellular space;GO:0005622//intracellular anatomical structure;GO:0005634//nucleus;GO:0005737//cytoplasm;GO:0005764//lysosome;GO:0005773//vacuole;GO:0005783//endoplasmic reticulum;GO:0005789//endoplasmic reticulum membrane;GO:0005790//smooth endoplasmic reticulum;GO:0005791//rough endoplasmic…	GO:0003674//molecular_function;GO:0003824//catalytic activity;GO:0004332//fructose-bisphosphate aldolase activity;GO:0005488//binding;GO:0005515//protein binding;GO:0005543//phospholipid binding;GO:0008092//cytoskeletal protein binding;GO:0008289//lipid binding;GO:0016829//lyase activity;GO:0016830//carbon-carbon lyase activity;GO:0016832//aldehyde-lyase activity;GO:0019899//enzyme binding;GO:003…	GO:0001101//response to acid chemical;GO:0001889//liver development;GO:0005975//carbohydrate metabolic process;GO:0005996//monosaccharide metabolic process;GO:0006000//fructose metabolic process;GO:0006001//fructose catabolic process;GO:0006006//glucose metabolic process;GO:0006007//glucose catabolic process;GO:0006081//cellular aldehyde metabolic process;GO:0006082//organic acid metabolic proces…	--	Glycolytic	cyto 20.5, cyto_nucl 13, nucl 4.5, mito 4
ncbi_127494073	14.4475183486938	8.24129295349121	18.5726566314697	18.0176277160645	19.4054641723633	17.1271896362305	11.983847618103	14.8197739124298	16.1721671422323	0.125989580971437	0.703755699056124	0.918419591568993	--	XP_051715625.1 taxid=7959 uncharacterized protein si:ch211-175m2.5 [Ctenopharyngodon idella]	-	-	-	-	GO:0005634//nucleus	GO:0032843//hydroperoxide reductase activity;GO:0051920//peroxiredoxin activity	GO:0006979//response to oxidative stress;GO:0009297//pilus assembly;GO:1901031//regulation of response to reactive oxygen species	--	CMD	mito 29
ncbi_127494074	0	0	0	3.35984563827515	0	0	0	0.839961409568787	0.01	-6.39225	0.436588061020382	0.827283399251785	--	XP_051715626.1 taxid=7959 uncharacterized protein si:dkey-74k8.3 isoform X1 [Ctenopharyngodon idella]	-	-	-	-	-	-	-	--	BRI3BP	plas 29
ncbi_127494075	220.485214233398	453.280212402344	271.721008300781	277.875305175781	295.045	321.520629882812	251.336	305.840435028076	289.300496419271	-0.0802104	0.801851592725209	0.954279335517344	LYG2	XP_051715628.1 taxid=7959 lysozyme g isoform X1 [Ctenopharyngodon idella]	-	-	-	-	-	-	-	--	SLT	mito 12, extr 8, cyto 8, nucl 2, E.R. 2
ncbi_127494082	7140.44	11871.2431640625	13780.4150390625	11598.626953125	9911.73	9476.7958984375	17756	11097.6806640625	12381.5231119792	0.157930603346632	0.665660365845429	0.907569541780994	Cplx1	XP_052006183.1 taxid=154827 complexin-1-like [Xyrauchen texanus]	Organismal Systems	Nervous system	ko04721//Synaptic vesicle cycle	K15294	GO:0005575//cellular_component;GO:0005622//intracellular anatomical structure;GO:0005737//cytoplasm;GO:0005829//cytosol;GO:0016020//membrane;GO:0030424//axon;GO:0030425//dendrite;GO:0031201//SNARE complex;GO:0032991//protein-containing complex;GO:0036477//somatodendritic compartment;GO:0042995//cell projection;GO:0043005//neuron projection;GO:0043025//neuronal cell body;GO:0043195//terminal bouto…	GO:0000149//SNARE binding;GO:0003674//molecular_function;GO:0005215//transporter activity;GO:0005326//neurotransmitter transmembrane transporter activity;GO:0005488//binding;GO:0005515//protein binding;GO:0017075//syntaxin-1 binding;GO:0019905//syntaxin binding	GO:0001505//regulation of neurotransmitter levels;GO:0002790//peptide secretion;GO:0006810//transport;GO:0006836//neurotransmitter transport;GO:0006887//exocytosis;GO:0007154//cell communication;GO:0007267//cell-cell signaling;GO:0007268//chemical synaptic transmission;GO:0007269//neurotransmitter secretion;GO:0008104//protein localization;GO:0008150//biological_process;GO:0009306//protein secret…	--	Synaphin	cyto 15, mito 10, nucl 7
ncbi_127494088	55.0076217651367	63.7770080566406	59.5895347595215	45.8600540161133	48.9980621337891	54.0458450317383	77.7316818237305	56.058554649353	60.2585296630859	0.104230922887993	0.649439533718672	0.900725501923092	p33monox	XP_051715642.1 taxid=7959 putative monooxygenase p33MONOX [Ctenopharyngodon idella]	-	-	-	-	-	-	-	--	P33MONOX	mito 19, cyto 8.5, cyto_nucl 5, extr 3
ncbi_127494093	4918.73291015625	5220.2958984375	4660.80810546875	4250.97	4289.9501953125	4813.76708984375	4000.27197265625	4762.70239257812	4367.99641927083	-0.124809	0.264490114503878	0.760179191557274	HSPA9	XP_051715649.1 taxid=7959 stress-70 protein, mitochondrial [Ctenopharyngodon idella]	Human Diseases;Organismal Systems;Genetic Information Processing	Infectious disease: bacterial;Aging;Folding, sorting and degradation	ko05152//Tuberculosis;ko04212//Longevity regulating pathway - worm;ko03018//RNA degradation	K04043;K04043;K04043	GO:0001405//PAM complex, Tim23 associated import motor;GO:0005575//cellular_component;GO:0005576//extracellular region;GO:0005618//cell wall;GO:0005622//intracellular anatomical structure;GO:0005634//nucleus;GO:0005730//nucleolus;GO:0005737//cytoplasm;GO:0005739//mitochondrion;GO:0005740//mitochondrial envelope;GO:0005743//mitochondrial inner membrane;GO:0005744//TIM23 mitochondrial import inner …	GO:0000166//nucleotide binding;GO:0003674//molecular_function;GO:0003824//catalytic activity;GO:0004856//xylulokinase activity;GO:0005488//binding;GO:0005515//protein binding;GO:0005524//ATP binding;GO:0008741//ribulokinase activity;GO:0016301//kinase activity;GO:0016462//pyrophosphatase activity;GO:0016787//hydrolase activity;GO:0016817//hydrolase activity, acting on acid anhydrides;GO:0016818//…	GO:0000422//autophagy of mitochondrion;GO:0000902//cell morphogenesis;GO:0002262//myeloid cell homeostasis;GO:0002376//immune system process;GO:0002520//immune system development;GO:0002682//regulation of immune system process;GO:0002683//negative regulation of immune system process;GO:0005975//carbohydrate metabolic process;GO:0005997//xylulose metabolic process;GO:0006457//protein folding;GO:00…	--	HSP70	mito 29
ncbi_127494096	8.77920436859131	14.9975290298462	5.47031021118164	4.7214298248291	12.6964921951294	6.75816679000854	9.72732949256897	8.49211835861206	9.72732949256897	0.195919307955909	0.708419074547239	0.919781231855146	Dact2	XP_051715653.1 taxid=7959 dapper homolog 2 [Ctenopharyngodon idella]	-	-	-	-	-	-	-	--	Dapper	mito 10, nucl 9, cyto 8, cyto_pero 6, extr 3
ncbi_127494097	283.967864990234	264.165649414062	281.77294921875	291.240997314453	287.111114501953	373.357055664062	262.293823242188	280.286865234375	307.587331136068	0.134091944429826	0.389223251776909	0.819777848121018	Sfxn5	XP_051715654.1 taxid=7959 sideroflexin-5b isoform X1 [Ctenopharyngodon idella]	-	-	-	-	GO:0005575//cellular_component;GO:0005622//intracellular anatomical structure;GO:0005737//cytoplasm;GO:0005739//mitochondrion;GO:0005740//mitochondrial envelope;GO:0016020//membrane;GO:0016021//integral component of membrane;GO:0031090//organelle membrane;GO:0031224//intrinsic component of membrane;GO:0031966//mitochondrial membrane;GO:0031967//organelle envelope;GO:0031975//envelope;GO:0043226//…	GO:0003674//molecular_function;GO:0005215//transporter activity;GO:0005342//organic acid transmembrane transporter activity;GO:0008509//anion transmembrane transporter activity;GO:0008514//organic anion transmembrane transporter activity;GO:0015075//ion transmembrane transporter activity;GO:0015137//citrate transmembrane transporter activity;GO:0015142//tricarboxylic acid transmembrane transporte…	GO:0006810//transport;GO:0006811//ion transport;GO:0006820//anion transport;GO:0006842//tricarboxylic acid transport;GO:0006855//xenobiotic transmembrane transport;GO:0008150//biological_process;GO:0015711//organic anion transport;GO:0015746//citrate transport;GO:0015849//organic acid transport;GO:0034220//ion transmembrane transport;GO:0035674//tricarboxylic acid transmembrane transport;GO:00422…	--	SFXNs	plas 30
ncbi_127494099	52.7048492431641	67.9364166259766	59.0165214538574	66.8897857666016	54.5116844177246	58.5537261962891	63.7987518310547	61.6368932723999	58.9547208150228	-0.0641868	0.600232597252518	0.883422597040854	TTC9C	XP_051715657.1 taxid=7959 tetratricopeptide repeat protein 9C [Ctenopharyngodon idella]	-	-	-	-	-	GO:0005515//protein binding	-	--	--	cyto 20, nucl 7, extr 3
ncbi_127494100	99.8357238769531	85.6634902954102	93.3304138183594	108.57438659668	101.884819030762	105.42520904541	102.157821655273	96.8510036468506	103.155949910482	0.0909881321622041	0.329114971683755	0.789737482512603	KDM3B	XP_051715658.1 taxid=7959 lysine-specific demethylase 3B isoform X1 [Ctenopharyngodon idella]	Organismal Systems	Environmental adaptation	ko04714//Thermogenesis	K15601	GO:0000785//chromatin;GO:0005575//cellular_component;GO:0005622//intracellular anatomical structure;GO:0005634//nucleus;GO:0005654//nucleoplasm;GO:0005694//chromosome;GO:0031974//membrane-enclosed lumen;GO:0031981//nuclear lumen;GO:0043226//organelle;GO:0043227//membrane-bounded organelle;GO:0043228//non-membrane-bounded organelle;GO:0043229//intracellular organelle;GO:0043231//intracellular memb…	GO:0000976//transcription cis-regulatory region binding;GO:0001067//transcription regulatory region nucleic acid binding;GO:0003674//molecular_function;GO:0003676//nucleic acid binding;GO:0003677//DNA binding;GO:0003682//chromatin binding;GO:0003690//double-stranded DNA binding;GO:0003824//catalytic activity;GO:0005488//binding;GO:0016209//antioxidant activity;GO:0016491//oxidoreductase activity;…	GO:0006139//nucleobase-containing compound metabolic process;GO:0006325//chromatin organization;GO:0006351//transcription, DNA-templated;GO:0006355//regulation of transcription, DNA-templated;GO:0006464//cellular protein modification process;GO:0006482//protein demethylation;GO:0006725//cellular aromatic compound metabolic process;GO:0006807//nitrogen compound metabolic process;GO:0006996//organe…	--	DUF7030	nucl 19, cyto_nucl 16.3333, cyto 9.5, cyto_pero 5.83333
ncbi_127494101	836.481140136719	683.725524902344	980.500061035156	832.943420410156	897.579956054688	579.847778320312	708.701232910156	833.412536621094	728.709655761719	-0.193687	0.365917401666506	0.810311107424176	CBLN1	XP_051715665.1 taxid=7959 cerebellin 12 [Ctenopharyngodon idella]	-	-	-	-	-	-	-	--	C1q	extr 29
ncbi_127494108	214.303634643555	190.588790893555	222.540145874023	205.295623779297	239.037704467773	220.380493164062	219.181289672852	208.182048797607	226.199829101562	0.119752166610229	0.122893746481983	0.693289485711624	fmr1-b	XP_051715676.1 taxid=7959 synaptic functional regulator FMR1 isoform X1 [Ctenopharyngodon idella]	-	-	-	-	GO:0000775//chromosome, centromeric region;GO:0005575//cellular_component;GO:0005622//intracellular anatomical structure;GO:0005634//nucleus;GO:0005654//nucleoplasm;GO:0005694//chromosome;GO:0005730//nucleolus;GO:0005737//cytoplasm;GO:0005783//endoplasmic reticulum;GO:0005790//smooth endoplasmic reticulum;GO:0005791//rough endoplasmic reticulum;GO:0005829//cytosol;GO:0005844//polysome;GO:0005845/…	GO:0000339//RNA cap binding;GO:0000340//RNA 7-methylguanosine cap binding;GO:0002151//G-quadruplex RNA binding;GO:0003674//molecular_function;GO:0003676//nucleic acid binding;GO:0003682//chromatin binding;GO:0003723//RNA binding;GO:0003725//double-stranded RNA binding;GO:0003727//single-stranded RNA binding;GO:0003729//mRNA binding;GO:0003730//mRNA 3'-UTR binding;GO:0004654//polyribonucleotide nu…	GO:0000003//reproduction;GO:0000381//regulation of alternative mRNA splicing, via spliceosome;GO:0000902//cell morphogenesis;GO:0001501//skeletal system development;GO:0001505//regulation of neurotransmitter levels;GO:0001541//ovarian follicle development;GO:0001708//cell fate specification;GO:0001763//morphogenesis of a branching structure;GO:0001837//epithelial to mesenchymal transition;GO:0001…	--	Tudor_FRX1	nucl 16, cyto_nucl 16, cyto 12
ncbi_127494110	541.154602050781	548.021545410156	486.417266845703	495.776611328125	484.57	511.139282226562	521.014343261719	517.842506408691	505.574645996094	-0.0345893	0.577513882895455	0.877453979244544	etf1	XP_051715682.1 taxid=7959 eukaryotic peptide chain release factor subunit 1-like [Ctenopharyngodon idella]	Genetic Information Processing	Translation	ko03015//mRNA surveillance pathway	K03265	GO:0005575//cellular_component;GO:0005622//intracellular anatomical structure;GO:0005737//cytoplasm;GO:0005829//cytosol;GO:0010494//cytoplasmic stress granule;GO:0018444//translation release factor complex;GO:0032991//protein-containing complex;GO:0035770//ribonucleoprotein granule;GO:0036464//cytoplasmic ribonucleoprotein granule;GO:0043226//organelle;GO:0043228//non-membrane-bounded organelle;G…	GO:0003674//molecular_function;GO:0003676//nucleic acid binding;GO:0003723//RNA binding;GO:0003729//mRNA binding;GO:0003747//translation release factor activity;GO:0005488//binding;GO:0005515//protein binding;GO:0008022//protein C-terminus binding;GO:0008079//translation termination factor activity;GO:0008135//translation factor activity, RNA binding;GO:0016149//translation release factor activit…	GO:0000184//nuclear-transcribed mRNA catabolic process, nonsense-mediated decay;GO:0000956//nuclear-transcribed mRNA catabolic process;GO:0002181//cytoplasmic translation;GO:0002184//cytoplasmic translational termination;GO:0006139//nucleobase-containing compound metabolic process;GO:0006351//transcription, DNA-templated;GO:0006353//DNA-templated transcription, termination;GO:0006401//RNA catabol…	--	eRF1_1	cyto 22, cyto_pero 15.3333, cyto_nucl 12.8333, pero 7.5
ncbi_127494114	36.8240547180176	34.5064659118652	42.9530830383301	31.6556053161621	36.9578475952148	53.9738121032715	58.2026176452637	36.4848022460938	49.7114	0.446281847912381	0.0834385421144378	0.674539812108446	tox4-a	XP_051715696.1 taxid=7959 TOX high mobility group box family member 4-A [Ctenopharyngodon idella]	-	-	-	-	-	-	-	--	HMG_box	nucl 23.5, cyto_nucl 16.5, cyto 4.5
ncbi_127516498	36.8240547180176	34.5064659118652	42.9530830383301	31.6556053161621	36.9578475952148	53.9738121032715	58.2026176452637	36.4848022460938	49.7114	0.446281847912381	0.0834385421144378	0.674539812108446	tox4-b	XP_051757193.1 taxid=7959 TOX high mobility group box family member 4b isoform X7 [Ctenopharyngodon idella]	-	-	-	-	GO:0000228//nuclear chromosome;GO:0000781//chromosome, telomeric region;GO:0000785//chromatin;GO:0005575//cellular_component;GO:0005622//intracellular anatomical structure;GO:0005634//nucleus;GO:0005694//chromosome;GO:0008287//protein serine/threonine phosphatase complex;GO:0031974//membrane-enclosed lumen;GO:0031981//nuclear lumen;GO:0032991//protein-containing complex;GO:0043226//organelle;GO:0…	GO:0000981//DNA-binding transcription factor activity, RNA polymerase II-specific;GO:0003674//molecular_function;GO:0003676//nucleic acid binding;GO:0003677//DNA binding;GO:0003700//DNA-binding transcription factor activity;GO:0005488//binding;GO:0097159//organic cyclic compound binding;GO:0140110//transcription regulator activity;GO:1901363//heterocyclic compound binding	GO:0006355//regulation of transcription, DNA-templated;GO:0006357//regulation of transcription by RNA polymerase II;GO:0008150//biological_process;GO:0009889//regulation of biosynthetic process;GO:0010468//regulation of gene expression;GO:0010556//regulation of macromolecule biosynthetic process;GO:0019219//regulation of nucleobase-containing compound metabolic process;GO:0019222//regulation of m…	HMG	HMG_box	nucl 23, cyto_nucl 17.5, cyto 6
ncbi_127494115	11.5070858001709	13.2379563649495	18.6320381164551	9.57474517822266	19.6637897491455	19.2908191680908	16.1385135650635	13.2379563649495	18.3643741607666	0.472229310819781	0.0942710314969661	0.674539812108446	LDB2	XP_048032284.1 taxid=75352 LIM domain-binding protein 2a isoform X2 [Megalobrama amblycephala]	-	-	-	-	GO:0005575//cellular_component;GO:0005622//intracellular anatomical structure;GO:0005634//nucleus;GO:0005667//transcription regulator complex;GO:0005730//nucleolus;GO:0005886//plasma membrane;GO:0016020//membrane;GO:0031252//cell leading edge;GO:0031974//membrane-enclosed lumen;GO:0031981//nuclear lumen;GO:0032991//protein-containing complex;GO:0043226//organelle;GO:0043227//membrane-bounded orga…	GO:0003674//molecular_function;GO:0003712//transcription coregulator activity;GO:0005488//binding;GO:0005515//protein binding;GO:0019899//enzyme binding;GO:0019904//protein domain specific binding;GO:0030274//LIM domain binding;GO:0140110//transcription regulator activity	GO:0001894//tissue homeostasis;GO:0001942//hair follicle development;GO:0006355//regulation of transcription, DNA-templated;GO:0006357//regulation of transcription by RNA polymerase II;GO:0007275//multicellular organism development;GO:0008150//biological_process;GO:0008544//epidermis development;GO:0009888//tissue development;GO:0009889//regulation of biosynthetic process;GO:0009891//positive reg…	--	LIM_bind	nucl 30
ncbi_127495832	11.5070858001709	13.2379563649495	18.6320381164551	9.57474517822266	19.6637897491455	19.2908191680908	16.1385135650635	13.2379563649495	18.3643741607666	0.472229310819781	0.0942710314969661	0.674539812108446	LDB2	XP_048053614.1 taxid=75352 LIM domain-binding protein 2b isoform X1 [Megalobrama amblycephala]	-	-	-	-	-	-	-	--	LIM_bind	nucl 28.5, cyto_nucl 16
ncbi_127522874	11.5070858001709	13.2379563649495	18.6320381164551	9.57474517822266	19.6637897491455	19.2908191680908	16.1385135650635	13.2379563649495	18.3643741607666	0.472229310819781	0.0942710314969661	0.674539812108446	LDB1	XP_039546121.1 taxid=90988 LIM domain-binding protein 1b isoform X2 [Pimephales promelas]	Human Diseases	Cancer: overview	ko05202//Transcriptional misregulation in cancer	K15617	GO:0005575//cellular_component;GO:0005622//intracellular anatomical structure;GO:0005634//nucleus;GO:0043226//organelle;GO:0043227//membrane-bounded organelle;GO:0043229//intracellular organelle;GO:0043231//intracellular membrane-bounded organelle	GO:0003674//molecular_function;GO:0005488//binding;GO:0005515//protein binding;GO:0019904//protein domain specific binding;GO:0030274//LIM domain binding;GO:0046983//protein dimerization activity	GO:0006355//regulation of transcription, DNA-templated;GO:0006357//regulation of transcription by RNA polymerase II;GO:0008150//biological_process;GO:0009889//regulation of biosynthetic process;GO:0010468//regulation of gene expression;GO:0010556//regulation of macromolecule biosynthetic process;GO:0019219//regulation of nucleobase-containing compound metabolic process;GO:0019222//regulation of m…	--	LIM_bind	nucl 21, cyto 10
ncbi_127525321	11.5070858001709	13.2379563649495	18.6320381164551	9.57474517822266	19.6637897491455	19.2908191680908	16.1385135650635	13.2379563649495	18.3643741607666	0.472229310819781	0.0942710314969661	0.674539812108446	LDB1	XP_048061063.1 taxid=75352 LIM domain-binding protein 1-A isoform X1 [Megalobrama amblycephala]	Human Diseases	Cancer: overview	ko05202//Transcriptional misregulation in cancer	K15617	GO:0000228//nuclear chromosome;GO:0000785//chromatin;GO:0005575//cellular_component;GO:0005622//intracellular anatomical structure;GO:0005634//nucleus;GO:0005654//nucleoplasm;GO:0005667//transcription regulator complex;GO:0005694//chromosome;GO:0031252//cell leading edge;GO:0031974//membrane-enclosed lumen;GO:0031981//nuclear lumen;GO:0032991//protein-containing complex;GO:0043226//organelle;GO:0…	GO:0000976//transcription cis-regulatory region binding;GO:0001067//transcription regulatory region nucleic acid binding;GO:0003674//molecular_function;GO:0003676//nucleic acid binding;GO:0003677//DNA binding;GO:0003682//chromatin binding;GO:0003690//double-stranded DNA binding;GO:0003712//transcription coregulator activity;GO:0003714//transcription corepressor activity;GO:0005488//binding;GO:000…	GO:0000972//transcription-dependent tethering of RNA polymerase II gene DNA at nuclear periphery;GO:0001702//gastrulation with mouth forming second;GO:0001894//tissue homeostasis;GO:0001942//hair follicle development;GO:0001952//regulation of cell-matrix adhesion;GO:0002262//myeloid cell homeostasis;GO:0002376//immune system process;GO:0002520//immune system development;GO:0002682//regulation of …	--	LIM_bind	nucl 24.5, cyto_nucl 16.5, cyto 5.5
ncbi_127494116	322.996307373047	262.183227539062	357.024780273438	315.890441894531	302.789855957031	343.426910400391	345.33251953125	314.52368927002	330.516428629557	0.0715533020411747	0.564755845561923	0.872971656838441	Qdpr	XP_051715694.1 taxid=7959 quinoid dihydropteridine reductase a [Ctenopharyngodon idella]	Metabolism;Metabolism	Global and overview maps;Metabolism of cofactors and vitamins	ko01100//Metabolic pathways;ko00790//Folate biosynthesis	K00357;K00357	GO:0005737//cytoplasm	GO:0003858//3-hydroxybutyrate dehydrogenase activity;GO:0003978//UDP-glucose 4-epimerase activity;GO:0004316//3-oxoacyl-[acyl-carrier-protein] reductase (NADPH) activity;GO:0008667//2,3-dihydro-2,3-dihydroxybenzoate dehydrogenase activity;GO:0016491//oxidoreductase activity;GO:0016628//oxidoreductase activity, acting on the CH-CH group of donors, NAD or NADP as acceptor;GO:0018454//acetoacetyl-Co…	GO:0006012//galactose metabolic process;GO:0006633//fatty acid biosynthetic process;GO:0019290//siderophore biosynthetic process;GO:0042619//poly-hydroxybutyrate biosynthetic process	--	adh_short	mito 16, cyto 7, cyto_nucl 6.5, nucl 4, pero 3
ncbi_127494121	647.38916015625	698.324890136719	554.967468261719	620.71630859375	629.92236328125	587.002319335938	520.708801269531	630.349456787109	579.211161295573	-0.122062	0.299493295901431	0.776288659132186	Dlg3	XP_051715701.1 taxid=7959 disks large homolog 3 isoform X1 [Ctenopharyngodon idella]	Human Diseases;Cellular Processes;Environmental Information Processing	Infectious disease: viral;Cellular community - eukaryotes;Signal transduction	ko05165//Human papillomavirus infection;ko04530//Tight junction;ko04390//Hippo signaling pathway	K21098;K21098;K21098	GO:0005575//cellular_component;GO:0005622//intracellular anatomical structure;GO:0005737//cytoplasm;GO:0005829//cytosol;GO:0005886//plasma membrane;GO:0005887//integral component of plasma membrane;GO:0005911//cell-cell junction;GO:0005923//bicellular tight junction;GO:0008328//ionotropic glutamate receptor complex;GO:0014069//postsynaptic density;GO:0016020//membrane;GO:0016021//integral compone…	GO:0003674//molecular_function;GO:0003824//catalytic activity;GO:0004222//metalloendopeptidase activity;GO:0004252//serine-type endopeptidase activity;GO:0004385//guanylate kinase activity;GO:0005102//signaling receptor binding;GO:0005215//transporter activity;GO:0005216//ion channel activity;GO:0005488//binding;GO:0005515//protein binding;GO:0008022//protein C-terminus binding;GO:0015075//ion tr…	GO:0001736//establishment of planar polarity;GO:0001738//morphogenesis of a polarized epithelium;GO:0001932//regulation of protein phosphorylation;GO:0001934//positive regulation of protein phosphorylation;GO:0002009//morphogenesis of an epithelium;GO:0006139//nucleobase-containing compound metabolic process;GO:0006163//purine nucleotide metabolic process;GO:0006508//proteolysis;GO:0006725//cellu…	--	MAGUK_N_PEST	cyto_nucl 16.8333, nucl 16, cyto 11.5, cyto_plas 7
ncbi_127494122	0	51.2312507629395	0	0	32.4408912658691	441.352081298828	175.139722188314	12.8078126907349	216.310898251004	4.07801033411351	0.101017752959681	0.675667520577906	CASQ1	XP_051715709.1 taxid=7959 calsequestrin-1a [Ctenopharyngodon idella]	Environmental Information Processing	Signal transduction	ko04020//Calcium signaling pathway	K23468	-	GO:0005509//calcium ion binding	-	--	Calsequestrin	mito 10, cyto 6.5, cyto_nucl 6.5, mito_pero 6.5, extr 5, nucl 3.5
ncbi_127494126	8.26276683807373	3.69291138648987	3.27619409561157	11.3869943618774	6.93779373168945	9.49805450439453	2.66928219795227	6.65471667051315	6.36837681134542	-0.0634515	0.923517824630922	0.985618315394543	ATP7A	XP_051715719.1 taxid=7959 copper-transporting ATPase 1 [Ctenopharyngodon idella]	-	-	-	-	GO:0005575//cellular_component;GO:0005622//intracellular anatomical structure;GO:0005634//nucleus;GO:0005737//cytoplasm;GO:0005768//endosome;GO:0005770//late endosome;GO:0005783//endoplasmic reticulum;GO:0005794//Golgi apparatus;GO:0005798//Golgi-associated vesicle;GO:0005802//trans-Golgi network;GO:0005829//cytosol;GO:0005886//plasma membrane;GO:0005902//microvillus;GO:0005903//brush border;GO:0…	GO:0000166//nucleotide binding;GO:0003674//molecular_function;GO:0003824//catalytic activity;GO:0005215//transporter activity;GO:0005375//copper ion transmembrane transporter activity;GO:0005388//P-type calcium transporter activity;GO:0005488//binding;GO:0005507//copper ion binding;GO:0005515//protein binding;GO:0005524//ATP binding;GO:0008047//enzyme activator activity;GO:0008324//cation transme…	GO:0000041//transition metal ion transport;GO:0000302//response to reactive oxygen species;GO:0000303//response to superoxide;GO:0000305//response to oxygen radical;GO:0000902//cell morphogenesis;GO:0000904//cell morphogenesis involved in differentiation;GO:0001101//response to acid chemical;GO:0001501//skeletal system development;GO:0001505//regulation of neurotransmitter levels;GO:0001568//bloo…	--	HMA	plas 31
ncbi_127494128	946.228942871094	945.89697265625	940.021362304688	1034.06494140625	1090.89526367188	1028.57592773438	812.328796386719	966.55305480957	977.266662597656	0.0159033527674032	0.892687842084225	0.978051338962072	Ogt	XP_051715722.1 taxid=7959 LOW QUALITY PROTEIN: UDP-N-acetylglucosamine--peptide N-acetylglucosaminyltransferase 110 kDa subunit [Ctenopharyngodon idella]	Human Diseases;Genetic Information Processing;Metabolism	Endocrine and metabolic disease;Chromosome;Glycan biosynthesis and metabolism	ko04931//Insulin resistance;ko03083//Polycomb repressive complex;ko00514//Other types of O-glycan biosynthesis	K09667;K09667;K09667	GO:0005634//nucleus;GO:0005680//anaphase-promoting complex;GO:0009279//cell outer membrane;GO:0016020//membrane;GO:0019867//outer membrane;GO:0042597//periplasmic space	GO:0005198//structural molecule activity;GO:0005515//protein binding;GO:0008318//protein prenyltransferase activity;GO:0016829//lyase activity;GO:0042802//identical protein binding;GO:0046983//protein dimerization activity;GO:1901515//poly-beta-1,6-N-acetyl-D-glucosamine transmembrane transporter activity	GO:0006396//RNA processing;GO:0018342//protein prenylation;GO:0042168//heme metabolic process;GO:0065003//protein-containing complex assembly	--	TPR_11	cyto_nucl 16.3333, cyto 13.5, nucl 13, cyto_plas 8
ncbi_127494130	1125.70080566406	1002.51776123047	1172.24572753906	1132.90881347656	1401.67028808594	1256.63	1022.76104736328	1108.34327697754	1227.02138264974	0.146755607025104	0.297391878532387	0.774880751150759	GABRB2	XP_051715725.1 taxid=7959 LOW QUALITY PROTEIN: gamma-aminobutyric acid receptor subunit beta-2a [Ctenopharyngodon idella]	Organismal Systems;Environmental Information Processing;Organismal Systems;Organismal Systems;Human Diseases;Human Diseases	Nervous system;Signaling molecules and interaction;Nervous system;Nervous system;Substance dependence;Substance dependence	ko04723//Retrograde endocannabinoid signaling;ko04080//Neuroactive ligand-receptor interaction;ko04727//GABAergic synapse;ko04726//Serotonergic synapse;ko05032//Morphine addiction;ko05033//Nicotine addiction	K05181;K05181;K05181;K05181;K05181;K05181	GO:0016020//membrane	GO:0005230//extracellular ligand-gated ion channel activity;GO:0015081//sodium ion transmembrane transporter activity	GO:0006811//ion transport;GO:0036376//sodium ion export across plasma membrane	--	Neur_chan_LBD	plas 20, E.R. 7, extr 3
ncbi_127494133	503.999	517.878356933594	530.369262695312	556.022155761719	554.362976074219	540.733581542969	470.477813720703	527.067199707031	521.858123779297	-0.0143293	0.845440602815254	0.967386025605935	COPA	XP_051715735.1 taxid=7959 coatomer subunit alpha [Ctenopharyngodon idella]	-	-	-	-	GO:0000139//Golgi membrane;GO:0005575//cellular_component;GO:0005576//extracellular region;GO:0005615//extracellular space;GO:0005622//intracellular anatomical structure;GO:0005737//cytoplasm;GO:0005783//endoplasmic reticulum;GO:0005789//endoplasmic reticulum membrane;GO:0005793//endoplasmic reticulum-Golgi intermediate compartment;GO:0005794//Golgi apparatus;GO:0005798//Golgi-associated vesicle;…	GO:0003674//molecular_function;GO:0005102//signaling receptor binding;GO:0005179//hormone activity;GO:0005198//structural molecule activity;GO:0005488//binding;GO:0005515//protein binding;GO:0030545//signaling receptor regulator activity;GO:0032182//ubiquitin-like protein binding;GO:0043130//ubiquitin binding;GO:0048018//receptor ligand activity;GO:0098772//molecular function regulator	GO:0000003//reproduction;GO:0000280//nuclear division;GO:0000902//cell morphogenesis;GO:0000910//cytokinesis;GO:0003008//system process;GO:0006810//transport;GO:0006886//intracellular protein transport;GO:0006888//endoplasmic reticulum to Golgi vesicle-mediated transport;GO:0006890//retrograde vesicle-mediated transport, Golgi to endoplasmic reticulum;GO:0006891//intra-Golgi vesicle-mediated tran…	--	WD40	cyto 15.5, cyto_nucl 10.5, mito 9, nucl 4.5, E.R._mito 4.5
ncbi_127494141	67.5170059204102	60.6613693237305	67.1747207641602	65.2960968017578	71.0307922363281	67.9789352416992	51.7652206420898	65.1622982025146	63.5916493733724	-0.0352002	0.780437175869735	0.946980125131008	SEC24B	XP_051715739.1 taxid=7959 protein transport protein Sec24B isoform X1 [Ctenopharyngodon idella]	Human Diseases;Genetic Information Processing	Infectious disease: bacterial;Folding, sorting and degradation	ko05130//Pathogenic Escherichia coli infection;ko04141//Protein processing in endoplasmic reticulum	K14007;K14007	GO:0000139//Golgi membrane;GO:0000775//chromosome, centromeric region;GO:0005575//cellular_component;GO:0005622//intracellular anatomical structure;GO:0005737//cytoplasm;GO:0005783//endoplasmic reticulum;GO:0005789//endoplasmic reticulum membrane;GO:0005794//Golgi apparatus;GO:0005798//Golgi-associated vesicle;GO:0005829//cytosol;GO:0012505//endomembrane system;GO:0012506//vesicle membrane;GO:001…	GO:0003674//molecular_function;GO:0003677//DNA binding;GO:0003682//chromatin binding;GO:0005488//binding;GO:0008270//zinc ion binding;GO:0043167//ion binding;GO:0043169//cation binding;GO:0046872//metal ion binding;GO:0046914//transition metal ion binding	GO:0000902//cell morphogenesis;GO:0000904//cell morphogenesis involved in differentiation;GO:0001568//blood vessel development;GO:0001838//embryonic epithelial tube formation;GO:0001841//neural tube formation;GO:0001843//neural tube closure;GO:0001944//vasculature development;GO:0002009//morphogenesis of an epithelium;GO:0002064//epithelial cell development;GO:0002065//columnar/cuboidal epithelia…	--	zf-Sec23_Sec24	cyto 10, nucl 8, cyto_pero 8, pero 6, cyto_mito 6
ncbi_127494144	421.347	422.799194335938	423.515747070312	459.642364501953	396.034881591797	481.719604492188	392.432556152344	431.825996398926	423.395680745443	-0.0284435	0.765553192489526	0.942842851799987	NIPSNAP3A	XP_051715743.1 taxid=7959 protein NipSnap homolog 3A isoform X1 [Ctenopharyngodon idella]	-	-	-	-	GO:0005575//cellular_component;GO:0005622//intracellular anatomical structure;GO:0005737//cytoplasm;GO:0005739//mitochondrion;GO:0043226//organelle;GO:0043227//membrane-bounded organelle;GO:0043229//intracellular organelle;GO:0043231//intracellular membrane-bounded organelle	-	-	--	NIPSNAP	nucl 27, mito 5
ncbi_127494145	50.990062713623	73.6307601928711	55.8413925170898	63.6250343322754	73.5615844726562	103.901306152344	90.1212615966797	61.0218124389648	89.1947174072266	0.54763323773523	0.030020722508437	0.647250269837448	slc16a2	XP_051715745.1 taxid=7959 monocarboxylate transporter 8 [Ctenopharyngodon idella]	Organismal Systems	Endocrine system	ko04919//Thyroid hormone signaling pathway	K08231	GO:0005575//cellular_component;GO:0005886//plasma membrane;GO:0005887//integral component of plasma membrane;GO:0016020//membrane;GO:0016021//integral component of membrane;GO:0031224//intrinsic component of membrane;GO:0031226//intrinsic component of plasma membrane;GO:0071944//cell periphery	GO:0003674//molecular_function;GO:0005215//transporter activity;GO:0005342//organic acid transmembrane transporter activity;GO:0008028//monocarboxylic acid transmembrane transporter activity;GO:0008509//anion transmembrane transporter activity;GO:0008514//organic anion transmembrane transporter activity;GO:0015075//ion transmembrane transporter activity;GO:0015291//secondary active transmembrane …	GO:0006810//transport;GO:0006811//ion transport;GO:0006820//anion transport;GO:0008150//biological_process;GO:0009914//hormone transport;GO:0010817//regulation of hormone levels;GO:0015711//organic anion transport;GO:0015718//monocarboxylic acid transport;GO:0015849//organic acid transport;GO:0034220//ion transmembrane transport;GO:0042908//xenobiotic transport;GO:0043252//sodium-independent orga…	--	MFS_1	plas 26, E.R. 5.5, E.R._golg 3.5
ncbi_127494153	276.902282714844	245.098327636719	258.956756591797	276.457855224609	235.66943359375	268.016204833984	229.875991821289	264.353805541992	244.520543416341	-0.112514	0.200103456894611	0.721616285847975	RAB8A	XP_051715774.1 taxid=7959 ras-related protein Rab-8A [Ctenopharyngodon idella]	Human Diseases;Human Diseases;Cellular Processes;Cellular Processes;Cellular Processes;Environmental Information Processing;Organismal Systems	Neurodegenerative disease;Neurodegenerative disease;Transport and catabolism;Transport and catabolism;Cellular community - eukaryotes;Signal transduction;Digestive system	ko05022//Pathways of neurodegeneration - multiple diseases;ko05014//Amyotrophic lateral sclerosis;ko04144//Endocytosis;ko04140//Autophagy - animal;ko04530//Tight junction;ko04152//AMPK signaling pathway;ko04972//Pancreatic secretion	K07901;K07901;K07901;K07901;K07901;K07901;K07901	GO:0000139//Golgi membrane;GO:0005575//cellular_component;GO:0005622//intracellular anatomical structure;GO:0005737//cytoplasm;GO:0005768//endosome;GO:0005794//Golgi apparatus;GO:0005798//Golgi-associated vesicle;GO:0005802//trans-Golgi network;GO:0005813//centrosome;GO:0005814//centriole;GO:0005815//microtubule organizing center;GO:0005829//cytosol;GO:0005856//cytoskeleton;GO:0005886//plasma mem…	GO:0000166//nucleotide binding;GO:0001882//nucleoside binding;GO:0001883//purine nucleoside binding;GO:0003674//molecular_function;GO:0003824//catalytic activity;GO:0003924//GTPase activity;GO:0005488//binding;GO:0005515//protein binding;GO:0005525//GTP binding;GO:0008092//cytoskeletal protein binding;GO:0016462//pyrophosphatase activity;GO:0016787//hydrolase activity;GO:0016817//hydrolase activi…	GO:0000902//cell morphogenesis;GO:0000904//cell morphogenesis involved in differentiation;GO:0002790//peptide secretion;GO:0006464//cellular protein modification process;GO:0006807//nitrogen compound metabolic process;GO:0006810//transport;GO:0006886//intracellular protein transport;GO:0006887//exocytosis;GO:0006904//vesicle docking involved in exocytosis;GO:0006906//vesicle fusion;GO:0006914//au…	--	Ras	cyto 19, mito 12
ncbi_127494156	349.152191162109	307.055450439453	330.594909667969	361.534210205078	320.024	336.425842285156	353.046356201172	337.084190368652	336.498870849609	-0.0025073	0.97247212538228	0.999588280248419	FNTA	XP_051715772.1 taxid=7959 protein farnesyltransferase/geranylgeranyltransferase type-1 subunit alpha [Ctenopharyngodon idella]	Metabolism	Metabolism of terpenoids and polyketides	ko00900//Terpenoid backbone biosynthesis	K05955	GO:0005575//cellular_component;GO:0005622//intracellular anatomical structure;GO:0005737//cytoplasm;GO:0005829//cytosol;GO:0005856//cytoskeleton;GO:0005875//microtubule associated complex;GO:0005886//plasma membrane;GO:0005953//CAAX-protein geranylgeranyltransferase complex;GO:0005965//protein farnesyltransferase complex;GO:0015630//microtubule cytoskeleton;GO:0016020//membrane;GO:0032991//protei…	GO:0003674//molecular_function;GO:0003824//catalytic activity;GO:0004659//prenyltransferase activity;GO:0004660//protein farnesyltransferase activity;GO:0004661//protein geranylgeranyltransferase activity;GO:0004662//CAAX-protein geranylgeranyltransferase activity;GO:0004663//Rab geranylgeranyltransferase activity;GO:0005102//signaling receptor binding;GO:0005488//binding;GO:0005515//protein bind…	GO:0001941//postsynaptic membrane organization;GO:0006464//cellular protein modification process;GO:0006807//nitrogen compound metabolic process;GO:0007154//cell communication;GO:0007165//signal transduction;GO:0007166//cell surface receptor signaling pathway;GO:0007167//enzyme linked receptor protein signaling pathway;GO:0007178//transmembrane receptor protein serine/threonine kinase signaling p…	--	PPTA	cyto_nucl 17, cyto 16.5, nucl 10.5, pero 2, cysk 2
ncbi_127494157	9096.62	7401.33349609375	6778.57177734375	7878.25732421875	6368.2822265625	6543.58544921875	4776.61962890625	7788.69445800781	5896.16243489583	-0.401605	0.0523322146331695	0.647250269837448	GSTP1	XP_051715773.1 taxid=7959 glutathione S-transferase P isoform X1 [Ctenopharyngodon idella]	Metabolism;Human Diseases;Human Diseases;Human Diseases;Human Diseases;Metabolism;Metabolism;Human Diseases;Metabolism;Human Diseases;Metabolism	Global and overview maps;Cancer: overview;Cardiovascular disease;Cancer: specific types;Cancer: specific types;Xenobiotics biodegradation and metabolism;Metabolism of other amino acids;Drug resistance: antineoplastic;Xenobiotics biodegradation and metabolism;Cancer: overview;Xenobiotics biodegradation and metabolism	ko01100//Metabolic pathways;ko05200//Pathways in cancer;ko05418//Fluid shear stress and atherosclerosis;ko05225//Hepatocellular carcinoma;ko05215//Prostate cancer;ko00983//Drug metabolism - other enzymes;ko00480//Glutathione metabolism;ko01524//Platinum drug resistance;ko00980//Metabolism of xenobiotics by cytochrome P450;ko05204//Chemical carcinogenesis - DNA adducts;ko00982//Drug metabolism - c…	K23790;K23790;K23790;K23790;K23790;K23790;K23790;K23790;K23790;K23790;K23790	GO:0005737//cytoplasm	GO:0016034//maleylacetoacetate isomerase activity	GO:0006559//L-phenylalanine catabolic process;GO:0006572//tyrosine catabolic process	--	GST_N	cyto 21.5, cyto_nucl 12, mito 7
ncbi_127494158	2709.89575195312	1446.40844726562	2967.12646484375	1142.3369140625	816.255554199219	769.137023925781	684.153381347656	2066.44189453125	756.515319824219	-1.44971	0.0587336121848945	0.647250269837448	GSTP1	XP_051715776.1 taxid=7959 glutathione S-transferase P-like [Ctenopharyngodon idella]	Metabolism;Human Diseases;Human Diseases;Human Diseases;Human Diseases;Metabolism;Metabolism;Human Diseases;Metabolism;Human Diseases;Metabolism	Global and overview maps;Cancer: overview;Cardiovascular disease;Cancer: specific types;Cancer: specific types;Xenobiotics biodegradation and metabolism;Metabolism of other amino acids;Drug resistance: antineoplastic;Xenobiotics biodegradation and metabolism;Cancer: overview;Xenobiotics biodegradation and metabolism	ko01100//Metabolic pathways;ko05200//Pathways in cancer;ko05418//Fluid shear stress and atherosclerosis;ko05225//Hepatocellular carcinoma;ko05215//Prostate cancer;ko00983//Drug metabolism - other enzymes;ko00480//Glutathione metabolism;ko01524//Platinum drug resistance;ko00980//Metabolism of xenobiotics by cytochrome P450;ko05204//Chemical carcinogenesis - DNA adducts;ko00982//Drug metabolism - c…	K23790;K23790;K23790;K23790;K23790;K23790;K23790;K23790;K23790;K23790;K23790	GO:0005737//cytoplasm	GO:0016034//maleylacetoacetate isomerase activity	GO:0006559//L-phenylalanine catabolic process;GO:0006572//tyrosine catabolic process	--	GST_N	cyto 19.5, cyto_nucl 11, mito 6, extr 4
ncbi_127494161	66.4979095458984	96.2179565429688	74.0839996337891	69.9675369262695	68.9595947265625	58.351188659668	82.6896820068359	76.6918506622314	70.0001551310221	-0.131715	0.52788357057566	0.860466072397802	LIMCH1	XP_051715777.1 taxid=7959 LIM and calponin homology domains-containing protein 1 isoform X1 [Ctenopharyngodon idella]	-	-	-	-	GO:0001725//stress fiber;GO:0005575//cellular_component;GO:0005622//intracellular anatomical structure;GO:0005856//cytoskeleton;GO:0015629//actin cytoskeleton;GO:0032432//actin filament bundle;GO:0042641//actomyosin;GO:0043226//organelle;GO:0043228//non-membrane-bounded organelle;GO:0043229//intracellular organelle;GO:0043232//intracellular non-membrane-bounded organelle;GO:0097517//contractile a…	GO:0003674//molecular_function;GO:0003779//actin binding;GO:0005488//binding;GO:0005515//protein binding;GO:0008092//cytoskeletal protein binding;GO:0017022//myosin binding;GO:0032028//myosin head/neck binding;GO:0032034//myosin II head/neck binding;GO:0032036//myosin heavy chain binding;GO:0032038//myosin II heavy chain binding;GO:0043167//ion binding;GO:0043169//cation binding;GO:0045159//myosi…	GO:0001932//regulation of protein phosphorylation;GO:0001934//positive regulation of protein phosphorylation;GO:0001952//regulation of cell-matrix adhesion;GO:0006996//organelle organization;GO:0007010//cytoskeleton organization;GO:0008150//biological_process;GO:0009893//positive regulation of metabolic process;GO:0009987//cellular process;GO:0010562//positive regulation of phosphorus metabolic p…	--	CH	nucl 32
ncbi_127494166	170.509033203125	93.9145355224609	83.9143142700195	116.112627665202	118.937530517578	98.0917816162109	220.313690185547	116.112627665202	145.781000773112	0.328277830536216	0.481155047265777	0.840856687700632	P2rx3	XP_051715797.1 taxid=7959 P2X purinoceptor 3a [Ctenopharyngodon idella]	Environmental Information Processing;Environmental Information Processing;Organismal Systems	Signal transduction;Signaling molecules and interaction;Sensory system	ko04020//Calcium signaling pathway;ko04080//Neuroactive ligand-receptor interaction;ko04742//Taste transduction	K05217;K05217;K05217	GO:0042470//melanosome	-	-	--	P2X_receptor	plas 17, pero 7, cyto 3, E.R._mito 3
ncbi_127494171	881.160827636719	894.147033691406	826.973937988281	957.421691894531	872.905700683594	875.065795898438	863.824523925781	889.925872802734	870.598673502604	-0.0316773	0.570239984492975	0.876270898506123	HSPA4	XP_051715810.1 taxid=7959 heat shock 70 kDa protein 4b [Ctenopharyngodon idella]	Human Diseases;Cellular Processes;Organismal Systems	Cardiovascular disease;Cellular community - eukaryotes;Immune system	ko05417//Lipid and atherosclerosis;ko04530//Tight junction;ko04612//Antigen processing and presentation	K09489;K09489;K09489	-	GO:0004856//xylulokinase activity;GO:0005515//protein binding;GO:0005524//ATP binding;GO:0016887//ATP hydrolysis activity;GO:0051082//unfolded protein binding;GO:0140662//ATP-dependent protein folding chaperone	GO:0000902//cell morphogenesis;GO:0005997//xylulose metabolic process;GO:0006457//protein folding;GO:0016226//iron-sulfur cluster assembly	--	HSP70	cyto 13.5, cyto_nucl 13.5, nucl 12.5, pero 2
ncbi_127494172	103.311103820801	74.9857330322266	116.777221679688	109.972640991211	119.584365844727	81.4089889526367	116.37686920166	101.261674880981	105.790074666341	0.0631160267507385	0.773722235945896	0.944552223896371	nr3c1	XP_051715811.1 taxid=7959 glucocorticoid receptor [Ctenopharyngodon idella]	Environmental Information Processing	Signaling molecules and interaction	ko04080//Neuroactive ligand-receptor interaction	K05771	GO:0005575//cellular_component;GO:0005622//intracellular anatomical structure;GO:0005634//nucleus;GO:0005654//nucleoplasm;GO:0005737//cytoplasm;GO:0005739//mitochondrion;GO:0005759//mitochondrial matrix;GO:0005815//microtubule organizing center;GO:0005819//spindle;GO:0005829//cytosol;GO:0005856//cytoskeleton;GO:0014069//postsynaptic density;GO:0015630//microtubule cytoskeleton;GO:0016020//membran…	GO:0000976//transcription cis-regulatory region binding;GO:0000977//RNA polymerase II transcription regulatory region sequence-specific DNA binding;GO:0000978//RNA polymerase II cis-regulatory region sequence-specific DNA binding;GO:0000981//DNA-binding transcription factor activity, RNA polymerase II-specific;GO:0000987//cis-regulatory region sequence-specific DNA binding;GO:0001067//transcripti…	GO:0000003//reproduction;GO:0000122//negative regulation of transcription by RNA polymerase II;GO:0001558//regulation of cell growth;GO:0002009//morphogenesis of an epithelium;GO:0003008//system process;GO:0003013//circulatory system process;GO:0003018//vascular process in circulatory system;GO:0006109//regulation of carbohydrate metabolic process;GO:0006111//regulation of gluconeogenesis;GO:0006…	ESR-like	GCR	nucl 32
ncbi_127494174	17.7423553466797	21.510181427002	22.479190826416	16.9719409942627	15.2183122634888	22.920955657959	16.252269744873	19.6759171485901	18.1305125554403	-0.118011	0.575846529083236	0.877453979244544	mars2	XP_051715821.1 taxid=7959 methionine--tRNA ligase, mitochondrial [Ctenopharyngodon idella]	Metabolism;Genetic Information Processing;Metabolism	Global and overview maps;Translation;Metabolism of other amino acids	ko01100//Metabolic pathways;ko00970//Aminoacyl-tRNA biosynthesis;ko00450//Selenocompound metabolism	K01874;K01874;K01874	GO:0005575//cellular_component;GO:0005622//intracellular anatomical structure;GO:0005737//cytoplasm;GO:0005739//mitochondrion;GO:0005759//mitochondrial matrix;GO:0031974//membrane-enclosed lumen;GO:0043226//organelle;GO:0043227//membrane-bounded organelle;GO:0043229//intracellular organelle;GO:0043231//intracellular membrane-bounded organelle;GO:0043233//organelle lumen;GO:0070013//intracellular …	GO:0000166//nucleotide binding;GO:0003674//molecular_function;GO:0003824//catalytic activity;GO:0004812//aminoacyl-tRNA ligase activity;GO:0004817//cysteine-tRNA ligase activity;GO:0004822//isoleucine-tRNA ligase activity;GO:0004823//leucine-tRNA ligase activity;GO:0004824//lysine-tRNA ligase activity;GO:0004825//methionine-tRNA ligase activity;GO:0004832//valine-tRNA ligase activity;GO:0005488//…	GO:0006082//organic acid metabolic process;GO:0006139//nucleobase-containing compound metabolic process;GO:0006399//tRNA metabolic process;GO:0006412//translation;GO:0006418//tRNA aminoacylation for protein translation;GO:0006423//cysteinyl-tRNA aminoacylation;GO:0006428//isoleucyl-tRNA aminoacylation;GO:0006429//leucyl-tRNA aminoacylation;GO:0006430//lysyl-tRNA aminoacylation;GO:0006431//methion…	--	tRNA-synt_1g	mito 20.5, cyto_mito 13.5, mito_pero 11.1667, cyto_nucl 6.16667, nucl 6
ncbi_127494175	59.4745483398438	61.3927955627441	79.9182662963867	63.2200660705566	46.3722839355469	70.3875274658203	35.3380889892578	66.0014190673828	50.6993001302083	-0.380531	0.197143884052067	0.720680199749653	GNPDA1	XP_051715822.1 taxid=7959 glucosamine-6-phosphate isomerase 1 [Ctenopharyngodon idella]	Metabolism;Metabolism	Global and overview maps;Carbohydrate metabolism	ko01100//Metabolic pathways;ko00520//Amino sugar and nucleotide sugar metabolism	K02564;K02564	GO:0005575//cellular_component;GO:0005622//intracellular anatomical structure;GO:0005737//cytoplasm;GO:0005829//cytosol	GO:0003674//molecular_function;GO:0003824//catalytic activity;GO:0004342//glucosamine-6-phosphate deaminase activity;GO:0016787//hydrolase activity;GO:0016853//isomerase activity;GO:0016860//intramolecular oxidoreductase activity;GO:0016861//intramolecular oxidoreductase activity, interconverting aldoses and ketoses;GO:0017057//6-phosphogluconolactonase activity;GO:0019239//deaminase activity	GO:0000003//reproduction;GO:0005975//carbohydrate metabolic process;GO:0005996//monosaccharide metabolic process;GO:0006000//fructose metabolic process;GO:0006002//fructose 6-phosphate metabolic process;GO:0006040//amino sugar metabolic process;GO:0006041//glucosamine metabolic process;GO:0006043//glucosamine catabolic process;GO:0006044//N-acetylglucosamine metabolic process;GO:0006091//generati…	--	Glucosamine_iso	cyto 25, cyto_nucl 16, nucl 3, pero 3
ncbi_127494177	101.569305419922	130.681167602539	211.941452026367	188.346420288086	153.12451171875	247.484008789062	165.745834350586	158.134586334229	188.784784952799	0.255589555257789	0.467066239094569	0.839434881152803	fgf1	XP_051715825.1 taxid=7959 putative fibroblast growth factor 1 [Ctenopharyngodon idella]	Human Diseases;Cellular Processes;Environmental Information Processing;Environmental Information Processing;Environmental Information Processing;Environmental Information Processing;Environmental Information Processing;Environmental Information Processing;Human Diseases;Human Diseases;Human Diseases	Cancer: overview;Cell motility;Signal transduction;Signal transduction;Signal transduction;Signal transduction;Signal transduction;Signal transduction;Cancer: specific types;Cancer: specific types;Cancer: specific types	ko05200//Pathways in cancer;ko04810//Regulation of actin cytoskeleton;ko04151//PI3K-Akt signaling pathway;ko04010//MAPK signaling pathway;ko04014//Ras signaling pathway;ko04015//Rap1 signaling pathway;ko04020//Calcium signaling pathway;ko04390//Hippo signaling pathway;ko05226//Gastric cancer;ko05224//Breast cancer;ko05218//Melanoma	K18496;K18496;K18496;K18496;K18496;K18496;K18496;K18496;K18496;K18496;K18496	GO:0005575//cellular_component;GO:0005576//extracellular region;GO:0005615//extracellular space;GO:0005622//intracellular anatomical structure;GO:0005634//nucleus;GO:0005730//nucleolus;GO:0005737//cytoplasm;GO:0005829//cytosol;GO:0005938//cell cortex;GO:0031012//extracellular matrix;GO:0031974//membrane-enclosed lumen;GO:0031981//nuclear lumen;GO:0043226//organelle;GO:0043227//membrane-bounded or…	GO:0003674//molecular_function;GO:0003824//catalytic activity;GO:0004672//protein kinase activity;GO:0004713//protein tyrosine kinase activity;GO:0005085//guanyl-nucleotide exchange factor activity;GO:0005102//signaling receptor binding;GO:0005104//fibroblast growth factor receptor binding;GO:0005178//integrin binding;GO:0005488//binding;GO:0005515//protein binding;GO:0005539//glycosaminoglycan b…	GO:0000165//MAPK cascade;GO:0001525//angiogenesis;GO:0001568//blood vessel development;GO:0001570//vasculogenesis;GO:0001655//urogenital system development;GO:0001657//ureteric bud development;GO:0001658//branching involved in ureteric bud morphogenesis;GO:0001759//organ induction;GO:0001763//morphogenesis of a branching structure;GO:0001822//kidney development;GO:0001823//mesonephros development…	--	FGF	cyto 26, cyto_nucl 15, pero 3
ncbi_127494179	605.616	678.915466308594	695.10791015625	613.846557617188	679.040588378906	606.546813964844	954.437805175781	648.371536254883	746.675069173177	0.203659804108826	0.337027758374145	0.79686853530665	ATOX1	XP_051715829.1 taxid=7959 copper transport protein ATOX1 [Ctenopharyngodon idella]	-	-	-	-	GO:0005575//cellular_component;GO:0005622//intracellular anatomical structure;GO:0005737//cytoplasm;GO:0005829//cytosol;GO:0042597//periplasmic space	GO:0003674//molecular_function;GO:0005215//transporter activity;GO:0005375//copper ion transmembrane transporter activity;GO:0005488//binding;GO:0005507//copper ion binding;GO:0005515//protein binding;GO:0008324//cation transmembrane transporter activity;GO:0015075//ion transmembrane transporter activity;GO:0015318//inorganic molecular entity transmembrane transporter activity;GO:0016530//metallo…	GO:0000041//transition metal ion transport;GO:0006810//transport;GO:0006811//ion transport;GO:0006812//cation transport;GO:0006825//copper ion transport;GO:0006873//cellular ion homeostasis;GO:0006875//cellular metal ion homeostasis;GO:0006878//cellular copper ion homeostasis;GO:0006879//cellular iron ion homeostasis;GO:0006950//response to stress;GO:0006979//response to oxidative stress;GO:00081…	--	HMA	cyto 18.5, extr 12, cyto_nucl 10
ncbi_127494180	2284.05908203125	2162.17	2182.95874023438	2336.77587890625	2339.84	2210.19213867188	2014.65	2241.48992919922	2188.22810872396	-0.0346949	0.591808717674293	0.879345459621963	eef1g	XP_051715831.1 taxid=7959 elongation factor 1-gamma [Ctenopharyngodon idella]	Human Diseases	Infectious disease: bacterial	ko05134//Legionellosis	K03233	GO:0005575//cellular_component;GO:0005622//intracellular anatomical structure;GO:0005634//nucleus;GO:0005737//cytoplasm;GO:0005829//cytosol;GO:0005853//eukaryotic translation elongation factor 1 complex;GO:0032991//protein-containing complex;GO:0043226//organelle;GO:0043227//membrane-bounded organelle;GO:0043229//intracellular organelle;GO:0043231//intracellular membrane-bounded organelle	GO:0003674//molecular_function;GO:0003676//nucleic acid binding;GO:0003723//RNA binding;GO:0003746//translation elongation factor activity;GO:0003824//catalytic activity;GO:0003950//NAD+ ADP-ribosyltransferase activity;GO:0004364//glutathione transferase activity;GO:0005488//binding;GO:0008135//translation factor activity, RNA binding;GO:0015035//protein-disulfide reductase activity;GO:0016034//m…	GO:0002181//cytoplasmic translation;GO:0002182//cytoplasmic translational elongation;GO:0006412//translation;GO:0006414//translational elongation;GO:0006518//peptide metabolic process;GO:0006559//L-phenylalanine catabolic process;GO:0006572//tyrosine catabolic process;GO:0006575//cellular modified amino acid metabolic process;GO:0006749//glutathione metabolic process;GO:0006790//sulfur compound m…	--	GST_N	nucl 20, cyto_nucl 16.5, cyto 11
ncbi_127494181	44.3484916687012	86.558235168457	43.4958381652832	48.045726776123	50.608959197998	47.9095916748047	39.3209495544434	55.6120729446411	45.9465001424154	-0.275443	0.477237855359381	0.840323211405292	RHOG	XP_051715832.1 taxid=7959 ras homolog gene family, member Gd [Ctenopharyngodon idella]	Human Diseases;Human Diseases;Human Diseases	Infectious disease: bacterial;Infectious disease: bacterial;Infectious disease: bacterial	ko05132//Salmonella infection;ko05135//Yersinia infection;ko05100//Bacterial invasion of epithelial cells	K07863;K07863;K07863	-	GO:0003924//GTPase activity;GO:0005525//GTP binding	GO:0006400//tRNA modification	--	Ras	mito 15, cyto 12, cyto_nucl 8, extr 3
ncbi_127494184	189.745315551758	178.528228759766	205.241195678711	180.076873779297	200.066680908203	167.26106262207	182.085739135742	188.397903442383	183.137827555339	-0.0408531	0.64555795841936	0.8989454518008	PRPS1	XP_051715846.1 taxid=7959 ribose-phosphate pyrophosphokinase 1 isoform X1 [Ctenopharyngodon idella]	Metabolism;Metabolism;Metabolism;Metabolism;Metabolism	Global and overview maps;Global and overview maps;Nucleotide metabolism;Global and overview maps;Carbohydrate metabolism	ko01100//Metabolic pathways;ko01200//Carbon metabolism;ko00230//Purine metabolism;ko01230//Biosynthesis of amino acids;ko00030//Pentose phosphate pathway	K00948;K00948;K00948;K00948;K00948	GO:0005737//cytoplasm	GO:0000287//magnesium ion binding;GO:0003999//adenine phosphoribosyltransferase activity;GO:0004749//ribose phosphate diphosphokinase activity;GO:0004845//uracil phosphoribosyltransferase activity	GO:0006168//adenine salvage;GO:0006223//uracil salvage;GO:0009165//nucleotide biosynthetic process	--	Pribosyltran_N	cyto 19.5, cyto_nucl 12, extr 5, E.R. 3
ncbi_127494185	178.87092590332	317.461669921875	163.286773681641	142.524597167969	183.154556274414	215.464614868164	253.502243041992	200.535991668701	217.37380472819	0.116316903612278	0.749668592138613	0.935799044836934	--	XP_051715849.1 taxid=7959 thymosin beta 1 [Ctenopharyngodon idella]	-	-	-	-	-	GO:0003785//actin monomer binding	GO:0007015//actin filament organization	--	Thymosin	nucl 12, extr 10, cyto 9
ncbi_127494186	33.4891510009766	50.3902740478516	38.9685897827148	36.7357025146484	41.8366355895996	36.6866340637207	36.001895904541	39.8959293365479	38.1750551859538	-0.0636113	0.724384651324273	0.92603859806598	Dgkq	XP_051715850.1 taxid=7959 diacylglycerol kinase theta isoform X1 [Ctenopharyngodon idella]	Metabolism;Environmental Information Processing;Human Diseases;Environmental Information Processing;Organismal Systems;Metabolism;Metabolism	Global and overview maps;Signal transduction;Cancer: overview;Signal transduction;Development and regeneration;Lipid metabolism;Lipid metabolism	ko01100//Metabolic pathways;ko04072//Phospholipase D signaling pathway;ko05231//Choline metabolism in cancer;ko04070//Phosphatidylinositol signaling system;ko04361//Axon regeneration;ko00564//Glycerophospholipid metabolism;ko00561//Glycerolipid metabolism	K00901;K00901;K00901;K00901;K00901;K00901;K00901	GO:0005575//cellular_component;GO:0005622//intracellular anatomical structure;GO:0005634//nucleus;GO:0005654//nucleoplasm;GO:0005737//cytoplasm;GO:0005768//endosome;GO:0005829//cytosol;GO:0005856//cytoskeleton;GO:0005886//plasma membrane;GO:0012505//endomembrane system;GO:0012506//vesicle membrane;GO:0016020//membrane;GO:0016363//nuclear matrix;GO:0016604//nuclear body;GO:0016607//nuclear speck;G…	GO:0000166//nucleotide binding;GO:0001727//lipid kinase activity;GO:0003674//molecular_function;GO:0003676//nucleic acid binding;GO:0003824//catalytic activity;GO:0003951//NAD+ kinase activity;GO:0004143//diacylglycerol kinase activity;GO:0005488//binding;GO:0005515//protein binding;GO:0005524//ATP binding;GO:0008047//enzyme activator activity;GO:0008134//transcription factor binding;GO:0016301//…	GO:0001775//cell activation;GO:0001932//regulation of protein phosphorylation;GO:0001933//negative regulation of protein phosphorylation;GO:0001934//positive regulation of protein phosphorylation;GO:0006109//regulation of carbohydrate metabolic process;GO:0006111//regulation of gluconeogenesis;GO:0006355//regulation of transcription, DNA-templated;GO:0006357//regulation of transcription by RNA po…	--	C1_1	cyto_nucl 17.5, cyto 15.5, nucl 14.5
ncbi_127494199	363.701507568359	333.292083740234	358.349304199219	392.085968017578	407.689727783203	375.972076416016	320.961059570312	361.857215881348	368.20762125651	0.0250989472499754	0.813618430309656	0.958819114138257	Tmem33	XP_048031999.1 taxid=75352 transmembrane protein 33 [Megalobrama amblycephala]	Genetic Information Processing	Translation	ko03013//Nucleocytoplasmic transport	K20724	GO:0000139//Golgi membrane;GO:0005575//cellular_component;GO:0005622//intracellular anatomical structure;GO:0005634//nucleus;GO:0005635//nuclear envelope;GO:0005643//nuclear pore;GO:0005737//cytoplasm;GO:0005783//endoplasmic reticulum;GO:0005789//endoplasmic reticulum membrane;GO:0005794//Golgi apparatus;GO:0005938//cell cortex;GO:0012505//endomembrane system;GO:0016020//membrane;GO:0016021//inte…	GO:0003674//molecular_function;GO:0005198//structural molecule activity;GO:0017056//structural constituent of nuclear pore	GO:0006403//RNA localization;GO:0006810//transport;GO:0006913//nucleocytoplasmic transport;GO:0006950//response to stress;GO:0006996//organelle organization;GO:0006997//nucleus organization;GO:0006998//nuclear envelope organization;GO:0006999//nuclear pore organization;GO:0007029//endoplasmic reticulum organization;GO:0007049//cell cycle;GO:0008104//protein localization;GO:0008150//biological_pro…	--	TMEM33_Pom33	cyto 12, plas 6, cyto_pero 6, cyto_golg 6
ncbi_127494201	48.4785575866699	92.3015747070312	73.6568450927734	48.5736694335938	66.0004043579102	92.554931640625	119.562713623047	65.7526617050171	92.7060165405273	0.495613674853148	0.195772640373283	0.720023012483359	TSPAN7	XP_051715874.1 taxid=7959 tetraspanin-7 [Ctenopharyngodon idella]	Human Diseases	Cancer: overview	ko05202//Transcriptional misregulation in cancer	K06571	GO:0005575//cellular_component;GO:0005886//plasma membrane;GO:0005887//integral component of plasma membrane;GO:0016020//membrane;GO:0016021//integral component of membrane;GO:0031224//intrinsic component of membrane;GO:0031226//intrinsic component of plasma membrane;GO:0071944//cell periphery	GO:0003674//molecular_function	GO:0001817//regulation of cytokine production;GO:0002682//regulation of immune system process;GO:0002683//negative regulation of immune system process;GO:0002697//regulation of immune effector process;GO:0002698//negative regulation of immune effector process;GO:0002831//regulation of response to biotic stimulus;GO:0002832//negative regulation of response to biotic stimulus;GO:0007154//cell commu…	--	Tetraspanin	plas 32
ncbi_127494202	8.66595840454102	10.0845146179199	23.9324016571045	20.1613693237305	17.1453647613525	24.9782581329346	52.5033149719238	15.711061000824	31.5423126220703	1.00550782751212	0.174503967633517	0.704215087630422	mid1ip1l	XP_051715875.1 taxid=7959 mid1-interacting protein 1-like [Ctenopharyngodon idella]	-	-	-	-	GO:0005575//cellular_component;GO:0005622//intracellular anatomical structure;GO:0005634//nucleus;GO:0005737//cytoplasm;GO:0005856//cytoskeleton;GO:0005874//microtubule;GO:0015630//microtubule cytoskeleton;GO:0043226//organelle;GO:0043227//membrane-bounded organelle;GO:0043228//non-membrane-bounded organelle;GO:0043229//intracellular organelle;GO:0043231//intracellular membrane-bounded organelle;…	GO:0003674//molecular_function;GO:0005488//binding;GO:0005515//protein binding;GO:0008092//cytoskeletal protein binding;GO:0017022//myosin binding	-	--	Spot_14	cyto_nucl 11.5, mito 11, cyto 10.5, nucl 5.5, E.R._mito 5.5
ncbi_127494203	39.6273651123047	57.4506950378418	58.1488265991211	20.2365417480469	49.3976669311523	57.100471496582	27.8137474060059	43.8658571243286	44.7706286112467	0.0294541162253505	0.946793066319573	0.990328899561948	TCIRG1	XP_051715877.1 taxid=7959 T cell immune regulator 1, ATPase H+ transporting V0 subunit a3b [Ctenopharyngodon idella]	Metabolism;Human Diseases;Metabolism;Human Diseases;Cellular Processes;Cellular Processes;Organismal Systems;Human Diseases;Human Diseases;Human Diseases;Organismal Systems	Global and overview maps;Infectious disease: viral;Energy metabolism;Infectious disease: bacterial;Transport and catabolism;Transport and catabolism;Nervous system;Infectious disease: bacterial;Infectious disease: bacterial;Immune disease;Excretory system	ko01100//Metabolic pathways;ko05165//Human papillomavirus infection;ko00190//Oxidative phosphorylation;ko05152//Tuberculosis;ko04145//Phagosome;ko04142//Lysosome;ko04721//Synaptic vesicle cycle;ko05120//Epithelial cell signaling in Helicobacter pylori infection;ko05110//Vibrio cholerae infection;ko05323//Rheumatoid arthritis;ko04966//Collecting duct acid secretion	K02154;K02154;K02154;K02154;K02154;K02154;K02154;K02154;K02154;K02154;K02154	GO:0033179//proton-transporting V-type ATPase, V0 domain	GO:0046961//proton-transporting ATPase activity, rotational mechanism	GO:1902600//proton transmembrane transport	--	V_ATPase_I	plas 31
ncbi_127494204	2683.5888671875	2452.69702148438	2739.02612304688	2534.82275390625	2611.40502929688	2402.37841796875	2930.04223632812	2602.53369140625	2647.94189453125	0.0249546242959384	0.774626974931194	0.944552223896371	CANX	XP_051715878.1 taxid=7959 calnexin [Ctenopharyngodon idella]	Genetic Information Processing;Human Diseases;Cellular Processes;Organismal Systems;Organismal Systems	Folding, sorting and degradation;Infectious disease: viral;Transport and catabolism;Immune system;Endocrine system	ko04141//Protein processing in endoplasmic reticulum;ko05166//Human T-cell leukemia virus 1 infection;ko04145//Phagosome;ko04612//Antigen processing and presentation;ko04918//Thyroid hormone synthesis	K08054;K08054;K08054;K08054;K08054	GO:0005575//cellular_component;GO:0005622//intracellular anatomical structure;GO:0005737//cytoplasm;GO:0005783//endoplasmic reticulum;GO:0005788//endoplasmic reticulum lumen;GO:0005789//endoplasmic reticulum membrane;GO:0005790//smooth endoplasmic reticulum;GO:0005791//rough endoplasmic reticulum;GO:0005840//ribosome;GO:0012505//endomembrane system;GO:0016020//membrane;GO:0016021//integral compon…	GO:0003674//molecular_function;GO:0005102//signaling receptor binding;GO:0005488//binding;GO:0005509//calcium ion binding;GO:0005515//protein binding;GO:0030246//carbohydrate binding;GO:0034185//apolipoprotein binding;GO:0035254//glutamate receptor binding;GO:0035255//ionotropic glutamate receptor binding;GO:0043167//ion binding;GO:0043169//cation binding;GO:0046872//metal ion binding;GO:0051082/…	GO:0002376//immune system process;GO:0002474//antigen processing and presentation of peptide antigen via MHC class I;GO:0002478//antigen processing and presentation of exogenous peptide antigen;GO:0002495//antigen processing and presentation of peptide antigen via MHC class II;GO:0002504//antigen processing and presentation of peptide or polysaccharide antigen via MHC class II;GO:0002790//peptide…	--	Calreticulin	E.R. 17, pero 7, extr 6
ncbi_127494206	38.5460662841797	45.3953132629395	46.481689453125	33.374397277832	41.1407928466797	42.3011436462402	40.0757255554199	40.949366569519	41.1725540161133	0.00784180917500031	0.953974452352932	0.993891233660598	Sqstm1	XP_051715880.1 taxid=7959 sequestosome-1 isoform X1 [Ctenopharyngodon idella]	Human Diseases;Human Diseases;Human Diseases;Cellular Processes;Cellular Processes;Human Diseases;Cellular Processes;Cellular Processes;Organismal Systems	Neurodegenerative disease;Neurodegenerative disease;Infectious disease: bacterial;Transport and catabolism;Cell growth and death;Cardiovascular disease;Transport and catabolism;Cell growth and death;Development and regeneration	ko05022//Pathways of neurodegeneration - multiple diseases;ko05014//Amyotrophic lateral sclerosis;ko05131//Shigellosis;ko04140//Autophagy - animal;ko04217//Necroptosis;ko05418//Fluid shear stress and atherosclerosis;ko04137//Mitophagy - animal;ko04218//Cellular senescence;ko04380//Osteoclast differentiation	K14381;K14381;K14381;K14381;K14381;K14381;K14381;K14381;K14381	GO:0000323//lytic vacuole;GO:0000407//phagophore assembly site;GO:0000932//P-body;GO:0005575//cellular_component;GO:0005622//intracellular anatomical structure;GO:0005634//nucleus;GO:0005654//nucleoplasm;GO:0005737//cytoplasm;GO:0005764//lysosome;GO:0005767//secondary lysosome;GO:0005768//endosome;GO:0005770//late endosome;GO:0005773//vacuole;GO:0005776//autophagosome;GO:0005783//endoplasmic reti…	GO:0003674//molecular_function;GO:0003712//transcription coregulator activity;GO:0003824//catalytic activity;GO:0004672//protein kinase activity;GO:0004674//protein serine/threonine kinase activity;GO:0005080//protein kinase C binding;GO:0005102//signaling receptor binding;GO:0005488//binding;GO:0005515//protein binding;GO:0008270//zinc ion binding;GO:0016301//kinase activity;GO:0016740//transfer…	GO:0000122//negative regulation of transcription by RNA polymerase II;GO:0000422//autophagy of mitochondrion;GO:0000423//mitophagy;GO:0001932//regulation of protein phosphorylation;GO:0001934//positive regulation of protein phosphorylation;GO:0002376//immune system process;GO:0002931//response to ischemia;GO:0006355//regulation of transcription, DNA-templated;GO:0006357//regulation of transcripti…	--	PB1	nucl 14, cyto_nucl 13.5, cyto 11, mito 5
ncbi_127494212	22.6591186523438	29.3456268310547	24.8609066009521	31.7927131652832	33.4980812072754	23.4484958648682	17.8848304748535	27.1645913124084	24.9438025156657	-0.123046	0.645751320574651	0.8989454518008	stx18	XP_051715891.1 taxid=7959 syntaxin-18 isoform X1 [Ctenopharyngodon idella]	Cellular Processes;Genetic Information Processing	Transport and catabolism;Folding, sorting and degradation	ko04145//Phagosome;ko04130//SNARE interactions in vesicular transport	K08492;K08492	GO:0000139//Golgi membrane;GO:0005575//cellular_component;GO:0005622//intracellular anatomical structure;GO:0005737//cytoplasm;GO:0005783//endoplasmic reticulum;GO:0005789//endoplasmic reticulum membrane;GO:0005794//Golgi apparatus;GO:0005938//cell cortex;GO:0012505//endomembrane system;GO:0016020//membrane;GO:0016021//integral component of membrane;GO:0031090//organelle membrane;GO:0031201//SNAR…	GO:0000149//SNARE binding;GO:0003674//molecular_function;GO:0005484//SNAP receptor activity;GO:0005488//binding;GO:0005515//protein binding;GO:0019904//protein domain specific binding	GO:0006810//transport;GO:0006886//intracellular protein transport;GO:0006888//endoplasmic reticulum to Golgi vesicle-mediated transport;GO:0006890//retrograde vesicle-mediated transport, Golgi to endoplasmic reticulum;GO:0006996//organelle organization;GO:0007029//endoplasmic reticulum organization;GO:0007154//cell communication;GO:0007267//cell-cell signaling;GO:0007268//chemical synaptic transm…	--	Syntaxin-18_N	pero 15, cyto 11, E.R._mito 4
ncbi_127494215	87.1536483764648	119.81428527832	95.0937347412109	100.187797546387	112.661529541016	103.953285217285	143.475799560547	100.562366485596	120.030204772949	0.255306990258152	0.193792396071076	0.716634883269173	SPINK2	XP_051715896.1 taxid=7959 trypsin inhibitor ClTI-1-like [Ctenopharyngodon idella]	-	-	-	-	GO:0001669//acrosomal vesicle;GO:0005575//cellular_component;GO:0005576//extracellular region;GO:0005615//extracellular space;GO:0005622//intracellular anatomical structure;GO:0005737//cytoplasm;GO:0012505//endomembrane system;GO:0030141//secretory granule;GO:0031410//cytoplasmic vesicle;GO:0031982//vesicle;GO:0043226//organelle;GO:0043227//membrane-bounded organelle;GO:0043229//intracellular org…	GO:0003674//molecular_function;GO:0004857//enzyme inhibitor activity;GO:0004866//endopeptidase inhibitor activity;GO:0004867//serine-type endopeptidase inhibitor activity;GO:0005515//protein binding;GO:0008061//chitin binding;GO:0030234//enzyme regulator activity;GO:0030414//peptidase inhibitor activity;GO:0061134//peptidase regulator activity;GO:0061135//endopeptidase regulator activity;GO:00987…	GO:0008150//biological_process;GO:0009892//negative regulation of metabolic process;GO:0010466//negative regulation of peptidase activity;GO:0010605//negative regulation of macromolecule metabolic process;GO:0010951//negative regulation of endopeptidase activity;GO:0019222//regulation of metabolic process;GO:0030162//regulation of proteolysis;GO:0031323//regulation of cellular metabolic process;G…	--	Kazal_1	extr 32
ncbi_127494222	76.588623046875	77.3208084106445	52.9177627563477	55.6710586547852	78.5004730224609	83.1262512207031	57.6705169677734	65.6245632171631	73.0990804036458	0.155617341559134	0.495085233704451	0.845583631987492	fibpb	XP_051715905.1 taxid=7959 fibroblast growth factor (acidic) intracellular binding protein a [Ctenopharyngodon idella]	-	-	-	-	-	-	-	--	FIBP	cyto 23.5, cyto_nucl 17, nucl 7.5
ncbi_127494224	1005.54205322266	843.344543457031	954.605712890625	1098.6474609375	1027.10778808594	905.793579101562	899.477844238281	975.534942626953	944.126403808594	-0.0472135	0.680475512734396	0.913823260253828	NRCAM	XP_051715910.1 taxid=7959 neuronal cell adhesion molecule isoform X1 [Ctenopharyngodon idella]	Environmental Information Processing	Signaling molecules and interaction	ko04514//Cell adhesion molecules	K06756	-	GO:0003993//acid phosphatase activity;GO:0005515//protein binding;GO:0046872//metal ion binding	-	--	Ig_3	plas 21, pero 5, E.R. 3
ncbi_127494235	607.412292480469	601.145141601562	670.16162109375	766.802307128906	669.340759277344	743.789855957031	707.518127441406	661.380340576172	706.88291422526	0.0959911092441552	0.394891609376927	0.821463332536266	ADH5	XP_051715921.1 taxid=7959 alcohol dehydrogenase class-3 [Ctenopharyngodon idella]	Metabolism;Metabolism;Human Diseases;Metabolism;Metabolism;Metabolism;Metabolism;Metabolism;Metabolism;Metabolism	Global and overview maps;Global and overview maps;Endocrine and metabolic disease;Carbohydrate metabolism;Carbohydrate metabolism;Lipid metabolism;Xenobiotics biodegradation and metabolism;Xenobiotics biodegradation and metabolism;Metabolism of cofactors and vitamins;Amino acid metabolism	ko01100//Metabolic pathways;ko01200//Carbon metabolism;ko04936//Alcoholic liver disease;ko00010//Glycolysis / Gluconeogenesis;ko00620//Pyruvate metabolism;ko00071//Fatty acid degradation;ko00980//Metabolism of xenobiotics by cytochrome P450;ko00982//Drug metabolism - cytochrome P450;ko00830//Retinol metabolism;ko00350//Tyrosine metabolism	K00121;K00121;K00121;K00121;K00121;K00121;K00121;K00121;K00121;K00121	GO:0005575//cellular_component;GO:0005622//intracellular anatomical structure;GO:0005634//nucleus;GO:0005737//cytoplasm;GO:0005739//mitochondrion;GO:0005829//cytosol;GO:0043226//organelle;GO:0043227//membrane-bounded organelle;GO:0043229//intracellular organelle;GO:0043231//intracellular membrane-bounded organelle	GO:0003674//molecular_function;GO:0003824//catalytic activity;GO:0004013//adenosylhomocysteinase activity;GO:0004022//alcohol dehydrogenase (NAD+) activity;GO:0004024//alcohol dehydrogenase activity, zinc-dependent;GO:0004029//aldehyde dehydrogenase (NAD+) activity;GO:0004552//octanol dehydrogenase activity;GO:0004764//shikimate 3-dehydrogenase (NADP+) activity;GO:0005488//binding;GO:0005504//fat…	GO:0000271//polysaccharide biosynthetic process;GO:0001505//regulation of neurotransmitter levels;GO:0001523//retinoid metabolic process;GO:0002237//response to molecule of bacterial origin;GO:0003008//system process;GO:0003013//circulatory system process;GO:0003016//respiratory system process;GO:0006066//alcohol metabolic process;GO:0006067//ethanol metabolic process;GO:0006068//ethanol cataboli…	--	ADH_N	cyto 30
ncbi_127494236	127.130523681641	140.510040283203	129.001678466797	126.504753112793	130.45182800293	144.172317504883	129.364547729492	130.786748886108	134.662897745768	0.0421360383526814	0.51730921298622	0.854900775357505	eif4ea	XP_051715923.1 taxid=7959 eukaryotic translation initiation factor 4E-1A isoform X1 [Ctenopharyngodon idella]	Environmental Information Processing;Organismal Systems;Environmental Information Processing;Environmental Information Processing;Organismal Systems;Human Diseases	Signal transduction;Endocrine system;Signal transduction;Signal transduction;Aging;Drug resistance: antineoplastic	ko04151//PI3K-Akt signaling pathway;ko04910//Insulin signaling pathway;ko04150//mTOR signaling pathway;ko04066//HIF-1 signaling pathway;ko04211//Longevity regulating pathway;ko01521//EGFR tyrosine kinase inhibitor resistance	K03259;K03259;K03259;K03259;K03259;K03259	GO:0005575//cellular_component;GO:0005622//intracellular anatomical structure;GO:0005634//nucleus;GO:0005737//cytoplasm;GO:0005845//mRNA cap binding complex;GO:0016281//eukaryotic translation initiation factor 4F complex;GO:0032991//protein-containing complex;GO:0034518//RNA cap binding complex;GO:0043226//organelle;GO:0043227//membrane-bounded organelle;GO:0043229//intracellular organelle;GO:004…	GO:0000339//RNA cap binding;GO:0000340//RNA 7-methylguanosine cap binding;GO:0003674//molecular_function;GO:0003676//nucleic acid binding;GO:0003723//RNA binding;GO:0003743//translation initiation factor activity;GO:0005488//binding;GO:0008135//translation factor activity, RNA binding;GO:0097159//organic cyclic compound binding;GO:1901363//heterocyclic compound binding	GO:0006412//translation;GO:0006413//translational initiation;GO:0006417//regulation of translation;GO:0006518//peptide metabolic process;GO:0006807//nitrogen compound metabolic process;GO:0008150//biological_process;GO:0008152//metabolic process;GO:0009058//biosynthetic process;GO:0009059//macromolecule biosynthetic process;GO:0009889//regulation of biosynthetic process;GO:0009987//cellular proce…	--	IF4E	cyto 25, pero 3, extr 2, mito_pero 2
ncbi_127494238	29.8842506408691	31.7779731750488	19.6198959350586	27.9200038909912	32.0545082092285	24.9639587402344	22.7788105010986	27.3005309104919	26.5990924835205	-0.037552	0.865722065168762	0.971990752467796	cnot7	XP_051715929.1 taxid=7959 CCR4-NOT transcription complex subunit 7 isoform X1 [Ctenopharyngodon idella]	Genetic Information Processing	Folding, sorting and degradation	ko03018//RNA degradation	K12581	GO:0000932//P-body;GO:0005575//cellular_component;GO:0005622//intracellular anatomical structure;GO:0005634//nucleus;GO:0005654//nucleoplasm;GO:0005737//cytoplasm;GO:0005829//cytosol;GO:0016604//nuclear body;GO:0016607//nuclear speck;GO:0018995//host cellular component;GO:0030014//CCR4-NOT complex;GO:0030015//CCR4-NOT core complex;GO:0031974//membrane-enclosed lumen;GO:0031981//nuclear lumen;GO:0…	GO:0000175//3'-5'-exoribonuclease activity;GO:0003674//molecular_function;GO:0003676//nucleic acid binding;GO:0003700//DNA-binding transcription factor activity;GO:0003723//RNA binding;GO:0003824//catalytic activity;GO:0004518//nuclease activity;GO:0004527//exonuclease activity;GO:0004532//exoribonuclease activity;GO:0004535//poly(A)-specific ribonuclease activity;GO:0004540//ribonuclease activit…	GO:0000075//cell cycle checkpoint signaling;GO:0000077//DNA damage checkpoint signaling;GO:0000122//negative regulation of transcription by RNA polymerase II;GO:0000278//mitotic cell cycle;GO:0000288//nuclear-transcribed mRNA catabolic process, deadenylation-dependent decay;GO:0000289//nuclear-transcribed mRNA poly(A) tail shortening;GO:0000290//deadenylation-dependent decapping of nuclear-transc…	--	CAF1	cyto 20, cyto_nucl 17, nucl 8
ncbi_127494240	55.2305335998535	20.1085472106934	33.017894744873	33.0587615966797	42.8567085266113	23.9916000366211	27.6908359527588	35.3539342880249	31.5130481719971	-0.165921	0.713685910666078	0.921601204123327	SNX25	XP_051715934.1 taxid=7959 LOW QUALITY PROTEIN: sorting nexin-25 [Ctenopharyngodon idella]	-	-	-	-	GO:0005575//cellular_component;GO:0005622//intracellular anatomical structure;GO:0005737//cytoplasm;GO:0005768//endosome;GO:0010008//endosome membrane;GO:0012505//endomembrane system;GO:0016020//membrane;GO:0031090//organelle membrane;GO:0031410//cytoplasmic vesicle;GO:0031982//vesicle;GO:0043226//organelle;GO:0043227//membrane-bounded organelle;GO:0043229//intracellular organelle;GO:0043231//int…	GO:0003674//molecular_function;GO:0005102//signaling receptor binding;GO:0005126//cytokine receptor binding;GO:0005160//transforming growth factor beta receptor binding;GO:0005488//binding;GO:0005515//protein binding;GO:0005543//phospholipid binding;GO:0008289//lipid binding;GO:0034713//type I transforming growth factor beta receptor binding;GO:0035091//phosphatidylinositol binding;GO:0043167//io…	GO:0000350//generation of catalytic spliceosome for second transesterification step;GO:0001932//regulation of protein phosphorylation;GO:0001933//negative regulation of protein phosphorylation;GO:0006810//transport;GO:0007275//multicellular organism development;GO:0007568//aging;GO:0008104//protein localization;GO:0008150//biological_process;GO:0008152//metabolic process;GO:0008340//determination…	--	PXA	plas 21, pero 8
ncbi_127494243	974.117553710938	1089.54479980469	1036.71423339844	846.642700195312	921.119995117188	1182.21887207031	1474.51892089844	986.754821777344	1192.61926269531	0.273369974901804	0.221257689922807	0.737103155217467	enpp6	XP_051715938.1 taxid=7959 glycerophosphocholine cholinephosphodiesterase ENPP6 [Ctenopharyngodon idella]	Metabolism;Metabolism	Global and overview maps;Lipid metabolism	ko01100//Metabolic pathways;ko00565//Ether lipid metabolism	K08743;K08743	GO:0005575//cellular_component;GO:0005576//extracellular region;GO:0005886//plasma membrane;GO:0016020//membrane;GO:0031224//intrinsic component of membrane;GO:0031225//anchored component of membrane;GO:0071944//cell periphery	GO:0003674//molecular_function;GO:0003824//catalytic activity;GO:0008081//phosphoric diester hydrolase activity;GO:0008889//glycerophosphodiester phosphodiesterase activity;GO:0016787//hydrolase activity;GO:0016788//hydrolase activity, acting on ester bonds;GO:0042578//phosphoric ester hydrolase activity;GO:0046872//metal ion binding;GO:0047390//glycerophosphocholine cholinephosphodiesterase acti…	GO:0001505//regulation of neurotransmitter levels;GO:0006629//lipid metabolic process;GO:0006644//phospholipid metabolic process;GO:0006650//glycerophospholipid metabolic process;GO:0006793//phosphorus metabolic process;GO:0006796//phosphate-containing compound metabolic process;GO:0006807//nitrogen compound metabolic process;GO:0008150//biological_process;GO:0008152//metabolic process;GO:0009056…	--	Phosphodiest	extr 14, pero 5, lyso 5, E.R. 4, golg 2
ncbi_127494249	56.4647026062012	72.863883972168	42.342960357666	37.923698425293	49.1548461914062	63.1389846801758	85.4106292724609	52.398811340332	65.901486714681	0.330776927500379	0.341364513576898	0.799364357073081	Dhrs13	XP_051715947.1 taxid=7959 dehydrogenase/reductase (SDR family) member 13 like 1 isoform X1 [Ctenopharyngodon idella]	-	-	-	-	GO:0005737//cytoplasm	GO:0003858//3-hydroxybutyrate dehydrogenase activity;GO:0004122//cystathionine beta-synthase activity;GO:0004316//3-oxoacyl-[acyl-carrier-protein] reductase (NADPH) activity;GO:0004757//sepiapterin reductase activity;GO:0004764//shikimate 3-dehydrogenase (NADP+) activity;GO:0008667//2,3-dihydro-2,3-dihydroxybenzoate dehydrogenase activity;GO:0016491//oxidoreductase activity;GO:0016628//oxidoreduc…	GO:0000272//polysaccharide catabolic process;GO:0005975//carbohydrate metabolic process;GO:0006633//fatty acid biosynthetic process;GO:0006729//tetrahydrobiopterin biosynthetic process;GO:0006740//NADPH regeneration;GO:0008152//metabolic process;GO:0015995//chlorophyll biosynthetic process;GO:0019290//siderophore biosynthetic process;GO:0019343//cysteine biosynthetic process via cystathionine;GO:…	--	adh_short	E.R. 12, extr 10, plas 3, lyso 3, nucl 1, pero 1, golg 1, cyto_mito 1
ncbi_127494250	59.7041473388672	50.9648895263672	44.1542892456055	49.9128952026367	53.5051155090332	42.3699073791504	37.2651557922363	51.1840553283691	44.3801	-0.205783	0.272860108620425	0.764713853208216	Slc25a51	XP_051715949.1 taxid=7959 solute carrier family 25 member 51b [Ctenopharyngodon idella]	-	-	-	-	-	-	-	--	Mito_carr	mito 16, cyto 8, E.R._mito 8, mito_pero 8
ncbi_127494252	375.810089111328	354.744262695312	417.843170166016	483.405883789062	419.287902832031	370.386383056641	498.585998535156	407.95085144043	429.420094807943	0.073994352435057	0.659375981475532	0.90594654761623	GNPDA2	XP_051715951.1 taxid=7959 glucosamine-6-phosphate isomerase 2 [Ctenopharyngodon idella]	Metabolism;Metabolism	Global and overview maps;Carbohydrate metabolism	ko01100//Metabolic pathways;ko00520//Amino sugar and nucleotide sugar metabolism	K02564;K02564	GO:0005575//cellular_component;GO:0005622//intracellular anatomical structure;GO:0005737//cytoplasm;GO:0005829//cytosol	GO:0003674//molecular_function;GO:0003824//catalytic activity;GO:0004342//glucosamine-6-phosphate deaminase activity;GO:0016787//hydrolase activity;GO:0016853//isomerase activity;GO:0016860//intramolecular oxidoreductase activity;GO:0016861//intramolecular oxidoreductase activity, interconverting aldoses and ketoses;GO:0017057//6-phosphogluconolactonase activity;GO:0019239//deaminase activity	GO:0005975//carbohydrate metabolic process;GO:0006040//amino sugar metabolic process;GO:0006041//glucosamine metabolic process;GO:0006043//glucosamine catabolic process;GO:0006044//N-acetylglucosamine metabolic process;GO:0006098//pentose-phosphate shunt;GO:0008150//biological_process;GO:0008152//metabolic process;GO:0009056//catabolic process;GO:0044238//primary metabolic process;GO:0046348//ami…	--	Glucosamine_iso	cyto 18, cyto_nucl 15.5, cyto_plas 11.8333, nucl 5.5, pero 3
ncbi_127494255	14.0244474411011	17.9368095397949	8.8864574432373	9.38721561431885	14.4918689727783	4.39621734619141	3.62726759910583	12.558732509613	7.50511797269185	-0.742744	0.248070918566633	0.750136899944761	PCDHGA10	XP_051715959.1 taxid=7959 protocadherin beta-7-like [Ctenopharyngodon idella]	-	-	-	-	GO:0016020//membrane	GO:0005509//calcium ion binding	GO:0007156//homophilic cell adhesion via plasma membrane adhesion molecules	--	Cadherin	cyto 16.5, cyto_nucl 10.5, pero 6, nucl 3.5, plas 3, E.R._mito 2.5
ncbi_127494256	57.9610977172852	54.5045394897461	29.2850532531738	37.4957962036133	38.9280395507812	57.0692443847656	26.3398113250732	44.8116216659546	40.779	-0.136045	0.729118748583002	0.928102683559795	PCDHAC2	XP_051715960.1 taxid=7959 protocadherin alpha-C2-like [Ctenopharyngodon idella]	-	-	-	-	GO:0016020//membrane	GO:0005509//calcium ion binding	GO:0007156//homophilic cell adhesion via plasma membrane adhesion molecules	--	Cadherin_2	plas 28, extr 2
ncbi_127494257	29.5811939239502	27.3368911743164	41.9223747253418	39.8140182495117	29.1418952941895	27.6813926696777	25.4339962005615	34.6636	27.4190947214762	-0.338241	0.160338417090201	0.704215087630422	PCDHAC2	XP_051715962.1 taxid=7959 protocadherin alpha-C2-like [Ctenopharyngodon idella]	-	-	-	-	GO:0016020//membrane	GO:0005509//calcium ion binding	GO:0007156//homophilic cell adhesion via plasma membrane adhesion molecules	--	Cadherin	cyto 16, cyto_nucl 10.8333, cyto_mito 9.33333, plas 5.5, nucl 4.5, extr_plas 3.5
ncbi_127494258	60.8262252807617	66.8779067993164	57.3029670715332	67.4420394897461	60.0040016174316	55.1642417907715	41.8491973876953	63.1122846603394	52.3391469319661	-0.27003	0.10192380739201	0.675667520577906	PCDHAC2	XP_051715963.1 taxid=7959 protocadherin alpha-C2-like [Ctenopharyngodon idella]	-	-	-	-	GO:0016020//membrane	GO:0005509//calcium ion binding	GO:0007156//homophilic cell adhesion via plasma membrane adhesion molecules	--	Cadherin_2	extr 29
ncbi_127494276	3651.13427734375	3945.17	2542.0224609375	3151.06	3394.76123046875	3774.91870117188	4525.3369140625	3322.34533691406	3898.33894856771	0.230657493765318	0.263859401712424	0.760179191557274	LONRF1	XP_051715984.1 taxid=7959 LON peptidase N-terminal domain and RING finger protein 1 [Ctenopharyngodon idella]	-	-	-	-	-	GO:0003697//single-stranded DNA binding;GO:0004842//ubiquitin-protein transferase activity;GO:0005515//protein binding;GO:0008270//zinc ion binding;GO:0046872//metal ion binding;GO:0061630//ubiquitin protein ligase activity	GO:0006301//postreplication repair;GO:0006513//protein monoubiquitination;GO:0016567//protein ubiquitination	--	zf-RING_UBOX	nucl 29.5, cyto_nucl 17.5
ncbi_127494279	39.1450538635254	44.8016510009766	44.1485252380371	43.7044677734375	50.2653884887695	33.4799613952637	44.6770401000977	42.9499244689941	42.8074633280436	-0.00479325	0.975430157122274	1	Rmnd5b	XP_050983815.1 taxid=84645 E3 ubiquitin-protein transferase RMND5B isoform X1 [Labeo rohita]	-	-	-	-	GO:0005575//cellular_component;GO:0005622//intracellular anatomical structure;GO:0005634//nucleus;GO:0005737//cytoplasm;GO:0005777//peroxisome;GO:0005829//cytosol;GO:0032991//protein-containing complex;GO:0034657//GID complex;GO:0042579//microbody;GO:0043226//organelle;GO:0043227//membrane-bounded organelle;GO:0043229//intracellular organelle;GO:0043231//intracellular membrane-bounded organelle	GO:0003674//molecular_function;GO:0003824//catalytic activity;GO:0004842//ubiquitin-protein transferase activity;GO:0005488//binding;GO:0008270//zinc ion binding;GO:0016740//transferase activity;GO:0019787//ubiquitin-like protein transferase activity;GO:0043167//ion binding;GO:0043169//cation binding;GO:0046872//metal ion binding;GO:0046914//transition metal ion binding;GO:0061630//ubiquitin prot…	GO:0000003//reproduction;GO:0006109//regulation of carbohydrate metabolic process;GO:0006111//regulation of gluconeogenesis;GO:0006464//cellular protein modification process;GO:0006508//proteolysis;GO:0006511//ubiquitin-dependent protein catabolic process;GO:0006807//nitrogen compound metabolic process;GO:0007049//cell cycle;GO:0008150//biological_process;GO:0008152//metabolic process;GO:0009056/…	--	CTLH	cyto 23, cyto_nucl 15.5, nucl 6
ncbi_127494280	62.9246635437012	49.5305786132812	47.7262153625488	60.7874298095703	60.9054374694824	68.1119918823242	56.0686340332031	55.2422218322754	61.6953544616699	0.159390515678199	0.2877029156928	0.77133912813898	Gpc4	XP_051715990.1 taxid=7959 glypican-4 [Ctenopharyngodon idella]	Environmental Information Processing	Signal transduction	ko04310//Wnt signaling pathway	K08110	GO:0000323//lytic vacuole;GO:0005575//cellular_component;GO:0005576//extracellular region;GO:0005622//intracellular anatomical structure;GO:0005737//cytoplasm;GO:0005764//lysosome;GO:0005773//vacuole;GO:0005775//vacuolar lumen;GO:0005794//Golgi apparatus;GO:0005796//Golgi lumen;GO:0005886//plasma membrane;GO:0009897//external side of plasma membrane;GO:0009986//cell surface;GO:0012505//endomembra…	GO:0003674//molecular_function;GO:0005515//protein binding;GO:0015026//coreceptor activity;GO:0038023//signaling receptor activity;GO:0060089//molecular transducer activity;GO:0071936//coreceptor activity involved in Wnt signaling pathway;GO:1904929//coreceptor activity involved in Wnt signaling pathway, planar cell polarity pathway	GO:0001523//retinoid metabolic process;GO:0006022//aminoglycan metabolic process;GO:0006023//aminoglycan biosynthetic process;GO:0006024//glycosaminoglycan biosynthetic process;GO:0006026//aminoglycan catabolic process;GO:0006027//glycosaminoglycan catabolic process;GO:0006629//lipid metabolic process;GO:0006720//isoprenoid metabolic process;GO:0006721//terpenoid metabolic process;GO:0006807//nit…	--	Glypican	extr 13, extr_plas 13, plas 9, pero 6
ncbi_127494282	61.3240623474121	54.4181861877441	50.007438659668	59.0877990722656	49.9933471679688	44.3954162597656	41.8116760253906	56.2093715667725	45.400146484375	-0.308114	0.0300182714204231	0.647250269837448	LINGO2	XP_051715993.1 taxid=7959 leucine-rich repeat and immunoglobulin-like domain-containing nogo receptor-interacting protein 2 isoform X1 [Ctenopharyngodon idella]	-	-	-	-	GO:0005575//cellular_component;GO:0005576//extracellular region;GO:0005615//extracellular space;GO:0016020//membrane;GO:0016021//integral component of membrane;GO:0031224//intrinsic component of membrane	GO:0005515//protein binding	GO:0008150//biological_process;GO:0044087//regulation of cellular component biogenesis;GO:0044089//positive regulation of cellular component biogenesis;GO:0048518//positive regulation of biological process;GO:0048522//positive regulation of cellular process;GO:0050789//regulation of biological process;GO:0050793//regulation of developmental process;GO:0050794//regulation of cellular process;GO:00…	--	LRR_8	plas 30
ncbi_127494284	271.321868896484	342.044250488281	316.187438964844	281.364501953125	309.109802246094	325.183898925781	343.427276611328	302.729515075684	325.906992594401	0.106430966805477	0.318795635109211	0.784714891434835	pcdh19	XP_051716004.1 taxid=7959 protocadherin-19 isoform X1 [Ctenopharyngodon idella]	-	-	-	-	GO:0005575//cellular_component;GO:0005886//plasma membrane;GO:0005887//integral component of plasma membrane;GO:0016020//membrane;GO:0016021//integral component of membrane;GO:0031224//intrinsic component of membrane;GO:0031226//intrinsic component of plasma membrane;GO:0071944//cell periphery	GO:0003674//molecular_function;GO:0005488//binding;GO:0005509//calcium ion binding;GO:0043167//ion binding;GO:0043169//cation binding;GO:0046872//metal ion binding	GO:0007154//cell communication;GO:0007155//cell adhesion;GO:0007156//homophilic cell adhesion via plasma membrane adhesion molecules;GO:0007267//cell-cell signaling;GO:0007275//multicellular organism development;GO:0007399//nervous system development;GO:0007417//central nervous system development;GO:0007420//brain development;GO:0008150//biological_process;GO:0009987//cellular process;GO:0022610/…	--	Cadherin_2	plas 18, E.R. 9, cysk_plas 9, cyto_plas 9
ncbi_127494286	140.383239746094	119.544235229492	150.521606445312	125.106521606445	144.338348388672	149.606674194336	126.209831237793	133.888900756836	140.051617940267	0.0649222823996785	0.574400241218794	0.877453979244544	SLC9A6	XP_051716009.1 taxid=7959 sodium/hydrogen exchanger 6a [Ctenopharyngodon idella]	Organismal Systems	Circulatory system	ko04260//Cardiac muscle contraction	K12041	GO:0005886//plasma membrane;GO:0016020//membrane	GO:0015297//antiporter activity;GO:0015385//sodium:proton antiporter activity	GO:0006812//cation transport;GO:0006814//sodium ion transport;GO:0006883//cellular sodium ion homeostasis;GO:0006885//regulation of pH;GO:0055085//transmembrane transport;GO:1902600//proton transmembrane transport	--	Na_H_Exchanger	plas 31
ncbi_127494289	1985.07	1539.70837402344	1862.69506835938	2031.14	1765.78479003906	1714.40283203125	1694.17712402344	1854.6516418457	1724.78824869792	-0.104729	0.371539588666513	0.81315122890554	cntn1a	XP_051716014.1 taxid=7959 contactin-1a [Ctenopharyngodon idella]	Environmental Information Processing	Signaling molecules and interaction	ko04514//Cell adhesion molecules	K06759	GO:0005575//cellular_component;GO:0005886//plasma membrane;GO:0016020//membrane;GO:0031224//intrinsic component of membrane;GO:0031225//anchored component of membrane;GO:0043209//myelin sheath;GO:0045121//membrane raft;GO:0071944//cell periphery;GO:0098857//membrane microdomain	GO:0003674//molecular_function;GO:0003993//acid phosphatase activity;GO:0005488//binding;GO:0005515//protein binding;GO:0030246//carbohydrate binding;GO:0046872//metal ion binding	GO:0001932//regulation of protein phosphorylation;GO:0001934//positive regulation of protein phosphorylation;GO:0002028//regulation of sodium ion transport;GO:0007154//cell communication;GO:0007155//cell adhesion;GO:0007165//signal transduction;GO:0007166//cell surface receptor signaling pathway;GO:0007219//Notch signaling pathway;GO:0007275//multicellular organism development;GO:0007399//nervous…	--	Ig_3	E.R. 12, plas 8, extr 8, extr_plas 8
ncbi_127494290	37.9083347320557	37.9083347320557	36.2295379638672	39.5871315002441	52.4907417297363	17.1983909606934	38.4971656799316	37.9083347320557	36.0620994567871	-0.0720317	0.838918033607459	0.966466132694599	ADH5	XP_051716013.1 taxid=7959 alcohol dehydrogenase class-3-like [Ctenopharyngodon idella]	Metabolism;Metabolism;Human Diseases;Metabolism;Metabolism;Metabolism;Metabolism;Metabolism;Metabolism;Metabolism	Global and overview maps;Global and overview maps;Endocrine and metabolic disease;Carbohydrate metabolism;Carbohydrate metabolism;Lipid metabolism;Xenobiotics biodegradation and metabolism;Xenobiotics biodegradation and metabolism;Metabolism of cofactors and vitamins;Amino acid metabolism	ko01100//Metabolic pathways;ko01200//Carbon metabolism;ko04936//Alcoholic liver disease;ko00010//Glycolysis / Gluconeogenesis;ko00620//Pyruvate metabolism;ko00071//Fatty acid degradation;ko00980//Metabolism of xenobiotics by cytochrome P450;ko00982//Drug metabolism - cytochrome P450;ko00830//Retinol metabolism;ko00350//Tyrosine metabolism	K00121;K00121;K00121;K00121;K00121;K00121;K00121;K00121;K00121;K00121	-	GO:0004024//alcohol dehydrogenase activity, zinc-dependent;GO:0008270//zinc ion binding;GO:0008743//L-threonine 3-dehydrogenase activity;GO:0016491//oxidoreductase activity;GO:0016616//oxidoreductase activity, acting on the CH-OH group of donors, NAD or NADP as acceptor;GO:0016655//oxidoreductase activity, acting on NAD(P)H, quinone or similar compound as acceptor;GO:0018467//formaldehyde dehydro…	GO:0000271//polysaccharide biosynthetic process;GO:0006113//fermentation;GO:0006567//threonine catabolic process;GO:0006813//potassium ion transport;GO:0008152//metabolic process;GO:0009056//catabolic process;GO:0010127//mycothiol-dependent detoxification;GO:0030494//bacteriochlorophyll biosynthetic process;GO:0046292//formaldehyde metabolic process	--	ADH_N	cyto 21, nucl 4, mito_pero 3.33333, mito 2.5, E.R._mito 2.16667, pero 2
ncbi_127494293	51.1241645812988	37.1561546325684	23.4560089111328	31.0582065582275	45.9886436462402	22.8531055450439	41.9148292541504	35.6986336708069	36.9188594818115	0.0484891275111424	0.899036745564571	0.978445085489764	elovl6	XP_048032485.1 taxid=75352 elongation of very long chain fatty acids protein 6 isoform X1 [Megalobrama amblycephala]	Metabolism;Metabolism;Metabolism;Metabolism	Global and overview maps;Global and overview maps;Lipid metabolism;Lipid metabolism	ko01100//Metabolic pathways;ko01212//Fatty acid metabolism;ko00062//Fatty acid elongation;ko01040//Biosynthesis of unsaturated fatty acids	K10203;K10203;K10203;K10203	GO:0005575//cellular_component;GO:0005622//intracellular anatomical structure;GO:0005737//cytoplasm;GO:0005783//endoplasmic reticulum;GO:0005789//endoplasmic reticulum membrane;GO:0012505//endomembrane system;GO:0016020//membrane;GO:0016021//integral component of membrane;GO:0030176//integral component of endoplasmic reticulum membrane;GO:0031224//intrinsic component of membrane;GO:0031227//intri…	GO:0003674//molecular_function;GO:0003824//catalytic activity;GO:0004312//fatty acid synthase activity;GO:0009922//fatty acid elongase activity;GO:0016740//transferase activity;GO:0016746//acyltransferase activity;GO:0016747//acyltransferase activity, transferring groups other than amino-acyl groups;GO:0102336//3-oxo-arachidoyl-CoA synthase activity;GO:0102337//3-oxo-cerotoyl-CoA synthase activit…	GO:0000038//very long-chain fatty acid metabolic process;GO:0001676//long-chain fatty acid metabolic process;GO:0006082//organic acid metabolic process;GO:0006139//nucleobase-containing compound metabolic process;GO:0006163//purine nucleotide metabolic process;GO:0006164//purine nucleotide biosynthetic process;GO:0006629//lipid metabolic process;GO:0006631//fatty acid metabolic process;GO:0006633…	--	ELO	plas 11, cyto 8.5, extr_plas 7.5, cyto_mito 6.5, E.R. 5, mito 3.5
ncbi_127494294	151.873321533203	160.046951293945	147.954528808594	168.941162109375	157.616149902344	164.501068115234	142.515548706055	157.203990936279	154.877588907878	-0.0215094	0.775681605347746	0.944582615970519	RAB33A	XP_051716021.1 taxid=7959 ras-related protein Rab-33A [Ctenopharyngodon idella]	-	-	-	-	GO:0000139//Golgi membrane;GO:0005575//cellular_component;GO:0005622//intracellular anatomical structure;GO:0005737//cytoplasm;GO:0005794//Golgi apparatus;GO:0005886//plasma membrane;GO:0012505//endomembrane system;GO:0016020//membrane;GO:0031090//organelle membrane;GO:0031984//organelle subcompartment;GO:0043226//organelle;GO:0043227//membrane-bounded organelle;GO:0043229//intracellular organell…	GO:0000166//nucleotide binding;GO:0001882//nucleoside binding;GO:0001883//purine nucleoside binding;GO:0003674//molecular_function;GO:0003824//catalytic activity;GO:0003924//GTPase activity;GO:0005488//binding;GO:0005524//ATP binding;GO:0005525//GTP binding;GO:0016462//pyrophosphatase activity;GO:0016787//hydrolase activity;GO:0016817//hydrolase activity, acting on acid anhydrides;GO:0016818//hyd…	GO:0002376//immune system process;GO:0006400//tRNA modification;GO:0006576//cellular biogenic amine metabolic process;GO:0007186//G protein-coupled receptor signaling pathway;GO:0008150//biological_process;GO:0009894//regulation of catabolic process;GO:0010506//regulation of autophagy;GO:0016241//regulation of macroautophagy;GO:0019222//regulation of metabolic process;GO:0019882//antigen processi…	--	Ras	cyto 19, cyto_nucl 16, nucl 7, extr 4
ncbi_127494295	66.7139205932617	73.6152038574219	68.9577178955078	92.557014465332	71.8076324462891	68.7954483032227	84.2020645141602	75.4609642028809	74.935048421224	-0.0100899	0.95009948479173	0.99226654761086	selenot2	XP_051716022.1 taxid=7959 selenoprotein T2 [Ctenopharyngodon idella]	-	-	-	-	-	-	-	--	Rdx	extr 28, lyso 2
ncbi_127494300	6812.97314453125	1869.27722167969	2834.0693359375	2025.22119140625	1084.84851074219	940.405700683594	1599.97	3385.38522338867	1208.40700276693	-1.48621	0.17678895100916	0.704215087630422	--	XP_051716029.1 taxid=7959 saxitoxin and tetrodotoxin-binding protein 1 [Ctenopharyngodon idella]	-	-	-	-	-	-	-	--	--	extr 30
ncbi_127494301	135.577407836914	524.709533691406	287.311157226562	184.458145141602	310.513610839844	262.679138183594	421.333709716797	283.014060974121	331.508819580078	0.228173520640266	0.676882675799314	0.912460820295616	scocb	XP_051716030.1 taxid=7959 short coiled-coil protein B isoform X1 [Ctenopharyngodon idella]	-	-	-	-	GO:0000139//Golgi membrane;GO:0005575//cellular_component;GO:0005622//intracellular anatomical structure;GO:0005634//nucleus;GO:0005654//nucleoplasm;GO:0005737//cytoplasm;GO:0005768//endosome;GO:0005794//Golgi apparatus;GO:0005802//trans-Golgi network;GO:0005829//cytosol;GO:0012505//endomembrane system;GO:0016020//membrane;GO:0031090//organelle membrane;GO:0031410//cytoplasmic vesicle;GO:0031974/…	GO:0003700//DNA-binding transcription factor activity;GO:0043565//sequence-specific DNA binding	GO:0006260//DNA replication;GO:0006355//regulation of transcription, DNA-templated;GO:0008150//biological_process;GO:0008608//attachment of spindle microtubules to kinetochore;GO:0009893//positive regulation of metabolic process;GO:0009894//regulation of catabolic process;GO:0009896//positive regulation of catabolic process;GO:0010506//regulation of autophagy;GO:0010508//positive regulation of au…	--	DUF2205	cyto 19, cyto_nucl 12, extr 10
ncbi_127494302	1111.60900878906	5166.56005859375	1006.23529052734	870.525085449219	1052.57922363281	1218.76867675781	1331.51818847656	2038.73236083984	1200.95536295573	-0.76349	0.528259942013837	0.86090721534761	AHNAK	XP_051716032.1 taxid=7959 neuroblast differentiation-associated protein AHNAK-like isoform X1 [Ctenopharyngodon idella]	Human Diseases	Infectious disease: bacterial	ko05132//Salmonella infection	K23934	-	-	-	--	--	cyto_nucl 16, nucl 15.5, cyto 15.5
ncbi_127494303	94.5985107421875	466.923431396484	83.8679656982422	61.8101959228516	74.7369232177734	92.6927719116211	124.791473388672	176.800025939941	97.4070561726888	-0.86002	0.521946120128995	0.856512043083669	AHNAK	XP_051716036.1 taxid=7959 neuroblast differentiation-associated protein AHNAK-like [Ctenopharyngodon idella]	Human Diseases	Infectious disease: bacterial	ko05132//Salmonella infection	K23934	-	GO:0005515//protein binding;GO:0016874//ligase activity;GO:0018492//carbon-monoxide dehydrogenase (acceptor) activity	GO:0006084//acetyl-CoA metabolic process	--	--	cyto 17.5, nucl 11, cyto_golg 10.5
ncbi_127494307	32.6668853759766	24.0066928863525	34.1988906860352	30.8223094940186	39.6012344360352	40.8620910644531	33.8707580566406	30.4236946105957	38.1113611857096	0.325025773825267	0.0620813991728516	0.650211284949777	--	XP_051716042.1 taxid=7959 matrin 3-like 1.1 [Ctenopharyngodon idella]	-	-	-	-	-	GO:0003723//RNA binding	-	--	RRM_5	nucl 32
ncbi_127494308	190.168365478516	195.666534423828	168.982666015625	191.539352416992	192.095016479492	171.652526855469	216.214218139648	186.58922958374	193.320587158203	0.0511295691968804	0.623901569073123	0.892203083907353	ADAM10	XP_051716047.1 taxid=7959 disintegrin and metalloproteinase domain-containing protein 10-like isoform X1 [Ctenopharyngodon idella]	Human Diseases;Cellular Processes;Organismal Systems;Human Diseases	Neurodegenerative disease;Transport and catabolism;Development and regeneration;Infectious disease: bacterial	ko05010//Alzheimer disease;ko04148//Efferocytosis;ko04361//Axon regeneration;ko05120//Epithelial cell signaling in Helicobacter pylori infection	K06704;K06704;K06704;K06704	GO:0000139//Golgi membrane;GO:0005575//cellular_component;GO:0005622//intracellular anatomical structure;GO:0005634//nucleus;GO:0005737//cytoplasm;GO:0005783//endoplasmic reticulum;GO:0005788//endoplasmic reticulum lumen;GO:0005794//Golgi apparatus;GO:0005798//Golgi-associated vesicle;GO:0005802//trans-Golgi network;GO:0005886//plasma membrane;GO:0009986//cell surface;GO:0012505//endomembrane sys…	GO:0003674//molecular_function;GO:0003824//catalytic activity;GO:0004175//endopeptidase activity;GO:0004222//metalloendopeptidase activity;GO:0005102//signaling receptor binding;GO:0005178//integrin binding;GO:0005488//binding;GO:0005515//protein binding;GO:0008233//peptidase activity;GO:0008237//metallopeptidase activity;GO:0016787//hydrolase activity;GO:0017124//SH3 domain binding;GO:0019899//e…	GO:0001558//regulation of cell growth;GO:0001701//in utero embryonic development;GO:0001775//cell activation;GO:0002252//immune effector process;GO:0002263//cell activation involved in immune response;GO:0002274//myeloid leukocyte activation;GO:0002275//myeloid cell activation involved in immune response;GO:0002283//neutrophil activation involved in immune response;GO:0002366//leukocyte activatio…	--	Pep_M12B_propep	extr 11, extr_plas 11, plas 9, E.R. 6.5, pero 4, E.R._golg 4
ncbi_127494309	214.601531982422	166.415786743164	204.521469116211	222.637023925781	250.989837646484	215.904281616211	195.046051025391	202.043952941895	220.646723429362	0.127069150525435	0.396725351878951	0.821906735841811	MATR3	XP_051716044.1 taxid=7959 LOW QUALITY PROTEIN: matrin-3-like [Ctenopharyngodon idella]	Human Diseases	Neurodegenerative disease	ko05014//Amyotrophic lateral sclerosis	K13213	GO:0005575//cellular_component;GO:0005622//intracellular anatomical structure;GO:0005634//nucleus;GO:0005635//nuclear envelope;GO:0005637//nuclear inner membrane;GO:0005737//cytoplasm;GO:0012505//endomembrane system;GO:0016020//membrane;GO:0016363//nuclear matrix;GO:0019866//organelle inner membrane;GO:0031090//organelle membrane;GO:0031965//nuclear membrane;GO:0031967//organelle envelope;GO:0031…	GO:0003674//molecular_function;GO:0003676//nucleic acid binding;GO:0003723//RNA binding;GO:0005198//structural molecule activity;GO:0005488//binding;GO:0005515//protein binding;GO:0008270//zinc ion binding;GO:0035198//miRNA binding;GO:0042802//identical protein binding;GO:0043167//ion binding;GO:0043169//cation binding;GO:0046872//metal ion binding;GO:0046914//transition metal ion binding;GO:0061…	GO:0002218//activation of innate immune response;GO:0002253//activation of immune response;GO:0002376//immune system process;GO:0002682//regulation of immune system process;GO:0002684//positive regulation of immune system process;GO:0006950//response to stress;GO:0006952//defense response;GO:0006955//immune response;GO:0008150//biological_process;GO:0010468//regulation of gene expression;GO:00106…	--	RRM_5	nucl 32
ncbi_127494310	8.70346355438232	11.9780591328939	17.2977199554443	9.93299388885498	15.6430339813232	9.44440078735352	16.4220161437988	11.9780591328939	13.8364836374919	0.208083187662328	0.550790993941703	0.86764554138729	MATR3	XP_051716045.1 taxid=7959 matrin-3-like [Ctenopharyngodon idella]	Human Diseases	Neurodegenerative disease	ko05014//Amyotrophic lateral sclerosis	K13213	GO:0005575//cellular_component;GO:0005622//intracellular anatomical structure;GO:0005634//nucleus;GO:0005635//nuclear envelope;GO:0005637//nuclear inner membrane;GO:0005737//cytoplasm;GO:0012505//endomembrane system;GO:0016020//membrane;GO:0016363//nuclear matrix;GO:0019866//organelle inner membrane;GO:0031090//organelle membrane;GO:0031965//nuclear membrane;GO:0031967//organelle envelope;GO:0031…	GO:0003674//molecular_function;GO:0003676//nucleic acid binding;GO:0003723//RNA binding;GO:0005198//structural molecule activity;GO:0005488//binding;GO:0005515//protein binding;GO:0008270//zinc ion binding;GO:0035198//miRNA binding;GO:0042802//identical protein binding;GO:0043167//ion binding;GO:0043169//cation binding;GO:0046872//metal ion binding;GO:0046914//transition metal ion binding;GO:0061…	GO:0002218//activation of innate immune response;GO:0002253//activation of immune response;GO:0002376//immune system process;GO:0002682//regulation of immune system process;GO:0002684//positive regulation of immune system process;GO:0006950//response to stress;GO:0006952//defense response;GO:0006955//immune response;GO:0008150//biological_process;GO:0010468//regulation of gene expression;GO:00106…	--	--	nucl 32
ncbi_127494315	660.095031738281	528.095886230469	559.251525878906	567.414123535156	601.291625976562	507.653198242188	745.304260253906	578.714141845703	618.083028157552	0.094949751657249	0.581748838782062	0.877453979244544	NPM1	XP_051716052.1 taxid=7959 nucleophosmin 1b [Ctenopharyngodon idella]	-	-	-	-	GO:0032040//small-subunit processome	GO:0003676//nucleic acid binding	GO:0006270//DNA replication initiation	--	Nucleoplasmin	nucl 26, cyto 4
ncbi_127494316	292.114196777344	326.247314453125	323.773406982422	307.831359863281	347.506774902344	345.204742431641	368.593658447266	312.491569519043	353.768391927083	0.17898788471669	0.0144823185318901	0.592537876817331	G3BP1	XP_051716053.1 taxid=7959 ras GTPase-activating protein-binding protein 1 isoform X1 [Ctenopharyngodon idella]	Organismal Systems	Immune system	ko04623//Cytosolic DNA-sensing pathway	K17265	GO:0005575//cellular_component;GO:0005622//intracellular anatomical structure;GO:0005634//nucleus;GO:0005737//cytoplasm;GO:0005829//cytosol;GO:0010494//cytoplasmic stress granule;GO:0032991//protein-containing complex;GO:0035770//ribonucleoprotein granule;GO:0036464//cytoplasmic ribonucleoprotein granule;GO:0036477//somatodendritic compartment;GO:0043025//neuronal cell body;GO:0043204//perikaryon…	GO:0000166//nucleotide binding;GO:0003674//molecular_function;GO:0003676//nucleic acid binding;GO:0003677//DNA binding;GO:0003678//DNA helicase activity;GO:0003723//RNA binding;GO:0003724//RNA helicase activity;GO:0003729//mRNA binding;GO:0003824//catalytic activity;GO:0004386//helicase activity;GO:0004518//nuclease activity;GO:0004519//endonuclease activity;GO:0005488//binding;GO:0005524//ATP bi…	GO:0006139//nucleobase-containing compound metabolic process;GO:0006725//cellular aromatic compound metabolic process;GO:0006807//nitrogen compound metabolic process;GO:0006996//organelle organization;GO:0007154//cell communication;GO:0007165//signal transduction;GO:0007264//small GTPase mediated signal transduction;GO:0007265//Ras protein signal transduction;GO:0008150//biological_process;GO:000…	--	NTF2	cyto 20, cyto_nucl 15, nucl 8
ncbi_127494317	1079.47412109375	979.217468261719	961.246	1057.96350097656	1022.39849853516	1001.68957519531	848.811706542969	1019.47529602051	957.633260091146	-0.0902817	0.329194978881537	0.789737482512603	CYFIP2	XP_048031875.1 taxid=75352 cytoplasmic FMR1-interacting protein 2 [Megalobrama amblycephala]	Human Diseases;Cellular Processes;Human Diseases	Infectious disease: bacterial;Cell motility;Infectious disease: bacterial	ko05132//Salmonella infection;ko04810//Regulation of actin cytoskeleton;ko05130//Pathogenic Escherichia coli infection	K05749;K05749;K05749	GO:0005575//cellular_component;GO:0005622//intracellular anatomical structure;GO:0005634//nucleus;GO:0005737//cytoplasm;GO:0005829//cytosol;GO:0030054//cell junction;GO:0042995//cell projection;GO:0043005//neuron projection;GO:0043226//organelle;GO:0043227//membrane-bounded organelle;GO:0043229//intracellular organelle;GO:0043231//intracellular membrane-bounded organelle;GO:0045202//synapse;GO:00…	GO:0008270//zinc ion binding;GO:0031267//small GTPase binding	GO:0000902//cell morphogenesis;GO:0002252//immune effector process;GO:0002253//activation of immune response;GO:0002376//immune system process;GO:0002429//immune response-activating cell surface receptor signaling pathway;GO:0002431//Fc receptor mediated stimulatory signaling pathway;GO:0002433//immune response-regulating cell surface receptor signaling pathway involved in phagocytosis;GO:0002682…	--	CYRIA-B_Rac1-bd	cyto 17, cyto_nucl 13.3333, cyto_mito 9.33333, nucl 8.5, plas 2
ncbi_127494318	158.417922973633	160.476928710938	207.876449584961	202.644348144531	209.039291381836	160.226364135742	176.897018432617	182.353912353516	182.054224650065	-0.00237293	0.988484465483218	1	Fat2	XP_051716060.1 taxid=7959 protocadherin Fat 2 [Ctenopharyngodon idella]	-	-	-	-	GO:0005575//cellular_component;GO:0005622//intracellular anatomical structure;GO:0005634//nucleus;GO:0005886//plasma membrane;GO:0005911//cell-cell junction;GO:0005912//adherens junction;GO:0016020//membrane;GO:0016021//integral component of membrane;GO:0030054//cell junction;GO:0031224//intrinsic component of membrane;GO:0043226//organelle;GO:0043227//membrane-bounded organelle;GO:0043229//intra…	GO:0003674//molecular_function;GO:0005488//binding;GO:0005509//calcium ion binding;GO:0043167//ion binding;GO:0043169//cation binding;GO:0046872//metal ion binding	GO:0001667//ameboidal-type cell migration;GO:0006928//movement of cell or subcellular component;GO:0007155//cell adhesion;GO:0007156//homophilic cell adhesion via plasma membrane adhesion molecules;GO:0008150//biological_process;GO:0009987//cellular process;GO:0010631//epithelial cell migration;GO:0016477//cell migration;GO:0022610//biological adhesion;GO:0032501//multicellular organismal process…	--	Cadherin	plas 26, E.R. 4
ncbi_127494319	30.5330619812012	33.6891479492188	30.8358631134033	20.9248027801514	17.4854106903076	49.8718185424805	44.1950759887695	28.9957189559937	37.1841017405192	0.3588460105683	0.403633806896024	0.825476214753822	pld3	XP_051716061.1 taxid=7959 5'-3' exonuclease PLD3 isoform X1 [Ctenopharyngodon idella]	-	-	-	-	-	GO:0003824//catalytic activity;GO:0008808//cardiolipin synthase activity;GO:0016780//phosphotransferase activity, for other substituted phosphate groups	GO:0032049//cardiolipin biosynthetic process	--	PLDc_3	cyto 11, plas 7, nucl 6, cyto_golg 6, extr_plas 5
ncbi_127494320	41.4674377441406	51.6534080505371	56.7008361816406	71.9911422729492	76.2822494506836	62.7383422851562	71.969612121582	55.4532060623169	70.330067952474	0.342870738101389	0.13054246933266	0.694550779921999	syvn1	XP_051716063.1 taxid=7959 E3 ubiquitin-protein ligase synoviolin [Ctenopharyngodon idella]	Genetic Information Processing;Genetic Information Processing	Folding, sorting and degradation;Folding, sorting and degradation	ko04141//Protein processing in endoplasmic reticulum;ko04120//Ubiquitin mediated proteolysis	K10601;K10601	GO:0000151//ubiquitin ligase complex;GO:0000153//cytoplasmic ubiquitin ligase complex;GO:0000835//ER ubiquitin ligase complex;GO:0000836//Hrd1p ubiquitin ligase complex;GO:0000838//Hrd1p ubiquitin ligase ERAD-M complex;GO:0000839//Hrd1p ubiquitin ligase ERAD-L complex;GO:0005575//cellular_component;GO:0005622//intracellular anatomical structure;GO:0005634//nucleus;GO:0005654//nucleoplasm;GO:00056…	GO:0002020//protease binding;GO:0002039//p53 binding;GO:0003674//molecular_function;GO:0003697//single-stranded DNA binding;GO:0003824//catalytic activity;GO:0004842//ubiquitin-protein transferase activity;GO:0005488//binding;GO:0005515//protein binding;GO:0008270//zinc ion binding;GO:0016740//transferase activity;GO:0019787//ubiquitin-like protein transferase activity;GO:0019899//enzyme binding;…	GO:0000209//protein polyubiquitination;GO:0001701//in utero embryonic development;GO:0006301//postreplication repair;GO:0006355//regulation of transcription, DNA-templated;GO:0006417//regulation of translation;GO:0006464//cellular protein modification process;GO:0006486//protein glycosylation;GO:0006487//protein N-linked glycosylation;GO:0006508//proteolysis;GO:0006511//ubiquitin-dependent protei…	--	zf-RING_2	plas 21, E.R. 8
ncbi_127494322	138.393264770508	157.248565673828	157.400329589844	141.165985107422	189.929321289062	172.554779052734	158.261383056641	148.552	173.581827799479	0.224647539485025	0.0501953708744982	0.647250269837448	LMAN2	XP_051716069.1 taxid=7959 vesicular integral-membrane protein VIP36 isoform X1 [Ctenopharyngodon idella]	Genetic Information Processing	Folding, sorting and degradation	ko04141//Protein processing in endoplasmic reticulum	K10082	GO:0000139//Golgi membrane;GO:0005575//cellular_component;GO:0005576//extracellular region;GO:0005615//extracellular space;GO:0005622//intracellular anatomical structure;GO:0005737//cytoplasm;GO:0005783//endoplasmic reticulum;GO:0005789//endoplasmic reticulum membrane;GO:0005793//endoplasmic reticulum-Golgi intermediate compartment;GO:0005794//Golgi apparatus;GO:0005798//Golgi-associated vesicle;…	GO:0003674//molecular_function;GO:0005488//binding;GO:0005515//protein binding;GO:0005537//mannose binding;GO:0030246//carbohydrate binding;GO:0031072//heat shock protein binding;GO:0036094//small molecule binding;GO:0043167//ion binding;GO:0043169//cation binding;GO:0046872//metal ion binding;GO:0048029//monosaccharide binding	GO:0006810//transport;GO:0006890//retrograde vesicle-mediated transport, Golgi to endoplasmic reticulum;GO:0008104//protein localization;GO:0008150//biological_process;GO:0015031//protein transport;GO:0015833//peptide transport;GO:0016192//vesicle-mediated transport;GO:0030100//regulation of endocytosis;GO:0032879//regulation of localization;GO:0033036//macromolecule localization;GO:0042886//amid…	--	Lectin_leg-like	mito 17.5, cyto_mito 9.5, plas 4, extr 2, nucl 2, E.R. 2, pero 2, lyso 2, cysk_plas 2
ncbi_127494326	310.726409912109	349.776580810547	310.782501220703	311.210906982422	345.856	287.929534912109	301.035369873047	320.624099731445	311.607116699219	-0.0411547	0.649039806487718	0.900500415696775	Tmed9	XP_048031994.1 taxid=75352 transmembrane emp24 domain-containing protein 9 [Megalobrama amblycephala]	-	-	-	-	GO:0000139//Golgi membrane;GO:0005575//cellular_component;GO:0005622//intracellular anatomical structure;GO:0005737//cytoplasm;GO:0005783//endoplasmic reticulum;GO:0005789//endoplasmic reticulum membrane;GO:0005793//endoplasmic reticulum-Golgi intermediate compartment;GO:0005794//Golgi apparatus;GO:0005798//Golgi-associated vesicle;GO:0012505//endomembrane system;GO:0016020//membrane;GO:0016021//…	GO:0000149//SNARE binding;GO:0003674//molecular_function;GO:0005488//binding;GO:0005515//protein binding;GO:0019905//syntaxin binding	GO:0006810//transport;GO:0006888//endoplasmic reticulum to Golgi vesicle-mediated transport;GO:0006890//retrograde vesicle-mediated transport, Golgi to endoplasmic reticulum;GO:0006900//vesicle budding from membrane;GO:0006901//vesicle coating;GO:0006903//vesicle targeting;GO:0006996//organelle organization;GO:0007030//Golgi organization;GO:0008104//protein localization;GO:0008150//biological_pro…	--	EMP24_GP25L	pero 17, extr 9, mito_pero 9
ncbi_127494328	133.379318237305	160.656372070312	159.749816894531	123.644989013672	141.390258789062	120.111335754395	200.108978271484	144.357624053955	153.870190938314	0.092066463811672	0.694778335473639	0.916726765098939	Gm2a	XP_051716078.1 taxid=7959 ganglioside GM2 activator [Ctenopharyngodon idella]	Cellular Processes;Metabolism	Transport and catabolism;Lipid metabolism	ko04142//Lysosome;ko00600//Sphingolipid metabolism	K12383;K12383	-	-	-	--	E1_DerP2_DerF2	extr 25, cyto 2, lyso 2
ncbi_127494335	100.173713684082	69.8886642456055	109.913734436035	111.146896362305	124.934989929199	116.583084106445	109.707382202148	97.7807521820068	117.075152079264	0.259812503596657	0.167580852780401	0.704215087630422	cpeb4	XP_048031860.1 taxid=75352 cytoplasmic polyadenylation element-binding protein 4 isoform X1 [Megalobrama amblycephala]	Cellular Processes;Organismal Systems;Organismal Systems	Cell growth and death;Endocrine system;Development and regeneration	ko04114//Oocyte meiosis;ko04914//Progesterone-mediated oocyte maturation;ko04320//Dorso-ventral axis formation	K02602;K02602;K02602	GO:0005575//cellular_component;GO:0005622//intracellular anatomical structure;GO:0005634//nucleus;GO:0005737//cytoplasm;GO:0005783//endoplasmic reticulum;GO:0005886//plasma membrane;GO:0012505//endomembrane system;GO:0014069//postsynaptic density;GO:0016020//membrane;GO:0030054//cell junction;GO:0030424//axon;GO:0030425//dendrite;GO:0030426//growth cone;GO:0030427//site of polarized growth;GO:003…	GO:0000900//translation repressor activity, mRNA regulatory element binding;GO:0003674//molecular_function;GO:0003676//nucleic acid binding;GO:0003723//RNA binding;GO:0003729//mRNA binding;GO:0003730//mRNA 3'-UTR binding;GO:0005488//binding;GO:0008135//translation factor activity, RNA binding;GO:0008270//zinc ion binding;GO:0030371//translation repressor activity;GO:0043021//ribonucleoprotein com…	GO:0001101//response to acid chemical;GO:0002931//response to ischemia;GO:0006412//translation;GO:0006417//regulation of translation;GO:0006518//peptide metabolic process;GO:0006807//nitrogen compound metabolic process;GO:0006950//response to stress;GO:0007154//cell communication;GO:0007165//signal transduction;GO:0007166//cell surface receptor signaling pathway;GO:0007215//glutamate receptor sig…	--	RRM_7	nucl 32
ncbi_127494336	24.7655391693115	11.4389181137085	15.9721422195435	18.2921924591064	18.9231605529785	11.2732362747192	4.74282789230347	17.6171979904175	11.6464082400004	-0.597099	0.2640434556373	0.760179191557274	NMT3	XP_051716095.1 taxid=7959 phosphoethanolamine methyltransferase isoform X1 [Ctenopharyngodon idella]	Metabolism	Lipid metabolism	ko00564//Glycerophospholipid metabolism	K05929	GO:0005737//cytoplasm	GO:0000166//nucleotide binding;GO:0000179//rRNA (adenine-N6,N6-)-dimethyltransferase activity;GO:0000773//phosphatidyl-N-methylethanolamine N-methyltransferase activity;GO:0003674//molecular_function;GO:0003824//catalytic activity;GO:0004719//protein-L-isoaspartate (D-aspartate) O-methyltransferase activity;GO:0005524//ATP binding;GO:0008168//methyltransferase activity;GO:0008170//N-methyltransfe…	GO:0001510//RNA methylation;GO:0002098//tRNA wobble uridine modification;GO:0006364//rRNA processing;GO:0006400//tRNA modification;GO:0006412//translation;GO:0006480//N-terminal protein amino acid methylation;GO:0006629//lipid metabolic process;GO:0006644//phospholipid metabolic process;GO:0006650//glycerophospholipid metabolic process;GO:0006656//phosphatidylcholine biosynthetic process;GO:00067…	--	Methyltransf_25	cyto 20, nucl 9
ncbi_127494343	133.861434936523	132.264709472656	152.13020324707	135.754013061523	144.362197875977	145.621459960938	121.664649963379	138.502590179443	137.216102600098	-0.0134632	0.885431729651105	0.975892316779884	SRP72	XP_051716109.1 taxid=7959 signal recognition particle subunit SRP72 [Ctenopharyngodon idella]	Genetic Information Processing	Folding, sorting and degradation	ko03060//Protein export	K03108	GO:0005575//cellular_component;GO:0005622//intracellular anatomical structure;GO:0005634//nucleus;GO:0005737//cytoplasm;GO:0005783//endoplasmic reticulum;GO:0005786//signal recognition particle, endoplasmic reticulum targeting;GO:0005789//endoplasmic reticulum membrane;GO:0005829//cytosol;GO:0012505//endomembrane system;GO:0016020//membrane;GO:0031984//organelle subcompartment;GO:0032991//protein…	GO:0003674//molecular_function;GO:0003676//nucleic acid binding;GO:0003723//RNA binding;GO:0005047//signal recognition particle binding;GO:0005488//binding;GO:0005515//protein binding;GO:0008312//7S RNA binding;GO:0019904//protein domain specific binding;GO:0030911//TPR domain binding;GO:0042802//identical protein binding;GO:0043021//ribonucleoprotein complex binding;GO:0043022//ribosome binding;…	GO:0006403//RNA localization;GO:0006605//protein targeting;GO:0006612//protein targeting to membrane;GO:0006613//cotranslational protein targeting to membrane;GO:0006614//SRP-dependent cotranslational protein targeting to membrane;GO:0006616//SRP-dependent cotranslational protein targeting to membrane, translocation;GO:0006810//transport;GO:0006886//intracellular protein transport;GO:0008104//pro…	--	SRP_TPR_like	nucl 18.5, cyto_nucl 15, cyto 10.5
ncbi_127494352	86.8616027832031	70.4754028320312	87.744987487793	59.9637680053711	83.2812652587891	84.0861206054688	103.944831848145	76.2614402770996	90.4374059041341	0.245965832462023	0.206294554832908	0.72461995310375	PCDH11X	XP_051716123.1 taxid=7959 protocadherin-11 X-linked isoform X1 [Ctenopharyngodon idella]	-	-	-	-	GO:0005575//cellular_component;GO:0005886//plasma membrane;GO:0005887//integral component of plasma membrane;GO:0016020//membrane;GO:0016021//integral component of membrane;GO:0031224//intrinsic component of membrane;GO:0031226//intrinsic component of plasma membrane;GO:0071944//cell periphery	GO:0003674//molecular_function;GO:0005488//binding;GO:0005509//calcium ion binding;GO:0043167//ion binding;GO:0043169//cation binding;GO:0046872//metal ion binding	GO:0007155//cell adhesion;GO:0007156//homophilic cell adhesion via plasma membrane adhesion molecules;GO:0008150//biological_process;GO:0009892//negative regulation of metabolic process;GO:0010563//negative regulation of phosphorus metabolic process;GO:0010921//regulation of phosphatase activity;GO:0010923//negative regulation of phosphatase activity;GO:0019220//regulation of phosphate metabolic …	--	Cadherin_2	plas 14, E.R. 13, extr_plas 10, extr 4
ncbi_127494358	25.3751029968262	31.8886737823486	20.8283100128174	34.0371284484863	20.4225978851318	31.9648590087891	18.334285736084	28.0323038101196	23.5739142100016	-0.249899	0.416828244980924	0.826335441384515	ACSL1	XP_051716136.1 taxid=7959 long-chain-fatty-acid--CoA ligase 1b [Ctenopharyngodon idella]	Metabolism;Organismal Systems;Cellular Processes;Organismal Systems;Organismal Systems;Metabolism;Metabolism;Cellular Processes;Metabolism	Global and overview maps;Environmental adaptation;Transport and catabolism;Endocrine system;Endocrine system;Global and overview maps;Lipid metabolism;Cell growth and death;Lipid metabolism	ko01100//Metabolic pathways;ko04714//Thermogenesis;ko04146//Peroxisome;ko03320//PPAR signaling pathway;ko04920//Adipocytokine signaling pathway;ko01212//Fatty acid metabolism;ko00071//Fatty acid degradation;ko04216//Ferroptosis;ko00061//Fatty acid biosynthesis	K01897;K01897;K01897;K01897;K01897;K01897;K01897;K01897;K01897	-	GO:0003987//acetate-CoA ligase activity;GO:0005524//ATP binding;GO:0008668//(2,3-dihydroxybenzoyl)adenylate synthase activity;GO:0008756//o-succinylbenzoate-CoA ligase activity;GO:0016208//AMP binding;GO:0016405//CoA-ligase activity;GO:0047473//D-alanine [D-alanyl carrier protein] ligase activity;GO:0050218//propionate-CoA ligase activity	GO:0009234//menaquinone biosynthetic process;GO:0019290//siderophore biosynthetic process;GO:0019350//teichoic acid biosynthetic process;GO:0019427//acetyl-CoA biosynthetic process from acetate;GO:0019629//propionate catabolic process, 2-methylcitrate cycle	--	AMP-binding	cyto 20, cyto_nucl 15.6667, cyto_plas 11.5, cyto_mito 11, nucl 9
ncbi_127494359	3649.64208984375	3266.84423828125	3742.11	3908.77661132812	4161.67	3799.33374023438	3678.55297851562	3641.84210205078	3879.85	0.0913330847500703	0.290889716317192	0.774880751150759	ran	TRY83910.1 taxid=2873325 hypothetical protein DNTS_014656 [Danionella cerebrum]	Human Diseases;Genetic Information Processing;Genetic Information Processing;Genetic Information Processing	Infectious disease: viral;Translation;Translation;Information processing in viruses	ko05166//Human T-cell leukemia virus 1 infection;ko03013//Nucleocytoplasmic transport;ko03008//Ribosome biogenesis in eukaryotes;ko03250//Viral life cycle - HIV-1	K07936;K07936;K07936;K07936	GO:0000775//chromosome, centromeric region;GO:0000776//kinetochore;GO:0000779//condensed chromosome, centromeric region;GO:0000785//chromatin;GO:0000793//condensed chromosome;GO:0005575//cellular_component;GO:0005622//intracellular anatomical structure;GO:0005634//nucleus;GO:0005635//nuclear envelope;GO:0005643//nuclear pore;GO:0005654//nucleoplasm;GO:0005694//chromosome;GO:0005730//nucleolus;GO:…	GO:0000166//nucleotide binding;GO:0000287//magnesium ion binding;GO:0001882//nucleoside binding;GO:0001883//purine nucleoside binding;GO:0003674//molecular_function;GO:0003676//nucleic acid binding;GO:0003682//chromatin binding;GO:0003712//transcription coregulator activity;GO:0003713//transcription coactivator activity;GO:0003723//RNA binding;GO:0003724//RNA helicase activity;GO:0003824//catalyt…	GO:0000003//reproduction;GO:0000054//ribosomal subunit export from nucleus;GO:0000055//ribosomal large subunit export from nucleus;GO:0000056//ribosomal small subunit export from nucleus;GO:0000070//mitotic sister chromatid segregation;GO:0000132//establishment of mitotic spindle orientation;GO:0000212//meiotic spindle organization;GO:0000226//microtubule cytoskeleton organization;GO:0000278//mit…	--	Ras	cyto 19, nucl 7, mito 4
ncbi_127494362	67.5675430297852	116.119911193848	97.2217330932617	72.5035934448242	92.9135513305664	70.3236846923828	141.164199829102	88.3531951904297	101.467145284017	0.199658449064436	0.577218527104476	0.877453979244544	CLINT1	XP_051716149.1 taxid=7959 clathrin interactor 1a [Ctenopharyngodon idella]	-	-	-	-	GO:0005575//cellular_component;GO:0005622//intracellular anatomical structure;GO:0005634//nucleus;GO:0005654//nucleoplasm;GO:0005737//cytoplasm;GO:0005794//Golgi apparatus;GO:0005798//Golgi-associated vesicle;GO:0005802//trans-Golgi network;GO:0005829//cytosol;GO:0012505//endomembrane system;GO:0016020//membrane;GO:0030135//coated vesicle;GO:0030136//clathrin-coated vesicle;GO:0031410//cytoplasmi…	GO:0003674//molecular_function;GO:0005488//binding;GO:0005515//protein binding;GO:0005543//phospholipid binding;GO:0008289//lipid binding;GO:0030276//clathrin binding	GO:0006810//transport;GO:0006897//endocytosis;GO:0008150//biological_process;GO:0009987//cellular process;GO:0016043//cellular component organization;GO:0016192//vesicle-mediated transport;GO:0022607//cellular component assembly;GO:0034622//cellular protein-containing complex assembly;GO:0043933//protein-containing complex subunit organization;GO:0044085//cellular component biogenesis;GO:0048268/…	--	ENTH	nucl 16.5, cyto_nucl 15.5, cyto 11.5
ncbi_127494363	48.744873046875	55.5830764770508	54.7059478759766	58.3004493713379	51.3368911743164	54.979133605957	53.4316902160645	54.3335866928101	53.2492383321126	-0.0290834	0.687343526411107	0.91459882882955	Ssh3	XP_051716150.1 taxid=7959 protein phosphatase Slingshot homolog 3 [Ctenopharyngodon idella]	Cellular Processes;Organismal Systems	Cell motility;Development and regeneration	ko04810//Regulation of actin cytoskeleton;ko04360//Axon guidance	K05766;K05766	-	GO:0004725//protein tyrosine phosphatase activity	GO:0006470//protein dephosphorylation;GO:0016311//dephosphorylation	--	DEK_C	mito_nucl 12.8333, nucl 12.5, mito 12.5, cyto_nucl 10.8333
ncbi_127494372	197.44694519043	165.114761352539	149.14924621582	156.874420166016	168.382888793945	151.118347167969	166.543182373047	167.146343231201	162.014806111654	-0.0449861	0.716832980532361	0.922740957826056	GRIA1	XP_051716168.1 taxid=7959 glutamate receptor 1a isoform X2 [Ctenopharyngodon idella]	Human Diseases;Human Diseases;Human Diseases;Environmental Information Processing;Human Diseases;Organismal Systems;Organismal Systems;Organismal Systems;Environmental Information Processing;Organismal Systems;Organismal Systems;Organismal Systems;Human Diseases;Human Diseases	Neurodegenerative disease;Neurodegenerative disease;Neurodegenerative disease;Signal transduction;Neurodegenerative disease;Nervous system;Nervous system;Nervous system;Signaling molecules and interaction;Environmental adaptation;Nervous system;Nervous system;Substance dependence;Substance dependence	ko05022//Pathways of neurodegeneration - multiple diseases;ko05014//Amyotrophic lateral sclerosis;ko05016//Huntington disease;ko04024//cAMP signaling pathway;ko05017//Spinocerebellar ataxia;ko04723//Retrograde endocannabinoid signaling;ko04728//Dopaminergic synapse;ko04724//Glutamatergic synapse;ko04080//Neuroactive ligand-receptor interaction;ko04713//Circadian entrainment;ko04720//Long-term pot…	K05197;K05197;K05197;K05197;K05197;K05197;K05197;K05197;K05197;K05197;K05197;K05197;K05197;K05197	GO:0000139//Golgi membrane;GO:0005575//cellular_component;GO:0005622//intracellular anatomical structure;GO:0005737//cytoplasm;GO:0005768//endosome;GO:0005769//early endosome;GO:0005783//endoplasmic reticulum;GO:0005789//endoplasmic reticulum membrane;GO:0005793//endoplasmic reticulum-Golgi intermediate compartment;GO:0005794//Golgi apparatus;GO:0005798//Golgi-associated vesicle;GO:0005829//cytos…	GO:0001540//amyloid-beta binding;GO:0001664//G protein-coupled receptor binding;GO:0001965//G-protein alpha-subunit binding;GO:0003674//molecular_function;GO:0004888//transmembrane signaling receptor activity;GO:0004970//ionotropic glutamate receptor activity;GO:0004971//AMPA glutamate receptor activity;GO:0005102//signaling receptor binding;GO:0005215//transporter activity;GO:0005216//ion channe…	GO:0001101//response to acid chemical;GO:0001508//action potential;GO:0001919//regulation of receptor recycling;GO:0003008//system process;GO:0006810//transport;GO:0006811//ion transport;GO:0006812//cation transport;GO:0006873//cellular ion homeostasis;GO:0006874//cellular calcium ion homeostasis;GO:0006875//cellular metal ion homeostasis;GO:0006888//endoplasmic reticulum to Golgi vesicle-mediate…	--	ANF_receptor	plas 31
ncbi_127494374	116.679847717285	99.1876907348633	101.612083435059	97.5143661499023	97.7079086303711	87.3939895629883	100.770431518555	103.748497009277	95.290776570638	-0.122682	0.230832833571894	0.742275249187347	Rufy1	XP_051716174.1 taxid=7959 RUN and FYVE domain-containing protein 1 [Ctenopharyngodon idella]	Cellular Processes	Transport and catabolism	ko04144//Endocytosis	K12482	GO:0005575//cellular_component;GO:0005622//intracellular anatomical structure;GO:0005634//nucleus;GO:0005654//nucleoplasm;GO:0005737//cytoplasm;GO:0005768//endosome;GO:0005769//early endosome;GO:0005829//cytosol;GO:0010008//endosome membrane;GO:0012505//endomembrane system;GO:0016020//membrane;GO:0016604//nuclear body;GO:0016607//nuclear speck;GO:0031090//organelle membrane;GO:0031410//cytoplasmi…	GO:0003674//molecular_function;GO:0005215//transporter activity;GO:0005488//binding;GO:0005515//protein binding;GO:0005524//ATP binding;GO:0008270//zinc ion binding;GO:0008289//lipid binding;GO:0017124//SH3 domain binding;GO:0019904//protein domain specific binding;GO:0042169//SH2 domain binding;GO:0043167//ion binding;GO:0043169//cation binding;GO:0046872//metal ion binding	GO:0006629//lipid metabolic process;GO:0006644//phospholipid metabolic process;GO:0006650//glycerophospholipid metabolic process;GO:0006661//phosphatidylinositol biosynthetic process;GO:0006793//phosphorus metabolic process;GO:0006796//phosphate-containing compound metabolic process;GO:0006810//transport;GO:0006897//endocytosis;GO:0007059//chromosome segregation;GO:0008104//protein localization;G…	--	RUN	cyto 14, cyto_nucl 11.8333, nucl 8.5, cyto_mito 7.83333, pero 4, plas 3.5
ncbi_127494376	195.024963378906	144.532684326172	191.753662109375	228.623611450195	258.905487060547	218.525573730469	185.102600097656	189.983730316162	220.844553629557	0.217155378298454	0.307221129961003	0.776288659132186	HNRNPH1	XP_048032880.1 taxid=75352 heterogeneous nuclear ribonucleoprotein H isoform X3 [Megalobrama amblycephala]	-	-	-	-	-	GO:0003723//RNA binding	GO:0008380//RNA splicing	--	RRM_1	nucl 19.5, cyto_nucl 16, cyto 11.5
ncbi_127494377	3248.63696289062	3001.58251953125	3421.48999023438	3458.42724609375	4465.82666015625	3819.50073242188	4834.75	3282.5341796875	4373.36043294271	0.413932220446097	0.0110097880051756	0.560260587113371	Hnrnpab	XP_048032211.1 taxid=75352 heterogeneous nuclear ribonucleoprotein A/Ba isoform X1 [Megalobrama amblycephala]	-	-	-	-	-	GO:0003723//RNA binding	GO:0008380//RNA splicing	--	CBFNT	nucl 32
ncbi_127494378	2003.36340332031	2149.27270507812	2096.63427734375	2308.3642578125	2487.93579101562	2057.0869140625	2140.15209960938	2139.40866088867	2228.3916015625	0.0587906974446252	0.535497522016798	0.863199529649727	gnb2l1	NP_571519.1 taxid=7955 small ribosomal subunit protein RACK1 [Danio rerio]	Human Diseases	Infectious disease: viral	ko05162//Measles	K14753	GO:0000775//chromosome, centromeric region;GO:0000776//kinetochore;GO:0001891//phagocytic cup;GO:0005575//cellular_component;GO:0005622//intracellular anatomical structure;GO:0005634//nucleus;GO:0005635//nuclear envelope;GO:0005654//nucleoplasm;GO:0005694//chromosome;GO:0005737//cytoplasm;GO:0005739//mitochondrion;GO:0005773//vacuole;GO:0005776//autophagosome;GO:0005813//centrosome;GO:0005815//mi…	GO:0001965//G-protein alpha-subunit binding;GO:0003674//molecular_function;GO:0004857//enzyme inhibitor activity;GO:0004860//protein kinase inhibitor activity;GO:0005080//protein kinase C binding;GO:0005092//GDP-dissociation inhibitor activity;GO:0005102//signaling receptor binding;GO:0005198//structural molecule activity;GO:0005488//binding;GO:0005515//protein binding;GO:0005543//phospholipid bi…	GO:0000003//reproduction;GO:0000122//negative regulation of transcription by RNA polymerase II;GO:0000278//mitotic cell cycle;GO:0000280//nuclear division;GO:0000281//mitotic cytokinesis;GO:0000375//RNA splicing, via transesterification reactions;GO:0000377//RNA splicing, via transesterification reactions with bulged adenosine as nucleophile;GO:0000398//mRNA splicing, via spliceosome;GO:0000429//…	--	WD40	cyto_nucl 16.5, cyto 14.5, nucl 9.5, extr 3, pero 3
ncbi_127494386	105.927635192871	99.9690093994141	111.10897064209	98.007568359375	89.4684143066406	99.6533737182617	87.5138626098633	103.753295898438	92.2118835449219	-0.170133	0.0583629587976511	0.647250269837448	KIF3A	XP_051716202.1 taxid=7959 kinesin-like protein KIF3A [Ctenopharyngodon idella]	Cellular Processes;Environmental Information Processing	Cell motility;Signal transduction	ko04814//Motor proteins;ko04340//Hedgehog signaling pathway	K10394;K10394	-	GO:0003678//DNA helicase activity;GO:0003777//microtubule motor activity;GO:0005524//ATP binding;GO:0008017//microtubule binding;GO:0016887//ATP hydrolysis activity	GO:0000723//telomere maintenance;GO:0006281//DNA repair;GO:0007018//microtubule-based movement;GO:0007059//chromosome segregation;GO:0030261//chromosome condensation	--	Kinesin	nucl 21, cyto 10.5, mito_nucl 10.5
ncbi_127494387	25.5847110748291	22.0990257263184	49.1312026977539	32.6314506530762	13.9082555770874	16.0288391113281	44.1933746337891	32.3615975379944	24.7101564407349	-0.389179	0.511196629835478	0.853077056798619	--	XP_051716204.1 taxid=7959 uncharacterized protein LOC127494387 isoform X1 [Ctenopharyngodon idella]	-	-	-	-	GO:0031240//external side of cell outer membrane	GO:0009055//electron transfer activity	-	--	--	plas 18, extr_plas 12.5, E.R. 7, extr 5
ncbi_127494389	232.422134399414	172.626220703125	265.890533447266	247.665756225586	280.09228515625	263.059844970703	217.11474609375	229.651161193848	253.422292073568	0.142099357156054	0.444014965745076	0.82842141775745	Pura	XP_048058735.1 taxid=75352 transcriptional activator protein Pur-alpha [Megalobrama amblycephala]	-	-	-	-	-	GO:0000977//RNA polymerase II transcription regulatory region sequence-specific DNA binding;GO:0032422//purine-rich negative regulatory element binding	-	--	PurA	cyto 16, cyto_nucl 13.5, nucl 9, pero 4
ncbi_127494406	62.8382339477539	42.5785140991211	55.9525413513184	63.5768852233887	64.2029342651367	57.3438186645508	54.3887977600098	56.2365436553955	58.6451835632324	0.0605046989408095	0.715789478661004	0.922289362557333	COMMD5	XP_051716262.1 taxid=7959 COMM domain-containing protein 5 [Ctenopharyngodon idella]	-	-	-	-	GO:0005575//cellular_component;GO:0005622//intracellular anatomical structure;GO:0005634//nucleus;GO:0005654//nucleoplasm;GO:0005737//cytoplasm;GO:0005829//cytosol;GO:0031974//membrane-enclosed lumen;GO:0031981//nuclear lumen;GO:0043226//organelle;GO:0043227//membrane-bounded organelle;GO:0043229//intracellular organelle;GO:0043231//intracellular membrane-bounded organelle;GO:0043233//organelle l…	-	GO:0000381//regulation of alternative mRNA splicing, via spliceosome;GO:0006139//nucleobase-containing compound metabolic process;GO:0006351//transcription, DNA-templated;GO:0006355//regulation of transcription, DNA-templated;GO:0006725//cellular aromatic compound metabolic process;GO:0006807//nitrogen compound metabolic process;GO:0008150//biological_process;GO:0008152//metabolic process;GO:0009…	--	COMM_domain	cyto_nucl 18, cyto 15.5, nucl 13.5
ncbi_127494413	337.205963134766	292.652435302734	311.728332519531	365.395782470703	390.083	329.136871337891	298.040832519531	326.745628356934	339.086903889974	0.0534871322829148	0.69143205428322	0.916580883421358	rps17	NP_001013473.1 taxid=7955 40S ribosomal protein S17-like [Danio rerio]	Human Diseases;Genetic Information Processing	Infectious disease: viral;Translation	ko05171//Coronavirus disease - COVID-19;ko03010//Ribosome	K02962;K02962	GO:0005575//cellular_component;GO:0005622//intracellular anatomical structure;GO:0005737//cytoplasm;GO:0005829//cytosol;GO:0005840//ribosome;GO:0015935//small ribosomal subunit;GO:0022626//cytosolic ribosome;GO:0022627//cytosolic small ribosomal subunit;GO:0032991//protein-containing complex;GO:0043226//organelle;GO:0043228//non-membrane-bounded organelle;GO:0043229//intracellular organelle;GO:00…	GO:0003674//molecular_function;GO:0003735//structural constituent of ribosome;GO:0005198//structural molecule activity	GO:0000028//ribosomal small subunit assembly;GO:0002262//myeloid cell homeostasis;GO:0002376//immune system process;GO:0006139//nucleobase-containing compound metabolic process;GO:0006364//rRNA processing;GO:0006396//RNA processing;GO:0006412//translation;GO:0006518//peptide metabolic process;GO:0006725//cellular aromatic compound metabolic process;GO:0006807//nitrogen compound metabolic process;…	--	Ribosomal_S17e	cyto 24, mito 8
ncbi_127494417	5.33174896240234	21.0558109283447	10.6767892837524	14.4178028106689	24.4234371185303	16.7686824798584	8.29839420318604	12.8705379962921	16.4968379338582	0.358117159014305	0.540237738679809	0.864677740973266	Ebf3	XP_051716269.1 taxid=7959 transcription factor COE1 isoform X1 [Ctenopharyngodon idella]	-	-	-	-	GO:0005575//cellular_component;GO:0005622//intracellular anatomical structure;GO:0005634//nucleus;GO:0043226//organelle;GO:0043227//membrane-bounded organelle;GO:0043229//intracellular organelle;GO:0043231//intracellular membrane-bounded organelle	GO:0000976//transcription cis-regulatory region binding;GO:0000977//RNA polymerase II transcription regulatory region sequence-specific DNA binding;GO:0000981//DNA-binding transcription factor activity, RNA polymerase II-specific;GO:0001067//transcription regulatory region nucleic acid binding;GO:0001228//DNA-binding transcription activator activity, RNA polymerase II-specific;GO:0003674//molecul…	GO:0006139//nucleobase-containing compound metabolic process;GO:0006351//transcription, DNA-templated;GO:0006355//regulation of transcription, DNA-templated;GO:0006357//regulation of transcription by RNA polymerase II;GO:0006366//transcription by RNA polymerase II;GO:0006725//cellular aromatic compound metabolic process;GO:0006807//nitrogen compound metabolic process;GO:0007275//multicellular org…	COE	COE1_DBD	nucl 17.5, cyto_nucl 16, cyto 11.5
ncbi_127498145	5.33174896240234	21.0558109283447	10.6767892837524	14.4178028106689	24.4234371185303	16.7686824798584	8.29839420318604	12.8705379962921	16.4968379338582	0.358117159014305	0.540237738679809	0.864677740973266	Ebf3	XP_051723100.1 taxid=7959 transcription factor COE1 [Ctenopharyngodon idella]	-	-	-	-	-	GO:0003677//DNA binding;GO:0046983//protein dimerization activity	-	COE	COE1_DBD	nucl 13.5, cyto_nucl 11.3333, mito 7, cyto 6, E.R._mito 5, cyto_pero 5
ncbi_127523925	5.33174896240234	21.0558109283447	10.6767892837524	14.4178028106689	24.4234371185303	16.7686824798584	8.29839420318604	12.8705379962921	16.4968379338582	0.358117159014305	0.540237738679809	0.864677740973266	Ebf3	XP_048026265.1 taxid=75352 transcription factor COE3a isoform X1 [Megalobrama amblycephala]	-	-	-	-	GO:0005575//cellular_component;GO:0005622//intracellular anatomical structure;GO:0005634//nucleus;GO:0043226//organelle;GO:0043227//membrane-bounded organelle;GO:0043229//intracellular organelle;GO:0043231//intracellular membrane-bounded organelle	GO:0000976//transcription cis-regulatory region binding;GO:0000977//RNA polymerase II transcription regulatory region sequence-specific DNA binding;GO:0000978//RNA polymerase II cis-regulatory region sequence-specific DNA binding;GO:0000981//DNA-binding transcription factor activity, RNA polymerase II-specific;GO:0000987//cis-regulatory region sequence-specific DNA binding;GO:0001067//transcripti…	GO:0006139//nucleobase-containing compound metabolic process;GO:0006351//transcription, DNA-templated;GO:0006355//regulation of transcription, DNA-templated;GO:0006357//regulation of transcription by RNA polymerase II;GO:0006366//transcription by RNA polymerase II;GO:0006725//cellular aromatic compound metabolic process;GO:0006807//nitrogen compound metabolic process;GO:0007275//multicellular org…	COE	COE1_DBD	nucl 17, cyto_nucl 16.5, cyto 12
ncbi_127494421	148.154067993164	133.594467163086	118.555244445801	100.641975402832	121.771873474121	119.83179473877	97.7497940063477	125.236438751221	113.117820739746	-0.146828	0.415805021854603	0.826335441384515	MRPL11	XP_051716277.1 taxid=7959 39S ribosomal protein L11, mitochondrial [Ctenopharyngodon idella]	Genetic Information Processing	Translation	ko03010//Ribosome	K02867	GO:0000313//organellar ribosome;GO:0000315//organellar large ribosomal subunit;GO:0005575//cellular_component;GO:0005622//intracellular anatomical structure;GO:0005737//cytoplasm;GO:0005739//mitochondrion;GO:0005740//mitochondrial envelope;GO:0005743//mitochondrial inner membrane;GO:0005759//mitochondrial matrix;GO:0005761//mitochondrial ribosome;GO:0005762//mitochondrial large ribosomal subunit;…	GO:0003674//molecular_function;GO:0003676//nucleic acid binding;GO:0003723//RNA binding;GO:0003735//structural constituent of ribosome;GO:0005198//structural molecule activity;GO:0005488//binding;GO:0019843//rRNA binding;GO:0097159//organic cyclic compound binding;GO:1901363//heterocyclic compound binding	GO:0000027//ribosomal large subunit assembly;GO:0006412//translation;GO:0006414//translational elongation;GO:0006415//translational termination;GO:0006518//peptide metabolic process;GO:0006807//nitrogen compound metabolic process;GO:0006996//organelle organization;GO:0008150//biological_process;GO:0008152//metabolic process;GO:0009058//biosynthetic process;GO:0009059//macromolecule biosynthetic p…	--	Ribosomal_L11_N	cyto 27, mito 3.5, E.R._mito 2.5
ncbi_127494422	593.567199707031	649.632629394531	571.063354492188	546.819	524.312683105469	526.817443847656	901.257507324219	590.270629882812	650.795878092448	0.140828554184989	0.599221967076352	0.882792899827166	PFDN6	XP_051716278.1 taxid=7959 prefoldin subunit 6 [Ctenopharyngodon idella]	-	-	-	-	GO:0005575//cellular_component;GO:0005622//intracellular anatomical structure;GO:0005634//nucleus;GO:0005737//cytoplasm;GO:0005829//cytosol;GO:0016272//prefoldin complex;GO:0032991//protein-containing complex;GO:0043226//organelle;GO:0043227//membrane-bounded organelle;GO:0043229//intracellular organelle;GO:0043231//intracellular membrane-bounded organelle	GO:0003674//molecular_function;GO:0005488//binding;GO:0005515//protein binding;GO:0005524//ATP binding;GO:0008092//cytoskeletal protein binding;GO:0015631//tubulin binding;GO:0051082//unfolded protein binding;GO:0051087//chaperone binding	GO:0006355//regulation of transcription, DNA-templated;GO:0006357//regulation of transcription by RNA polymerase II;GO:0006457//protein folding;GO:0007021//tubulin complex assembly;GO:0007059//chromosome segregation;GO:0008150//biological_process;GO:0009889//regulation of biosynthetic process;GO:0009891//positive regulation of biosynthetic process;GO:0009893//positive regulation of metabolic proc…	--	Prefoldin_2	cyto 19, cyto_nucl 14, nucl 7, extr 5
ncbi_127494425	19.1333885192871	79.7552871704102	28.5990047454834	42.4958934783936	98.0601806640625	14.1440811157227	70.6952972412109	42.4958934783936	60.9665196736654	0.520693755359769	0.509057755350182	0.851739032955893	Lect2	XP_051716282.1 taxid=7959 leukocyte cell-derived chemotaxin-2 [Ctenopharyngodon idella]	-	-	-	-	-	-	-	--	--	extr 32
ncbi_127494432	188.375869750977	199.961044311523	152.920059204102	171.440246582031	135.579788208008	130.856201171875	149.60221862793	178.174304962158	138.679402669271	-0.361536	0.0289319398437358	0.647250269837448	prom1a	XP_051716293.1 taxid=7959 prominin-1-A isoform X1 [Ctenopharyngodon idella]	Human Diseases	Cancer: overview	ko05202//Transcriptional misregulation in cancer	K06532	GO:0005575//cellular_component;GO:0005622//intracellular anatomical structure;GO:0005737//cytoplasm;GO:0005783//endoplasmic reticulum;GO:0005793//endoplasmic reticulum-Golgi intermediate compartment;GO:0005886//plasma membrane;GO:0005902//microvillus;GO:0012505//endomembrane system;GO:0016020//membrane;GO:0016021//integral component of membrane;GO:0016324//apical plasma membrane;GO:0031224//intri…	GO:0099106//ion channel regulator activity	GO:0043269//regulation of ion transport	--	Prominin	plas 32
ncbi_127494444	201.345001220703	258.511199951172	199.115936279297	195.038299560547	249.853805541992	279.478546142578	186.079177856445	213.50260925293	238.470509847005	0.159557166826427	0.430659987189006	0.827283399251785	ARHGEF9	XP_051716325.1 taxid=7959 LOW QUALITY PROTEIN: rho guanine nucleotide exchange factor 9-like [Ctenopharyngodon idella]	-	-	-	-	-	GO:0005085//guanyl-nucleotide exchange factor activity;GO:0005515//protein binding	-	--	SH3_2	cyto 16.5, cyto_nucl 11.6667, cyto_pero 10.8333, nucl 5.5, pero 3, plas 2, extr 2, mito 2, extr_plas 2
ncbi_127494446	200.084823608398	199.975616455078	205.462493896484	214.073669433594	209.685653686523	193.492752075195	169.781295776367	204.899150848389	190.986567179362	-0.101443	0.240867837288099	0.748963350830632	ECPAS	XP_051716352.1 taxid=7959 proteasome adapter and scaffold protein ECM29 [Ctenopharyngodon idella]	-	-	-	-	GO:0000502//proteasome complex;GO:0005575//cellular_component;GO:0005622//intracellular anatomical structure;GO:0005634//nucleus;GO:0005737//cytoplasm;GO:0005768//endosome;GO:0005769//early endosome;GO:0005770//late endosome;GO:0005771//multivesicular body;GO:0005783//endoplasmic reticulum;GO:0005793//endoplasmic reticulum-Golgi intermediate compartment;GO:0005798//Golgi-associated vesicle;GO:000…	GO:0003674//molecular_function;GO:0005198//structural molecule activity;GO:0005319//lipid transporter activity;GO:0005488//binding;GO:0005515//protein binding;GO:0060090//molecular adaptor activity	GO:0006508//proteolysis;GO:0006511//ubiquitin-dependent protein catabolic process;GO:0006807//nitrogen compound metabolic process;GO:0006869//lipid transport;GO:0006886//intracellular protein transport;GO:0006950//response to stress;GO:0008150//biological_process;GO:0008152//metabolic process;GO:0009056//catabolic process;GO:0009057//macromolecule catabolic process;GO:0009987//cellular process;GO…	--	Ecm29	cyto_nucl 11.8333, nucl 11.5, cyto 11, cyto_mito 7.5, mito_pero 3.33333, plas 2.5, mito 2.5, extr_plas 2.5
ncbi_127494463	53.8895111083984	63.5042533874512	56.8145561218262	61.8289527893066	55.8751602172852	57.8561058044434	42.4620513916016	59.0093183517456	52.0644391377767	-0.180644	0.209496544285798	0.728940539989304	RRAGA	RXN24952.1 taxid=84645 ras-related GTP-binding A [Labeo rohita]	Human Diseases;Cellular Processes;Environmental Information Processing	Infectious disease: bacterial;Transport and catabolism;Signal transduction	ko05131//Shigellosis;ko04140//Autophagy - animal;ko04150//mTOR signaling pathway	K16185;K16185;K16185	GO:0000322//storage vacuole;GO:0000323//lytic vacuole;GO:0000324//fungal-type vacuole;GO:0000329//fungal-type vacuole membrane;GO:0000781//chromosome, telomeric region;GO:0005575//cellular_component;GO:0005622//intracellular anatomical structure;GO:0005634//nucleus;GO:0005694//chromosome;GO:0005737//cytoplasm;GO:0005764//lysosome;GO:0005768//endosome;GO:0005770//late endosome;GO:0005773//vacuole;…	GO:0000166//nucleotide binding;GO:0001882//nucleoside binding;GO:0001883//purine nucleoside binding;GO:0003674//molecular_function;GO:0003824//catalytic activity;GO:0003924//GTPase activity;GO:0005488//binding;GO:0005515//protein binding;GO:0005524//ATP binding;GO:0005525//GTP binding;GO:0016462//pyrophosphatase activity;GO:0016787//hydrolase activity;GO:0016817//hydrolase activity, acting on aci…	GO:0000003//reproduction;GO:0001101//response to acid chemical;GO:0001558//regulation of cell growth;GO:0006139//nucleobase-containing compound metabolic process;GO:0006325//chromatin organization;GO:0006351//transcription, DNA-templated;GO:0006355//regulation of transcription, DNA-templated;GO:0006360//transcription by RNA polymerase I;GO:0006383//transcription by RNA polymerase III;GO:0006576//…	--	Gtr1_RagA	mito 20, cyto 5.5, cyto_nucl 4.5, nucl 2.5, extr 2, pero 2
ncbi_127494464	6.64457035064697	13.6101903915405	21.849853515625	85.7237548828125	9.87365627288818	51.5209312438965	36.2742919921875	31.9570922851562	32.5562931696574	0.0268002988226831	0.980894229058398	1	GJB1	XP_051716350.1 taxid=7959 connexin 31.7 [Ctenopharyngodon idella]	-	-	-	-	GO:0005575//cellular_component;GO:0005622//intracellular anatomical structure;GO:0005737//cytoplasm;GO:0005783//endoplasmic reticulum;GO:0005789//endoplasmic reticulum membrane;GO:0005886//plasma membrane;GO:0005911//cell-cell junction;GO:0005921//gap junction;GO:0005922//connexin complex;GO:0012505//endomembrane system;GO:0016020//membrane;GO:0016021//integral component of membrane;GO:0016328//l…	GO:0003674//molecular_function;GO:0005215//transporter activity;GO:0005243//gap junction channel activity;GO:0005488//binding;GO:0005515//protein binding;GO:0015267//channel activity;GO:0022803//passive transmembrane transporter activity;GO:0022829//wide pore channel activity;GO:0022857//transmembrane transporter activity;GO:0042802//identical protein binding;GO:0042803//protein homodimerization …	GO:0000003//reproduction;GO:0003006//developmental process involved in reproduction;GO:0006810//transport;GO:0006862//nucleotide transport;GO:0007043//cell-cell junction assembly;GO:0007154//cell communication;GO:0007267//cell-cell signaling;GO:0007275//multicellular organism development;GO:0007399//nervous system development;GO:0008150//biological_process;GO:0009987//cellular process;GO:0015748/…	--	Connexin	plas 32
ncbi_127494466	23.0724506378174	37.0513877868652	38.1211891174316	33.7709999084473	33.3244285583496	44.5132293701172	29.3009433746338	33.0040068626404	35.7128671010335	0.11380277505792	0.647375453616081	0.899783363493023	VAMP7	XP_048035599.1 taxid=75352 vesicle-associated membrane protein 7 [Megalobrama amblycephala]	Genetic Information Processing	Folding, sorting and degradation	ko04130//SNARE interactions in vesicular transport	K08515	GO:0000323//lytic vacuole;GO:0000331//contractile vacuole;GO:0005575//cellular_component;GO:0005622//intracellular anatomical structure;GO:0005737//cytoplasm;GO:0005764//lysosome;GO:0005765//lysosomal membrane;GO:0005766//primary lysosome;GO:0005767//secondary lysosome;GO:0005768//endosome;GO:0005770//late endosome;GO:0005773//vacuole;GO:0005774//vacuolar membrane;GO:0005776//autophagosome;GO:000…	GO:0000149//SNARE binding;GO:0003674//molecular_function;GO:0005484//SNAP receptor activity;GO:0005488//binding;GO:0005515//protein binding;GO:0019905//syntaxin binding	GO:0001775//cell activation;GO:0001906//cell killing;GO:0001909//leukocyte mediated cytotoxicity;GO:0002228//natural killer cell mediated immunity;GO:0002252//immune effector process;GO:0002263//cell activation involved in immune response;GO:0002274//myeloid leukocyte activation;GO:0002275//myeloid cell activation involved in immune response;GO:0002278//eosinophil activation involved in immune re…	--	Longin	pero 20, plas 3, cyto 3, cyto_plas 3, mito 2.5, E.R._mito 2.5
ncbi_127494467	879.152404785156	861.251159667969	886.121398925781	938.082	804.525146484375	852.956	958.553833007812	891.151748657227	872.011678059896	-0.0313237	0.673163713923535	0.911156636517452	SH3BGRL	XP_051716355.1 taxid=7959 SH3 domain-binding glutamic acid-rich-like protein [Ctenopharyngodon idella]	-	-	-	-	GO:0005575//cellular_component;GO:0005622//intracellular anatomical structure;GO:0005634//nucleus;GO:0005737//cytoplasm;GO:0043226//organelle;GO:0043227//membrane-bounded organelle;GO:0043229//intracellular organelle;GO:0043231//intracellular membrane-bounded organelle	GO:0003674//molecular_function;GO:0005488//binding;GO:0005515//protein binding;GO:0017124//SH3 domain binding;GO:0019904//protein domain specific binding;GO:0030674//protein-macromolecule adaptor activity;GO:0035591//signaling adaptor activity;GO:0060090//molecular adaptor activity	GO:0008150//biological_process;GO:0009966//regulation of signal transduction;GO:0009967//positive regulation of signal transduction;GO:0010646//regulation of cell communication;GO:0010647//positive regulation of cell communication;GO:0023051//regulation of signaling;GO:0023056//positive regulation of signaling;GO:0045454//cell redox homeostasis;GO:0048518//positive regulation of biological proces…	--	SH3BGR	cyto 15.5, mito 12, cyto_nucl 8.5, extr 2, pero 2
ncbi_127494470	37.3395309448242	47.1837997436523	41.4215774536133	31.3134174346924	45.7058753967285	36.2945861816406	41.5071449279785	39.3145813941956	41.1692021687826	0.0665009972442095	0.701441876126214	0.917950591231351	--	XP_048031793.1 taxid=75352 high mobility group nucleosome binding domain 6 isoform X1 [Megalobrama amblycephala]	-	-	-	-	GO:0000785//chromatin;GO:0005634//nucleus	GO:0031492//nucleosomal DNA binding	-	--	HMG14_17	nucl 28, mito 2
ncbi_127494480	153.863555908203	147.227935791016	161.035278320312	160.59391784668	167.948806762695	154.697418212891	195.882766723633	155.680171966553	172.842997233073	0.150876944866019	0.17498348233758	0.704215087630422	CSTF2	XP_051716360.1 taxid=7959 cleavage stimulation factor subunit 2 isoform X1 [Ctenopharyngodon idella]	Genetic Information Processing	Translation	ko03015//mRNA surveillance pathway	K14407	-	GO:0003723//RNA binding	GO:0008380//RNA splicing;GO:0031124//mRNA 3'-end processing	--	RRM_1	mito 12, extr 6, E.R._mito 6, nucl 5, lyso 4
ncbi_127494482	95.0538024902344	132.995819091797	132.591186523438	138.26985168457	116.934432983398	81.0646820068359	125.361930847168	124.72766494751	107.787015279134	-0.210598	0.348531933325532	0.804280289253177	gpc3	XP_051716365.1 taxid=7959 glypican-3 isoform X1 [Ctenopharyngodon idella]	Human Diseases	Cancer: overview	ko05205//Proteoglycans in cancer	K08109	GO:0000323//lytic vacuole;GO:0005575//cellular_component;GO:0005576//extracellular region;GO:0005615//extracellular space;GO:0005622//intracellular anatomical structure;GO:0005737//cytoplasm;GO:0005764//lysosome;GO:0005773//vacuole;GO:0005775//vacuolar lumen;GO:0005783//endoplasmic reticulum;GO:0005788//endoplasmic reticulum lumen;GO:0005794//Golgi apparatus;GO:0005796//Golgi lumen;GO:0005886//pl…	GO:0003674//molecular_function;GO:0004857//enzyme inhibitor activity;GO:0030234//enzyme regulator activity;GO:0030414//peptidase inhibitor activity;GO:0060422//peptidyl-dipeptidase inhibitor activity;GO:0061134//peptidase regulator activity;GO:0098772//molecular function regulator	GO:0001503//ossification;GO:0001523//retinoid metabolic process;GO:0001568//blood vessel development;GO:0001655//urogenital system development;GO:0001656//metanephros development;GO:0001657//ureteric bud development;GO:0001658//branching involved in ureteric bud morphogenesis;GO:0001763//morphogenesis of a branching structure;GO:0001822//kidney development;GO:0001823//mesonephros development;GO:0…	--	Glypican	plas 10, extr_plas 10, extr 8, pero 7, E.R. 3
ncbi_127494484	50.5024642944336	81.8973007202148	69.4134063720703	77.3803939819336	68.5117263793945	61.5320930480957	80.0347	69.7983913421631	70.0261624654134	0.00470024114765575	0.981527399133466	1	CUL4B	XP_051716368.1 taxid=7959 cullin-4B isoform X1 [Ctenopharyngodon idella]	Human Diseases;Genetic Information Processing;Genetic Information Processing	Infectious disease: viral;Folding, sorting and degradation;Replication and repair	ko05170//Human immunodeficiency virus 1 infection;ko04120//Ubiquitin mediated proteolysis;ko03420//Nucleotide excision repair	K10609;K10609;K10609	GO:0000151//ubiquitin ligase complex;GO:0005575//cellular_component;GO:0005622//intracellular anatomical structure;GO:0005634//nucleus;GO:0005654//nucleoplasm;GO:0005737//cytoplasm;GO:0005829//cytosol;GO:0016020//membrane;GO:0031461//cullin-RING ubiquitin ligase complex;GO:0031465//Cul4B-RING E3 ubiquitin ligase complex;GO:0031974//membrane-enclosed lumen;GO:0031981//nuclear lumen;GO:0032991//pro…	GO:0003674//molecular_function;GO:0003676//nucleic acid binding;GO:0003677//DNA binding;GO:0003684//damaged DNA binding;GO:0005488//binding;GO:0005515//protein binding;GO:0019899//enzyme binding;GO:0031625//ubiquitin protein ligase binding;GO:0044389//ubiquitin-like protein ligase binding;GO:0097159//organic cyclic compound binding;GO:1901363//heterocyclic compound binding	GO:0000082//G1/S transition of mitotic cell cycle;GO:0000278//mitotic cell cycle;GO:0000715//nucleotide-excision repair, DNA damage recognition;GO:0006139//nucleobase-containing compound metabolic process;GO:0006259//DNA metabolic process;GO:0006281//DNA repair;GO:0006283//transcription-coupled nucleotide-excision repair;GO:0006289//nucleotide-excision repair;GO:0006293//nucleotide-excision repai…	--	Cullin	cyto 19.5, cyto_nucl 16, nucl 11.5
ncbi_127494488	59.2215766906738	64.7776718139648	37.9931602478027	42.3480529785156	76.8851470947266	55.3921203613281	64.4500579833984	51.0851154327393	65.5757751464844	0.360259958904761	0.178220078752081	0.70671781160974	Lamp2	XP_051716373.1 taxid=7959 lysosome-associated membrane glycoprotein 2 isoform X1 [Ctenopharyngodon idella]	Cellular Processes;Human Diseases;Cellular Processes;Cellular Processes	Transport and catabolism;Infectious disease: bacterial;Transport and catabolism;Transport and catabolism	ko04140//Autophagy - animal;ko05152//Tuberculosis;ko04145//Phagosome;ko04142//Lysosome	K06528;K06528;K06528;K06528	GO:0000323//lytic vacuole;GO:0000421//autophagosome membrane;GO:0005575//cellular_component;GO:0005576//extracellular region;GO:0005615//extracellular space;GO:0005622//intracellular anatomical structure;GO:0005737//cytoplasm;GO:0005764//lysosome;GO:0005765//lysosomal membrane;GO:0005766//primary lysosome;GO:0005767//secondary lysosome;GO:0005768//endosome;GO:0005770//late endosome;GO:0005773//va…	GO:0003674//molecular_function;GO:0005488//binding;GO:0005515//protein binding;GO:0019899//enzyme binding;GO:0019904//protein domain specific binding	GO:0001775//cell activation;GO:0002252//immune effector process;GO:0002263//cell activation involved in immune response;GO:0002274//myeloid leukocyte activation;GO:0002275//myeloid cell activation involved in immune response;GO:0002283//neutrophil activation involved in immune response;GO:0002366//leukocyte activation involved in immune response;GO:0002376//immune system process;GO:0002443//leuko…	--	Lamp2-like_luminal	extr 11.5, extr_plas 10.5, plas 8.5, E.R. 7, lyso 3
ncbi_127494490	11296.3	13758.8935546875	13274.5849609375	13766.4	14305.2373046875	18158.787109375	16423.642578125	13024.0493164062	16295.8889973958	0.32332999066786	0.0373768916249641	0.647250269837448	ATP1B4	XP_051716376.1 taxid=7959 protein ATP1B4 isoform X1 [Ctenopharyngodon idella]	Cellular Processes;Environmental Information Processing;Organismal Systems;Environmental Information Processing;Organismal Systems;Organismal Systems;Organismal Systems;Organismal Systems;Organismal Systems;Organismal Systems;Organismal Systems;Organismal Systems;Organismal Systems;Organismal Systems;Organismal Systems;Organismal Systems;Organismal Systems;Organismal Systems;Organismal Systems	Cell motility;Signal transduction;Circulatory system;Signal transduction;Endocrine system;Circulatory system;Digestive system;Endocrine system;Endocrine system;Digestive system;Digestive system;Excretory system;Digestive system;Digestive system;Endocrine system;Digestive system;Digestive system;Excretory system;Excretory system	ko04820//Cytoskeleton in muscle cells;ko04024//cAMP signaling pathway;ko04261//Adrenergic signaling in cardiomyocytes;ko04022//cGMP-PKG signaling pathway;ko04919//Thyroid hormone signaling pathway;ko04260//Cardiac muscle contraction;ko04972//Pancreatic secretion;ko04925//Aldosterone synthesis and secretion;ko04911//Insulin secretion;ko04974//Protein digestion and absorption;ko04971//Gastric acid …	K01540;K01540;K01540;K01540;K01540;K01540;K01540;K01540;K01540;K01540;K01540;K01540;K01540;K01540;K01540;K01540;K01540;K01540;K01540	GO:0000785//chromatin;GO:0005575//cellular_component;GO:0005622//intracellular anatomical structure;GO:0005634//nucleus;GO:0005635//nuclear envelope;GO:0005637//nuclear inner membrane;GO:0005694//chromosome;GO:0005886//plasma membrane;GO:0005887//integral component of plasma membrane;GO:0005890//sodium:potassium-exchanging ATPase complex;GO:0012505//endomembrane system;GO:0016020//membrane;GO:001…	GO:0003674//molecular_function;GO:0005215//transporter activity;GO:0005391//P-type sodium:potassium-exchanging transporter activity;GO:0008324//cation transmembrane transporter activity;GO:0015075//ion transmembrane transporter activity;GO:0015318//inorganic molecular entity transmembrane transporter activity;GO:0022857//transmembrane transporter activity;GO:0022890//inorganic cation transmembran…	GO:0006139//nucleobase-containing compound metabolic process;GO:0006351//transcription, DNA-templated;GO:0006355//regulation of transcription, DNA-templated;GO:0006357//regulation of transcription by RNA polymerase II;GO:0006725//cellular aromatic compound metabolic process;GO:0006807//nitrogen compound metabolic process;GO:0006810//transport;GO:0006811//ion transport;GO:0006812//cation transport…	--	Na_K-ATPase	cyto 13.5, cyto_mito 7.5, pero 6, plas 5, nucl 5
ncbi_127494491	1.35728895664215	3.02996158599854	3.57462330659231	6.33661937713623	17.5678090453148	17.5678090453148	1.56066691875458	3.57462330659231	12.2320950031281	1.77480839287793	0.120368425061727	0.693289485711624	C1GALT1C1	XP_051716379.1 taxid=7959 C1GALT1-specific chaperone 1 [Ctenopharyngodon idella]	Metabolism;Metabolism;Metabolism	Global and overview maps;Glycan biosynthesis and metabolism;Glycan biosynthesis and metabolism	ko01100//Metabolic pathways;ko00514//Other types of O-glycan biosynthesis;ko00512//Mucin type O-glycan biosynthesis	K09653;K09653;K09653	GO:0000139//Golgi membrane;GO:0005575//cellular_component;GO:0005622//intracellular anatomical structure;GO:0005737//cytoplasm;GO:0005794//Golgi apparatus;GO:0012505//endomembrane system;GO:0016020//membrane;GO:0016021//integral component of membrane;GO:0031090//organelle membrane;GO:0031224//intrinsic component of membrane;GO:0031984//organelle subcompartment;GO:0043226//organelle;GO:0043227//me…	GO:0003674//molecular_function;GO:0003824//catalytic activity;GO:0008378//galactosyltransferase activity;GO:0016263//glycoprotein-N-acetylgalactosamine 3-beta-galactosyltransferase activity;GO:0016740//transferase activity;GO:0016757//glycosyltransferase activity;GO:0016758//hexosyltransferase activity;GO:0048531//beta-1,3-galactosyltransferase activity;GO:0140096//catalytic activity, acting on a…	GO:0000902//cell morphogenesis;GO:0000904//cell morphogenesis involved in differentiation;GO:0001775//cell activation;GO:0006464//cellular protein modification process;GO:0006486//protein glycosylation;GO:0006493//protein O-linked glycosylation;GO:0006807//nitrogen compound metabolic process;GO:0006950//response to stress;GO:0007596//blood coagulation;GO:0007599//hemostasis;GO:0008150//biological…	--	--	cyto 10, mito 10, cyto_mito 10
ncbi_127494492	681.271728515625	576.558959960938	631.549377441406	608.689697265625	618.297790527344	680.722900390625	583.891662597656	624.517440795898	627.637451171875	0.00718957828833075	0.932873360908176	0.987320278761779	mcts1	XP_048032327.1 taxid=75352 malignant T-cell-amplified sequence 1 [Megalobrama amblycephala]	-	-	-	-	GO:0005575//cellular_component;GO:0005622//intracellular anatomical structure;GO:0005737//cytoplasm;GO:0005829//cytosol;GO:0005840//ribosome;GO:0005886//plasma membrane;GO:0015935//small ribosomal subunit;GO:0016020//membrane;GO:0022626//cytosolic ribosome;GO:0022627//cytosolic small ribosomal subunit;GO:0032991//protein-containing complex;GO:0043226//organelle;GO:0043228//non-membrane-bounded or…	GO:0003674//molecular_function;GO:0003676//nucleic acid binding;GO:0003723//RNA binding;GO:0003743//translation initiation factor activity;GO:0005488//binding;GO:0008135//translation factor activity, RNA binding;GO:0097159//organic cyclic compound binding;GO:1901363//heterocyclic compound binding	GO:0001731//formation of translation preinitiation complex;GO:0002181//cytoplasmic translation;GO:0002183//cytoplasmic translational initiation;GO:0002188//translation reinitiation;GO:0006139//nucleobase-containing compound metabolic process;GO:0006351//transcription, DNA-templated;GO:0006355//regulation of transcription, DNA-templated;GO:0006396//RNA processing;GO:0006412//translation;GO:0006413…	--	Pre-PUA	cyto 25, cyto_nucl 13.3333, cyto_plas 13.3333, extr 3
ncbi_127494494	147.180709838867	115.353660583496	75.543212890625	93.9533615112305	77.7698135375977	122.595237731934	107.739799499512	108.007736206055	102.701616923014	-0.0726758	0.813039888989129	0.958553544186141	SLC43A3	XP_051716383.1 taxid=7959 solute carrier family 43 member 3b [Ctenopharyngodon idella]	-	-	-	-	-	GO:0022857//transmembrane transporter activity	GO:0055085//transmembrane transport	--	MFS_1	plas 31
ncbi_127494498	0	40.0834159851074	0	0	14.8700428009033	0	0	10.0208539962769	4.95668093363444	-1.01556	0.703490942145382	0.918401333398432	TNN	XP_051716394.1 taxid=7959 tenascin-N isoform X1 [Ctenopharyngodon idella]	Human Diseases;Environmental Information Processing;Cellular Processes;Human Diseases;Environmental Information Processing	Infectious disease: viral;Signal transduction;Cellular community - eukaryotes;Cancer: overview;Signaling molecules and interaction	ko05165//Human papillomavirus infection;ko04151//PI3K-Akt signaling pathway;ko04510//Focal adhesion;ko05206//MicroRNAs in cancer;ko04512//ECM-receptor interaction	K06252;K06252;K06252;K06252;K06252	GO:0005575//cellular_component;GO:0005576//extracellular region;GO:0009986//cell surface;GO:0030424//axon;GO:0030425//dendrite;GO:0031012//extracellular matrix;GO:0036477//somatodendritic compartment;GO:0042995//cell projection;GO:0043005//neuron projection;GO:0043025//neuronal cell body;GO:0043195//terminal bouton;GO:0043679//axon terminus;GO:0044297//cell body;GO:0044302//dentate gyrus mossy fi…	GO:0003674//molecular_function;GO:0003993//acid phosphatase activity;GO:0005102//signaling receptor binding;GO:0005178//integrin binding;GO:0005488//binding;GO:0005515//protein binding;GO:0042802//identical protein binding;GO:0044877//protein-containing complex binding;GO:0046872//metal ion binding;GO:0050839//cell adhesion molecule binding	GO:0000902//cell morphogenesis;GO:0000904//cell morphogenesis involved in differentiation;GO:0001503//ossification;GO:0001649//osteoblast differentiation;GO:0001764//neuron migration;GO:0002076//osteoblast development;GO:0006928//movement of cell or subcellular component;GO:0007155//cell adhesion;GO:0007160//cell-matrix adhesion;GO:0007275//multicellular organism development;GO:0007399//nervous s…	--	EGF_Tenascin	extr 18, E.R._golg 5, E.R. 4.5, golg 4.5, lyso 3
ncbi_127494499	421.596710205078	391.82080078125	332.958801269531	337.661315917969	323.435577392578	349.090240478516	293.970825195312	371.009407043457	322.165547688802	-0.203654	0.149826449961289	0.704215087630422	reep2	XP_051716391.1 taxid=7959 receptor expression-enhancing protein 2 [Ctenopharyngodon idella]	-	-	-	-	GO:0005575//cellular_component;GO:0005622//intracellular anatomical structure;GO:0005737//cytoplasm;GO:0005783//endoplasmic reticulum;GO:0005789//endoplasmic reticulum membrane;GO:0005856//cytoskeleton;GO:0005874//microtubule;GO:0005881//cytoplasmic microtubule;GO:0005886//plasma membrane;GO:0005887//integral component of plasma membrane;GO:0012505//endomembrane system;GO:0015630//microtubule cyt…	GO:0001664//G protein-coupled receptor binding;GO:0003674//molecular_function;GO:0005102//signaling receptor binding;GO:0005488//binding;GO:0005515//protein binding;GO:0031883//taste receptor binding	GO:0003008//system process;GO:0006810//transport;GO:0006886//intracellular protein transport;GO:0006950//response to stress;GO:0006996//organelle organization;GO:0007029//endoplasmic reticulum organization;GO:0007600//sensory perception;GO:0007606//sensory perception of chemical stimulus;GO:0008104//protein localization;GO:0008150//biological_process;GO:0009987//cellular process;GO:0010256//endom…	--	TB2_DP1_HVA22	extr 15, mito 13, nucl 2.5
ncbi_127494501	92.0353775024414	413.658782958984	79.7860488891602	81.8857116699219	76.3971099853516	106.637031555176	66.0805816650391	166.841480255127	83.0382410685221	-1.00663	0.431218212118582	0.827283399251785	TGFBI	XP_051716393.1 taxid=7959 transforming growth factor-beta-induced protein ig-h3 isoform X1 [Ctenopharyngodon idella]	-	-	-	-	GO:0005575//cellular_component;GO:0005576//extracellular region;GO:0005604//basement membrane;GO:0005615//extracellular space;GO:0005622//intracellular anatomical structure;GO:0005737//cytoplasm;GO:0005794//Golgi apparatus;GO:0005802//trans-Golgi network;GO:0005886//plasma membrane;GO:0012505//endomembrane system;GO:0016020//membrane;GO:0031012//extracellular matrix;GO:0031984//organelle subcompa…	GO:0003674//molecular_function;GO:0005102//signaling receptor binding;GO:0005178//integrin binding;GO:0005488//binding;GO:0005515//protein binding;GO:0005518//collagen binding;GO:0044877//protein-containing complex binding;GO:0050839//cell adhesion molecule binding;GO:0050840//extracellular matrix binding	GO:0001501//skeletal system development;GO:0001525//angiogenesis;GO:0001568//blood vessel development;GO:0001944//vasculature development;GO:0002062//chondrocyte differentiation;GO:0003008//system process;GO:0006807//nitrogen compound metabolic process;GO:0007155//cell adhesion;GO:0007162//negative regulation of cell adhesion;GO:0007275//multicellular organism development;GO:0007600//sensory perc…	--	Fasciclin	E.R. 9, mito 7.5, plas 5, extr 5, extr_plas 5, cyto_mito 4.5
ncbi_127494510	245.079	237.67839050293	295.285095214844	270.824493408203	261.260589599609	294.025543212891	254.305160522461	262.216770172119	269.863764444987	0.0414713174672538	0.697907914888359	0.917135751997536	smyd5	XP_051716408.1 taxid=7959 histone-lysine N-trimethyltransferase SMYD5 [Ctenopharyngodon idella]	-	-	-	-	GO:0000228//nuclear chromosome;GO:0000785//chromatin;GO:0005575//cellular_component;GO:0005622//intracellular anatomical structure;GO:0005634//nucleus;GO:0005694//chromosome;GO:0005737//cytoplasm;GO:0031974//membrane-enclosed lumen;GO:0031981//nuclear lumen;GO:0043226//organelle;GO:0043227//membrane-bounded organelle;GO:0043228//non-membrane-bounded organelle;GO:0043229//intracellular organelle;G…	GO:0003674//molecular_function;GO:0003824//catalytic activity;GO:0005488//binding;GO:0005515//protein binding;GO:0008168//methyltransferase activity;GO:0008757//S-adenosylmethionine-dependent methyltransferase activity;GO:0016740//transferase activity;GO:0016741//transferase activity, transferring one-carbon groups;GO:0043167//ion binding;GO:0043169//cation binding;GO:0046872//metal ion binding	GO:0006325//chromatin organization;GO:0006464//cellular protein modification process;GO:0006479//protein methylation;GO:0006807//nitrogen compound metabolic process;GO:0006996//organelle organization;GO:0008150//biological_process;GO:0008152//metabolic process;GO:0008213//protein alkylation;GO:0009987//cellular process;GO:0016043//cellular component organization;GO:0016570//histone modification;G…	--	SET	nucl 13.5, cyto_nucl 13, cyto 11.5, extr 3
ncbi_127494515	184.685852050781	201.634338378906	185.907608032227	160.248794555664	143.51774597168	178.60612487793	182.260482788086	183.119148254395	168.128117879232	-0.123222	0.347262816851817	0.803016010533963	Gsr	XP_051716422.1 taxid=7959 glutathione reductase, mitochondrial [Ctenopharyngodon idella]	Metabolism;Human Diseases;Metabolism;Organismal Systems	Global and overview maps;Cardiovascular disease;Metabolism of other amino acids;Endocrine system	ko01100//Metabolic pathways;ko05415//Diabetic cardiomyopathy;ko00480//Glutathione metabolism;ko04918//Thyroid hormone synthesis	K00383;K00383;K00383;K00383	GO:0005575//cellular_component;GO:0005622//intracellular anatomical structure;GO:0005634//nucleus;GO:0005737//cytoplasm;GO:0005739//mitochondrion;GO:0005759//mitochondrial matrix;GO:0005829//cytosol;GO:0005886//plasma membrane;GO:0009342//glutamate synthase complex (NADPH);GO:0009897//external side of plasma membrane;GO:0009986//cell surface;GO:0016020//membrane;GO:0031974//membrane-enclosed lume…	GO:0000166//nucleotide binding;GO:0003674//molecular_function;GO:0003756//protein disulfide isomerase activity;GO:0003824//catalytic activity;GO:0004148//dihydrolipoyl dehydrogenase activity;GO:0004355//glutamate synthase (NADPH) activity;GO:0004362//glutathione-disulfide reductase (NADPH) activity;GO:0004791//thioredoxin-disulfide reductase activity;GO:0005488//binding;GO:0005515//protein bindin…	GO:0000003//reproduction;GO:0000302//response to reactive oxygen species;GO:0000303//response to superoxide;GO:0000305//response to oxygen radical;GO:0002931//response to ischemia;GO:0006091//generation of precursor metabolites and energy;GO:0006139//nucleobase-containing compound metabolic process;GO:0006464//cellular protein modification process;GO:0006518//peptide metabolic process;GO:0006537/…	--	Pyr_redox_2	mito 27.5, cyto_mito 14.8333
ncbi_127494516	60.1005973815918	45.8905296325684	51.5686874389648	28.6654376983643	29.7599239349365	22.6134834289551	35.9910774230957	46.5563130378723	29.4548282623291	-0.660473	0.100279317487531	0.675330192707591	GLA	XP_051716423.1 taxid=7959 alpha-galactosidase A [Ctenopharyngodon idella]	Metabolism;Cellular Processes;Metabolism;Metabolism;Metabolism;Metabolism	Global and overview maps;Transport and catabolism;Lipid metabolism;Carbohydrate metabolism;Lipid metabolism;Glycan biosynthesis and metabolism	ko01100//Metabolic pathways;ko04142//Lysosome;ko00561//Glycerolipid metabolism;ko00052//Galactose metabolism;ko00600//Sphingolipid metabolism;ko00603//Glycosphingolipid biosynthesis - globo and isoglobo series	K01189;K01189;K01189;K01189;K01189;K01189	GO:0000323//lytic vacuole;GO:0005575//cellular_component;GO:0005576//extracellular region;GO:0005615//extracellular space;GO:0005622//intracellular anatomical structure;GO:0005737//cytoplasm;GO:0005764//lysosome;GO:0005766//primary lysosome;GO:0005773//vacuole;GO:0005775//vacuolar lumen;GO:0005794//Golgi apparatus;GO:0012505//endomembrane system;GO:0030141//secretory granule;GO:0031410//cytoplasm…	GO:0003674//molecular_function;GO:0003824//catalytic activity;GO:0004553//hydrolase activity, hydrolyzing O-glycosyl compounds;GO:0004557//alpha-galactosidase activity;GO:0005102//signaling receptor binding;GO:0005488//binding;GO:0005515//protein binding;GO:0015925//galactosidase activity;GO:0016787//hydrolase activity;GO:0016798//hydrolase activity, acting on glycosyl bonds;GO:0016936//galactosi…	GO:0001505//regulation of neurotransmitter levels;GO:0001775//cell activation;GO:0002252//immune effector process;GO:0002263//cell activation involved in immune response;GO:0002274//myeloid leukocyte activation;GO:0002275//myeloid cell activation involved in immune response;GO:0002283//neutrophil activation involved in immune response;GO:0002366//leukocyte activation involved in immune response;G…	--	Melibiase_2	extr 23, mito 4, lyso 3
ncbi_127494518	420.988006591797	328.941	371.528076171875	407.808959960938	431.000213623047	364.363616943359	386.563110351562	382.316612243652	393.975646972656	0.0433385655091309	0.708130079646648	0.919781231855146	Hnrnpa0	XP_048031544.1 taxid=75352 heterogeneous nuclear ribonucleoprotein A3 homolog 2-like [Megalobrama amblycephala]	-	-	-	-	-	GO:0003723//RNA binding	GO:0008380//RNA splicing	--	RRM_1	nucl 31
ncbi_127494519	458.364105224609	479.208557128906	546.794860839844	523.879272460938	675.045227050781	584.153747558594	600.902893066406	502.061698913574	620.033955891927	0.304482556785212	0.0167893954233574	0.605196205616957	Hnrnpa0	KAK9963225.1 taxid=194366 hypothetical protein ABG768_006427 [Culter alburnus]	-	-	-	-	-	GO:0003723//RNA binding	GO:0008380//RNA splicing	--	RRM_1	nucl 32
ncbi_127494521	353.321	380.37060546875	409.063903808594	241.596832275391	445.659027099609	431.595153808594	485.966583251953	346.088157653809	454.406921386719	0.392845233078735	0.062905242484869	0.652451572371724	timm8a	XP_051716429.1 taxid=7959 mitochondrial import inner membrane translocase subunit Tim8 A [Ctenopharyngodon idella]	-	-	-	-	GO:0005575//cellular_component;GO:0005622//intracellular anatomical structure;GO:0005737//cytoplasm;GO:0005739//mitochondrion;GO:0005740//mitochondrial envelope;GO:0005743//mitochondrial inner membrane;GO:0005758//mitochondrial intermembrane space;GO:0016020//membrane;GO:0019866//organelle inner membrane;GO:0031090//organelle membrane;GO:0031966//mitochondrial membrane;GO:0031967//organelle envel…	GO:0003674//molecular_function;GO:0005215//transporter activity;GO:0005488//binding;GO:0008324//cation transmembrane transporter activity;GO:0015075//ion transmembrane transporter activity;GO:0015318//inorganic molecular entity transmembrane transporter activity;GO:0022857//transmembrane transporter activity;GO:0022890//inorganic cation transmembrane transporter activity;GO:0043167//ion binding;G…	GO:0006810//transport;GO:0006811//ion transport;GO:0006812//cation transport;GO:0007275//multicellular organism development;GO:0007399//nervous system development;GO:0008104//protein localization;GO:0008150//biological_process;GO:0015031//protein transport;GO:0015833//peptide transport;GO:0030001//metal ion transport;GO:0032501//multicellular organismal process;GO:0032502//developmental process;G…	--	zf-Tim10_DDP	extr 31
ncbi_127494522	1062.91125488281	1188.10217285156	1271.26550292969	1169.73	1279.82116699219	1449.79748535156	1033.02331542969	1173.00332641602	1254.21398925781	0.0965764117412294	0.505253314420246	0.850128639390297	Uqcrq	XP_051716430.1 taxid=7959 cytochrome b-c1 complex subunit 8 [Ctenopharyngodon idella]	Metabolism;Human Diseases;Human Diseases;Human Diseases;Human Diseases;Human Diseases;Human Diseases;Human Diseases;Human Diseases;Organismal Systems;Human Diseases;Metabolism;Organismal Systems	Global and overview maps;Neurodegenerative disease;Neurodegenerative disease;Neurodegenerative disease;Neurodegenerative disease;Neurodegenerative disease;Neurodegenerative disease;Cardiovascular disease;Cancer: overview;Environmental adaptation;Endocrine and metabolic disease;Energy metabolism;Circulatory system	ko01100//Metabolic pathways;ko05022//Pathways of neurodegeneration - multiple diseases;ko05014//Amyotrophic lateral sclerosis;ko05010//Alzheimer disease;ko05016//Huntington disease;ko05020//Prion disease;ko05012//Parkinson disease;ko05415//Diabetic cardiomyopathy;ko05208//Chemical carcinogenesis - reactive oxygen species;ko04714//Thermogenesis;ko04932//Non-alcoholic fatty liver disease;ko00190//O…	K00418;K00418;K00418;K00418;K00418;K00418;K00418;K00418;K00418;K00418;K00418;K00418;K00418	GO:0005575//cellular_component;GO:0005622//intracellular anatomical structure;GO:0005737//cytoplasm;GO:0005739//mitochondrion;GO:0005740//mitochondrial envelope;GO:0005743//mitochondrial inner membrane;GO:0005746//mitochondrial respirasome;GO:0005750//mitochondrial respiratory chain complex III;GO:0016020//membrane;GO:0016021//integral component of membrane;GO:0019866//organelle inner membrane;GO…	GO:0003674//molecular_function;GO:0003824//catalytic activity;GO:0004506//squalene monooxygenase activity;GO:0005488//binding;GO:0008121//ubiquinol-cytochrome-c reductase activity;GO:0009055//electron transfer activity;GO:0016491//oxidoreductase activity;GO:0016679//oxidoreductase activity, acting on diphenols and related substances as donors;GO:0048038//quinone binding;GO:0048039//ubiquinone bin…	GO:0006091//generation of precursor metabolites and energy;GO:0006119//oxidative phosphorylation;GO:0006122//mitochondrial electron transport, ubiquinol to cytochrome c;GO:0006139//nucleobase-containing compound metabolic process;GO:0006163//purine nucleotide metabolic process;GO:0006725//cellular aromatic compound metabolic process;GO:0006753//nucleoside phosphate metabolic process;GO:0006793//p…	--	UcrQ	cyto 18, mito 10, extr 1, nucl 1, pero 1, golg 1
ncbi_127494523	868.990539550781	786.472412109375	739.476	812.87353515625	823.493469238281	803.352966308594	700.588134765625	801.953018188477	775.812	-0.0478115	0.587428156309951	0.878539804385935	GRIA2	XP_051716438.1 taxid=7959 glutamate receptor 2b isoform X5 [Ctenopharyngodon idella]	Human Diseases;Human Diseases;Human Diseases;Environmental Information Processing;Human Diseases;Organismal Systems;Organismal Systems;Organismal Systems;Environmental Information Processing;Organismal Systems;Organismal Systems;Organismal Systems;Human Diseases;Human Diseases;Human Diseases	Neurodegenerative disease;Neurodegenerative disease;Neurodegenerative disease;Signal transduction;Neurodegenerative disease;Nervous system;Nervous system;Nervous system;Signaling molecules and interaction;Environmental adaptation;Nervous system;Nervous system;Substance dependence;Substance dependence;Substance dependence	ko05022//Pathways of neurodegeneration - multiple diseases;ko05014//Amyotrophic lateral sclerosis;ko05016//Huntington disease;ko04024//cAMP signaling pathway;ko05017//Spinocerebellar ataxia;ko04723//Retrograde endocannabinoid signaling;ko04728//Dopaminergic synapse;ko04724//Glutamatergic synapse;ko04080//Neuroactive ligand-receptor interaction;ko04713//Circadian entrainment;ko04720//Long-term pot…	K05198;K05198;K05198;K05198;K05198;K05198;K05198;K05198;K05198;K05198;K05198;K05198;K05198;K05198;K05198	GO:0005575//cellular_component;GO:0005622//intracellular anatomical structure;GO:0005737//cytoplasm;GO:0005783//endoplasmic reticulum;GO:0005789//endoplasmic reticulum membrane;GO:0005886//plasma membrane;GO:0005887//integral component of plasma membrane;GO:0008021//synaptic vesicle;GO:0008328//ionotropic glutamate receptor complex;GO:0009897//external side of plasma membrane;GO:0009986//cell sur…	GO:0000149//SNARE binding;GO:0001540//amyloid-beta binding;GO:0003674//molecular_function;GO:0004888//transmembrane signaling receptor activity;GO:0004970//ionotropic glutamate receptor activity;GO:0004971//AMPA glutamate receptor activity;GO:0005215//transporter activity;GO:0005216//ion channel activity;GO:0005230//extracellular ligand-gated ion channel activity;GO:0005231//excitatory extracellu…	GO:0001919//regulation of receptor recycling;GO:0003008//system process;GO:0006810//transport;GO:0006811//ion transport;GO:0006812//cation transport;GO:0006813//potassium ion transport;GO:0006814//sodium ion transport;GO:0006897//endocytosis;GO:0006898//receptor-mediated endocytosis;GO:0007154//cell communication;GO:0007165//signal transduction;GO:0007166//cell surface receptor signaling pathway;…	--	ANF_receptor	E.R. 15, plas 10, pero 4
ncbi_127494525	23.2267303466797	41.8999366760254	43.125	47.8371887207031	52.0018463134766	99.4834289550781	98.3508071899414	39.0222139358521	83.278694152832	1.0936518147493	0.0288529829916265	0.647250269837448	AGA	XP_051716440.1 taxid=7959 N(4)-(beta-N-acetylglucosaminyl)-L-asparaginase [Ctenopharyngodon idella]	Cellular Processes;Metabolism	Transport and catabolism;Glycan biosynthesis and metabolism	ko04142//Lysosome;ko00511//Other glycan degradation	K01444;K01444	GO:0000323//lytic vacuole;GO:0005575//cellular_component;GO:0005576//extracellular region;GO:0005615//extracellular space;GO:0005622//intracellular anatomical structure;GO:0005737//cytoplasm;GO:0005764//lysosome;GO:0005766//primary lysosome;GO:0005773//vacuole;GO:0005775//vacuolar lumen;GO:0005783//endoplasmic reticulum;GO:0012505//endomembrane system;GO:0030141//secretory granule;GO:0031410//cyt…	GO:0003674//molecular_function;GO:0003824//catalytic activity;GO:0003948//N4-(beta-N-acetylglucosaminyl)-L-asparaginase activity;GO:0005488//binding;GO:0005515//protein binding;GO:0008233//peptidase activity;GO:0008238//exopeptidase activity;GO:0008242//omega peptidase activity;GO:0008798//beta-aspartyl-peptidase activity;GO:0016787//hydrolase activity;GO:0016810//hydrolase activity, acting on ca…	GO:0001775//cell activation;GO:0002252//immune effector process;GO:0002263//cell activation involved in immune response;GO:0002274//myeloid leukocyte activation;GO:0002275//myeloid cell activation involved in immune response;GO:0002283//neutrophil activation involved in immune response;GO:0002366//leukocyte activation involved in immune response;GO:0002376//immune system process;GO:0002443//leuko…	--	Asparaginase_2	extr 24, pero 5
ncbi_127494528	479.930908203125	433.680877685547	420.86	475.746368408203	502.552764892578	414.328308105469	323.301391601562	452.554626464844	413.394154866536	-0.130574	0.44020206750652	0.828192828822879	GABRA2	XP_048019440.1 taxid=75352 gamma-aminobutyric acid receptor subunit alpha-2 isoform X1 [Megalobrama amblycephala]	Organismal Systems;Environmental Information Processing;Organismal Systems;Human Diseases;Human Diseases;Organismal Systems	Nervous system;Signaling molecules and interaction;Nervous system;Substance dependence;Substance dependence;Sensory system	ko04723//Retrograde endocannabinoid signaling;ko04080//Neuroactive ligand-receptor interaction;ko04727//GABAergic synapse;ko05032//Morphine addiction;ko05033//Nicotine addiction;ko04742//Taste transduction	K05175;K05175;K05175;K05175;K05175;K05175	GO:0005575//cellular_component;GO:0005622//intracellular anatomical structure;GO:0005737//cytoplasm;GO:0005886//plasma membrane;GO:0008021//synaptic vesicle;GO:0012505//endomembrane system;GO:0012506//vesicle membrane;GO:0016020//membrane;GO:0016021//integral component of membrane;GO:0030054//cell junction;GO:0030133//transport vesicle;GO:0030285//integral component of synaptic vesicle membrane;G…	GO:0003674//molecular_function;GO:0004888//transmembrane signaling receptor activity;GO:0004890//GABA-A receptor activity;GO:0005215//transporter activity;GO:0005216//ion channel activity;GO:0005230//extracellular ligand-gated ion channel activity;GO:0005253//anion channel activity;GO:0005254//chloride channel activity;GO:0008503//benzodiazepine receptor activity;GO:0008509//anion transmembrane t…	GO:0001505//regulation of neurotransmitter levels;GO:0006810//transport;GO:0006811//ion transport;GO:0006820//anion transport;GO:0006821//chloride transport;GO:0006836//neurotransmitter transport;GO:0007154//cell communication;GO:0007165//signal transduction;GO:0007186//G protein-coupled receptor signaling pathway;GO:0007214//gamma-aminobutyric acid signaling pathway;GO:0008150//biological_proces…	--	Neur_chan_LBD	E.R. 11, extr 10, plas 6, golg 3, cysk_plas 3, cyto_plas 3
ncbi_127494532	133.154647827148	129.400161743164	151.013092041016	137.239654541016	142.581970214844	141.774291992188	143.830200195312	137.701889038086	142.728820800781	0.0517283323376826	0.410779659665863	0.825961859428606	ARHGEF6	XP_051716456.1 taxid=7959 rho guanine nucleotide exchange factor 6 [Ctenopharyngodon idella]	Cellular Processes;Human Diseases	Cell motility;Cancer: specific types	ko04810//Regulation of actin cytoskeleton;ko05212//Pancreatic cancer	K05729;K05729	GO:0000775//chromosome, centromeric region;GO:0005575//cellular_component;GO:0005622//intracellular anatomical structure;GO:0005634//nucleus;GO:0005737//cytoplasm;GO:0005829//cytosol;GO:0005911//cell-cell junction;GO:0030027//lamellipodium;GO:0030054//cell junction;GO:0031252//cell leading edge;GO:0042995//cell projection;GO:0120025//plasma membrane bounded cell projection	GO:0003674//molecular_function;GO:0005085//guanyl-nucleotide exchange factor activity;GO:0005096//GTPase activator activity;GO:0005488//binding;GO:0005515//protein binding;GO:0008047//enzyme activator activity;GO:0019899//enzyme binding;GO:0030234//enzyme regulator activity;GO:0030695//GTPase regulator activity;GO:0031267//small GTPase binding;GO:0051020//GTPase binding;GO:0060589//nucleoside-tri…	GO:0000165//MAPK cascade;GO:0000278//mitotic cell cycle;GO:0006464//cellular protein modification process;GO:0006468//protein phosphorylation;GO:0006793//phosphorus metabolic process;GO:0006796//phosphate-containing compound metabolic process;GO:0006807//nitrogen compound metabolic process;GO:0006915//apoptotic process;GO:0006950//response to stress;GO:0007154//cell communication;GO:0007165//sign…	--	CH	cyto 17, nucl 12
ncbi_127494537	184.124496459961	108.381019592285	161.563690185547	163.200302124023	187.682815551758	161.433944702148	176.128372192383	154.317377090454	175.08171081543	0.182127859055444	0.349772080069141	0.804280289253177	rbmx	XP_051716465.1 taxid=7959 RNA-binding motif protein, X chromosome isoform X1 [Ctenopharyngodon idella]	Genetic Information Processing	Transcription	ko03040//Spliceosome	K12885	GO:0000228//nuclear chromosome;GO:0000785//chromatin;GO:0000791//euchromatin;GO:0005575//cellular_component;GO:0005576//extracellular region;GO:0005615//extracellular space;GO:0005622//intracellular anatomical structure;GO:0005634//nucleus;GO:0005681//spliceosomal complex;GO:0005694//chromosome;GO:0031974//membrane-enclosed lumen;GO:0031981//nuclear lumen;GO:0031982//vesicle;GO:0032991//protein-c…	GO:0000976//transcription cis-regulatory region binding;GO:0000977//RNA polymerase II transcription regulatory region sequence-specific DNA binding;GO:0000978//RNA polymerase II cis-regulatory region sequence-specific DNA binding;GO:0000987//cis-regulatory region sequence-specific DNA binding;GO:0001067//transcription regulatory region nucleic acid binding;GO:0003674//molecular_function;GO:000367…	GO:0000381//regulation of alternative mRNA splicing, via spliceosome;GO:0006139//nucleobase-containing compound metabolic process;GO:0006351//transcription, DNA-templated;GO:0006355//regulation of transcription, DNA-templated;GO:0006357//regulation of transcription by RNA polymerase II;GO:0006366//transcription by RNA polymerase II;GO:0006396//RNA processing;GO:0006397//mRNA processing;GO:0006508…	--	RRM_1	nucl 31.5, cyto_nucl 16.5
ncbi_127494540	90.6567687988281	84.9889297485352	101.650802612305	89.0252380371094	96.8684616088867	96.5737533569336	97.8597869873047	91.5804347991943	97.1006673177083	0.0844417959472231	0.248422653075107	0.750136899944761	Fgf13	XP_048031867.1 taxid=75352 fibroblast growth factor 13a isoform X1 [Megalobrama amblycephala]	-	-	-	-	GO:0005575//cellular_component;GO:0005576//extracellular region;GO:0005622//intracellular anatomical structure;GO:0005634//nucleus;GO:0005737//cytoplasm;GO:0005829//cytosol;GO:0005856//cytoskeleton;GO:0005874//microtubule;GO:0005886//plasma membrane;GO:0005911//cell-cell junction;GO:0014704//intercalated disc;GO:0015630//microtubule cytoskeleton;GO:0016020//membrane;GO:0016328//lateral plasma mem…	GO:0003674//molecular_function;GO:0005102//signaling receptor binding;GO:0005488//binding;GO:0005515//protein binding;GO:0008017//microtubule binding;GO:0008047//enzyme activator activity;GO:0008083//growth factor activity;GO:0008092//cytoskeletal protein binding;GO:0015631//tubulin binding;GO:0016247//channel regulator activity;GO:0017080//sodium channel regulator activity;GO:0019207//kinase reg…	GO:0000165//MAPK cascade;GO:0000226//microtubule cytoskeleton organization;GO:0001558//regulation of cell growth;GO:0001764//neuron migration;GO:0001932//regulation of protein phosphorylation;GO:0001934//positive regulation of protein phosphorylation;GO:0003008//system process;GO:0006464//cellular protein modification process;GO:0006468//protein phosphorylation;GO:0006793//phosphorus metabolic pr…	--	FGF	cyto 26.5, cyto_nucl 16, nucl 2.5
ncbi_127494543	1532.30236816406	1187.11	1679.97534179688	1720.40368652344	1556.50341796875	1126.97424316406	2568.60766601562	1529.94671630859	1750.69510904948	0.194446445380867	0.591434864070698	0.879345459621963	CPLX2	XP_056106379.1 taxid=3034132 complexin-2 [Rhinichthys klamathensis goyatoka]	Organismal Systems	Nervous system	ko04721//Synaptic vesicle cycle	K15294	GO:0000323//lytic vacuole;GO:0005575//cellular_component;GO:0005622//intracellular anatomical structure;GO:0005634//nucleus;GO:0005737//cytoplasm;GO:0005764//lysosome;GO:0005773//vacuole;GO:0005829//cytosol;GO:0005886//plasma membrane;GO:0016020//membrane;GO:0030054//cell junction;GO:0030424//axon;GO:0030425//dendrite;GO:0031201//SNARE complex;GO:0032991//protein-containing complex;GO:0036477//so…	GO:0000149//SNARE binding;GO:0003674//molecular_function;GO:0005215//transporter activity;GO:0005488//binding;GO:0005515//protein binding;GO:0017075//syntaxin-1 binding;GO:0019905//syntaxin binding;GO:0048306//calcium-dependent protein binding	GO:0001505//regulation of neurotransmitter levels;GO:0001775//cell activation;GO:0002252//immune effector process;GO:0002263//cell activation involved in immune response;GO:0002274//myeloid leukocyte activation;GO:0002275//myeloid cell activation involved in immune response;GO:0002279//mast cell activation involved in immune response;GO:0002366//leukocyte activation involved in immune response;GO…	--	Synaphin	nucl 18.5, cyto_nucl 16.5, cyto 13.5
ncbi_127494546	103.122138977051	119.300003051758	135.521820068359	152.371932983398	115.440147399902	137.534927368164	110.857933044434	127.578973770142	121.277669270833	-0.0730766	0.677748994430378	0.912707957765819	RO60	XP_051716494.1 taxid=7959 60 kDa SS-A/Ro ribonucleoprotein [Ctenopharyngodon idella]	-	-	-	-	GO:0005575//cellular_component;GO:0005622//intracellular anatomical structure;GO:0005634//nucleus;GO:0005654//nucleoplasm;GO:0005737//cytoplasm;GO:0005829//cytosol;GO:0031974//membrane-enclosed lumen;GO:0031981//nuclear lumen;GO:0032991//protein-containing complex;GO:0043226//organelle;GO:0043227//membrane-bounded organelle;GO:0043229//intracellular organelle;GO:0043231//intracellular membrane-bo…	GO:0003674//molecular_function;GO:0003676//nucleic acid binding;GO:0003723//RNA binding;GO:0005488//binding;GO:0017069//snRNA binding;GO:0030620//U2 snRNA binding;GO:0034336//misfolded RNA binding;GO:0043167//ion binding;GO:0043169//cation binding;GO:0046872//metal ion binding;GO:0097159//organic cyclic compound binding;GO:1901363//heterocyclic compound binding	GO:0002376//immune system process;GO:0002520//immune system development;GO:0006139//nucleobase-containing compound metabolic process;GO:0006351//transcription, DNA-templated;GO:0006383//transcription by RNA polymerase III;GO:0006725//cellular aromatic compound metabolic process;GO:0006807//nitrogen compound metabolic process;GO:0006996//organelle organization;GO:0007154//cell communication;GO:000…	--	TROVE	cyto_nucl 9.33333, cyto 9, nucl 8.5, cyto_mito 6, plas 5, E.R. 3, mito_pero 2.83333, extr 2, pero 2, E.R._golg 2
ncbi_127494548	36.8625144958496	62.8834457397461	31.051197052002	37.2226142883301	38.0412139892578	50.1147842407227	45.3592910766602	42.0049428939819	44.5050964355469	0.0834114479102129	0.790065496343414	0.95001760936863	PCDH10	XP_051716492.1 taxid=7959 protocadherin-10b isoform X1 [Ctenopharyngodon idella]	-	-	-	-	GO:0005575//cellular_component;GO:0005886//plasma membrane;GO:0005887//integral component of plasma membrane;GO:0016020//membrane;GO:0016021//integral component of membrane;GO:0031224//intrinsic component of membrane;GO:0031226//intrinsic component of plasma membrane;GO:0071944//cell periphery	GO:0003674//molecular_function;GO:0005488//binding;GO:0005509//calcium ion binding;GO:0043167//ion binding;GO:0043169//cation binding;GO:0046872//metal ion binding	GO:0007154//cell communication;GO:0007155//cell adhesion;GO:0007156//homophilic cell adhesion via plasma membrane adhesion molecules;GO:0007267//cell-cell signaling;GO:0007275//multicellular organism development;GO:0007399//nervous system development;GO:0008150//biological_process;GO:0009987//cellular process;GO:0022610//biological adhesion;GO:0023052//signaling;GO:0032501//multicellular organism…	--	Cadherin_2	plas 25, extr_plas 15.5, E.R. 3
ncbi_127494549	74.0516052246094	72.5173416137695	80.859748840332	80.8703918457031	65.3939208984375	77.2733535766602	60.4446258544922	77.0747718811035	67.704	-0.187018	0.115695939506138	0.689602005460452	ARL9	XP_051716495.1 taxid=7959 ADP-ribosylation factor-like protein 9 [Ctenopharyngodon idella]	-	-	-	-	GO:0005575//cellular_component;GO:0005622//intracellular anatomical structure;GO:0043190//ATP-binding cassette (ABC) transporter complex	GO:0000166//nucleotide binding;GO:0001882//nucleoside binding;GO:0001883//purine nucleoside binding;GO:0003674//molecular_function;GO:0003924//GTPase activity;GO:0005488//binding;GO:0005525//GTP binding;GO:0015439//ABC-type heme transporter activity;GO:0017076//purine nucleotide binding;GO:0019001//guanyl nucleotide binding;GO:0022857//transmembrane transporter activity;GO:0031683//G-protein beta…	GO:0007186//G protein-coupled receptor signaling pathway;GO:0015886//heme transport;GO:0017004//cytochrome complex assembly	--	Arf	extr 10, E.R._mito 7, mito_pero 5.83333, E.R. 5.5, mito 5, cyto 4.5, cyto_pero 4.5, pero 3
ncbi_127494550	17855.037109375	14683.1	15980.099609375	16369.3798828125	14366.345703125	11502.3	13809.1669921875	16221.9113769531	13225.9495442708	-0.294573	0.0374410870867559	0.647250269837448	Gpm6a	XP_048032466.1 taxid=75352 glycoprotein M6Aa [Megalobrama amblycephala]	-	-	-	-	GO:0016020//membrane	-	-	--	Myelin_PLP	plas 32
ncbi_127494551	52.9984741210938	33.3093605041504	57.5515594482422	51.0436706542969	56.2042465209961	38.467658996582	29.809886932373	48.7257661819458	41.4939308166504	-0.231785	0.460261163596069	0.835178603521104	mmgt1	XP_051716497.1 taxid=7959 ER membrane protein complex subunit 5 [Ctenopharyngodon idella]	-	-	-	-	GO:0000139//Golgi membrane;GO:0005575//cellular_component;GO:0005622//intracellular anatomical structure;GO:0005737//cytoplasm;GO:0005768//endosome;GO:0005769//early endosome;GO:0005783//endoplasmic reticulum;GO:0005789//endoplasmic reticulum membrane;GO:0005794//Golgi apparatus;GO:0005886//plasma membrane;GO:0010008//endosome membrane;GO:0012505//endomembrane system;GO:0016020//membrane;GO:00160…	GO:0003674//molecular_function;GO:0005215//transporter activity;GO:0005381//iron ion transmembrane transporter activity;GO:0008324//cation transmembrane transporter activity;GO:0015075//ion transmembrane transporter activity;GO:0015087//cobalt ion transmembrane transporter activity;GO:0015093//ferrous iron transmembrane transporter activity;GO:0015095//magnesium ion transmembrane transporter acti…	GO:0000041//transition metal ion transport;GO:0006810//transport;GO:0006811//ion transport;GO:0006812//cation transport;GO:0006824//cobalt ion transport;GO:0006825//copper ion transport;GO:0006826//iron ion transport;GO:0008150//biological_process;GO:0015693//magnesium ion transport;GO:0030001//metal ion transport;GO:0034220//ion transmembrane transport;GO:0034755//iron ion transmembrane transpor…	--	MMgT	plas 14, extr 12, E.R. 3
ncbi_127494555	65.3450927734375	52.5355224609375	64.7221832275391	56.223388671875	87.9714202880859	63.8340950012207	59.3622932434082	59.7065467834473	70.389269510905	0.237466383320052	0.255728413063043	0.756342489242119	CDC73	XP_048018525.1 taxid=75352 parafibromin [Megalobrama amblycephala]	-	-	-	-	GO:0000428//DNA-directed RNA polymerase complex;GO:0000785//chromatin;GO:0005575//cellular_component;GO:0005622//intracellular anatomical structure;GO:0005634//nucleus;GO:0005654//nucleoplasm;GO:0005667//transcription regulator complex;GO:0005694//chromosome;GO:0005737//cytoplasm;GO:0005829//cytosol;GO:0008023//transcription elongation factor complex;GO:0016591//RNA polymerase II, holoenzyme;GO:0…	GO:0000993//RNA polymerase II complex binding;GO:0001098//basal transcription machinery binding;GO:0001099//basal RNA polymerase II transcription machinery binding;GO:0003674//molecular_function;GO:0003677//DNA binding;GO:0003682//chromatin binding;GO:0005488//binding;GO:0005515//protein binding;GO:0008134//transcription factor binding;GO:0019899//enzyme binding;GO:0043175//RNA polymerase core en…	GO:0000018//regulation of DNA recombination;GO:0000122//negative regulation of transcription by RNA polymerase II;GO:0000414//regulation of histone H3-K36 methylation;GO:0000416//positive regulation of histone H3-K36 methylation;GO:0001558//regulation of cell growth;GO:0001654//eye development;GO:0001704//formation of primary germ layer;GO:0001706//endoderm formation;GO:0001711//endodermal cell f…	--	CDC73_N	cyto 14, nucl 12, cysk 4
ncbi_127494556	93.7570037841797	88.7355194091797	166.585739135742	121.959648132324	117.534072875977	129.994888305664	123.893920898438	117.759477615356	123.807627360026	0.0722570200629495	0.788069337509532	0.949081803260937	Rab11fip5	XP_051716500.1 taxid=7959 rab11 family-interacting protein 1 isoform X1 [Ctenopharyngodon idella]	Cellular Processes	Transport and catabolism	ko04144//Endocytosis	K12484	-	-	-	--	C2	cyto 12.5, cyto_nucl 10.5, nucl 7.5, pero 4, plas 3, E.R. 2, extr_plas 2
ncbi_127494558	785.358581542969	700.421691894531	551.918273925781	719.643432617188	599.713623046875	491.086975097656	567.706848144531	689.335494995117	552.835815429688	-0.318355	0.0869859884703004	0.674539812108446	GPRIN1	XP_051716505.1 taxid=7959 G protein-regulated inducer of neurite outgrowth 1 [Ctenopharyngodon idella]	-	-	-	-	GO:0005575//cellular_component;GO:0005886//plasma membrane;GO:0016020//membrane;GO:0030424//axon;GO:0030426//growth cone;GO:0030427//site of polarized growth;GO:0042995//cell projection;GO:0043005//neuron projection;GO:0071944//cell periphery;GO:0120025//plasma membrane bounded cell projection;GO:0150034//distal axon	GO:0003674//molecular_function;GO:0005488//binding;GO:0005515//protein binding;GO:0051219//phosphoprotein binding	GO:0007275//multicellular organism development;GO:0007399//nervous system development;GO:0008150//biological_process;GO:0009987//cellular process;GO:0016043//cellular component organization;GO:0022008//neurogenesis;GO:0030030//cell projection organization;GO:0030154//cell differentiation;GO:0030182//neuron differentiation;GO:0031175//neuron projection development;GO:0032501//multicellular organis…	--	GRIN_C	nucl 18.5, cyto_nucl 14, cyto 6.5, mito 2, cysk 2, golg 2
ncbi_127494563	626.138732910156	620.036071777344	661.569152832031	657.688781738281	777.998840332031	699.781	721.617980957031	641.358184814453	733.132690429688	0.192944040624782	0.010814987075434	0.553808960806186	sept8b	XP_051716516.1 taxid=7959 septin-8-B isoform X2 [Ctenopharyngodon idella]	Human Diseases;Human Diseases	Infectious disease: bacterial;Infectious disease: bacterial	ko05131//Shigellosis;ko05100//Bacterial invasion of epithelial cells	K16939;K16939	GO:0005737//cytoplasm;GO:0005741//mitochondrial outer membrane;GO:0016020//membrane	GO:0000166//nucleotide binding;GO:0001882//nucleoside binding;GO:0001883//purine nucleoside binding;GO:0003674//molecular_function;GO:0003924//GTPase activity;GO:0005488//binding;GO:0005524//ATP binding;GO:0005525//GTP binding;GO:0016887//ATP hydrolysis activity;GO:0017076//purine nucleotide binding;GO:0019001//guanyl nucleotide binding;GO:0032549//ribonucleoside binding;GO:0032550//purine ribonu…	GO:0006606//protein import into nucleus;GO:0008053//mitochondrial fusion;GO:0042254//ribosome biogenesis	--	Septin	nucl 17, cyto_nucl 14.5, cyto 10, plas 2
ncbi_127494564	1070.28393554688	1216.50122070312	1004.79455566406	944.586181640625	1079.16223144531	1152.99975585938	879.480163574219	1059.04147338867	1037.21405029297	-0.0300454	0.831236243602985	0.965029025117423	SFXN1	XP_048031730.1 taxid=75352 LOW QUALITY PROTEIN: sideroflexin-1 [Megalobrama amblycephala]	-	-	-	-	GO:0005575//cellular_component;GO:0005622//intracellular anatomical structure;GO:0005737//cytoplasm;GO:0005739//mitochondrion;GO:0005740//mitochondrial envelope;GO:0016020//membrane;GO:0016021//integral component of membrane;GO:0031090//organelle membrane;GO:0031224//intrinsic component of membrane;GO:0031966//mitochondrial membrane;GO:0031967//organelle envelope;GO:0031975//envelope;GO:0043226//…	GO:0003674//molecular_function;GO:0005215//transporter activity;GO:0015075//ion transmembrane transporter activity;GO:0022857//transmembrane transporter activity	GO:0000041//transition metal ion transport;GO:0002262//myeloid cell homeostasis;GO:0002376//immune system process;GO:0002520//immune system development;GO:0006810//transport;GO:0006811//ion transport;GO:0006812//cation transport;GO:0006826//iron ion transport;GO:0007275//multicellular organism development;GO:0008150//biological_process;GO:0009987//cellular process;GO:0030001//metal ion transport;…	--	SFXNs	cyto 22.5, cyto_nucl 12.5, mito 4, pero 3
ncbi_127494565	254.862121582031	279.068603515625	275.469451904297	202.284042358398	238.268783569336	227.102584838867	362.358459472656	252.921054840088	275.909942626953	0.125510304669122	0.606654818368966	0.884345372997862	SELENOH	XP_051716519.1 taxid=7959 selenoprotein H [Ctenopharyngodon idella]	-	-	-	-	-	-	-	--	Rdx	nucl 20, cyto 10
ncbi_127494566	99.2595825195312	117.152809143066	113.283790588379	139.021240234375	106.511428833008	138.783706665039	117.417625427246	117.179355621338	120.904253641764	0.045146580652658	0.778733846615497	0.945912424159836	PPP2CA	NP_001017886.1 taxid=7955 protein phosphatase 2 catalytic subunit alpha a [Danio rerio]	Human Diseases;Environmental Information Processing;Cellular Processes;Cellular Processes;Organismal Systems;Organismal Systems;Environmental Information Processing;Environmental Information Processing;Human Diseases;Organismal Systems;Cellular Processes;Genetic Information Processing;Environmental Information Processing;Organismal Systems;Human Diseases;Environmental Information Processing;Cellu…	Infectious disease: viral;Signal transduction;Transport and catabolism;Cellular community - eukaryotes;Circulatory system;Nervous system;Signal transduction;Signal transduction;Infectious disease: viral;Immune system;Cell growth and death;Translation;Signal transduction;Nervous system;Infectious disease: parasitic;Signal transduction;Cell growth and death;Signal transduction;Signal transduction;T…	ko05165//Human papillomavirus infection;ko04151//PI3K-Akt signaling pathway;ko04140//Autophagy - animal;ko04530//Tight junction;ko04261//Adrenergic signaling in cardiomyocytes;ko04728//Dopaminergic synapse;ko04071//Sphingolipid signaling pathway;ko04152//AMPK signaling pathway;ko05160//Hepatitis C;ko04660//T cell receptor signaling pathway;ko04114//Oocyte meiosis;ko03015//mRNA surveillance pathwa…	K04382;K04382;K04382;K04382;K04382;K04382;K04382;K04382;K04382;K04382;K04382;K04382;K04382;K04382;K04382;K04382;K04382;K04382;K04382;K04382	GO:0000159//protein phosphatase type 2A complex;GO:0000775//chromosome, centromeric region;GO:0000922//spindle pole;GO:0005575//cellular_component;GO:0005622//intracellular anatomical structure;GO:0005634//nucleus;GO:0005694//chromosome;GO:0005737//cytoplasm;GO:0005739//mitochondrion;GO:0005819//spindle;GO:0005829//cytosol;GO:0005856//cytoskeleton;GO:0005886//plasma membrane;GO:0008287//protein s…	GO:0001664//G protein-coupled receptor binding;GO:0003674//molecular_function;GO:0003823//antigen binding;GO:0003824//catalytic activity;GO:0004113//2',3'-cyclic-nucleotide 3'-phosphodiesterase activity;GO:0004721//phosphoprotein phosphatase activity;GO:0004722//protein serine/threonine phosphatase activity;GO:0005102//signaling receptor binding;GO:0005488//binding;GO:0005515//protein binding;GO:…	GO:0000003//reproduction;GO:0000122//negative regulation of transcription by RNA polymerase II;GO:0000184//nuclear-transcribed mRNA catabolic process, nonsense-mediated decay;GO:0000956//nuclear-transcribed mRNA catabolic process;GO:0001558//regulation of cell growth;GO:0001678//cellular glucose homeostasis;GO:0001932//regulation of protein phosphorylation;GO:0001933//negative regulation of prote…	--	Metallophos	cyto 16.5, cyto_nucl 10.5, extr 9, nucl 3.5
ncbi_127494567	90.1902465820312	53.9912376403809	53.9987182617188	52.3782196044922	84.7767028808594	67.0415115356445	115.860801696777	62.6396055221558	89.2263387044271	0.510394514692064	0.160597305323102	0.704215087630422	--	XP_048031734.1 taxid=75352 UPF0461 protein C5orf24 homolog isoform X2 [Megalobrama amblycephala]	-	-	-	-	-	-	-	--	DUF5568	nucl 22, cyto 7
ncbi_127503323	90.1902465820312	53.9912376403809	53.9987182617188	52.3782196044922	84.7767028808594	67.0415115356445	115.860801696777	62.6396055221558	89.2263387044271	0.510394514692064	0.160597305323102	0.704215087630422	zgc:77058	XP_051732933.1 taxid=7959 LOW QUALITY PROTEIN: UPF0461 protein C5orf24 homolog [Ctenopharyngodon idella]	-	-	-	-	-	-	-	--	DUF5568	cyto 13, cyto_nucl 12, extr 9, nucl 9
ncbi_127494568	6362.14599609375	6086.3662109375	5301.95947265625	6228.26904296875	5901.5673828125	5379.71533203125	6449.5224609375	5994.68518066406	5910.26839192708	-0.0204603	0.833807601603811	0.965029025117423	MIF	XP_051716522.1 taxid=7959 macrophage migration inhibitory factor [Ctenopharyngodon idella]	Metabolism;Metabolism;Metabolism	Global and overview maps;Amino acid metabolism;Amino acid metabolism	ko01100//Metabolic pathways;ko00350//Tyrosine metabolism;ko00360//Phenylalanine metabolism	K07253;K07253;K07253	GO:0005575//cellular_component;GO:0005576//extracellular region;GO:0005615//extracellular space;GO:0005622//intracellular anatomical structure;GO:0005634//nucleus;GO:0005654//nucleoplasm;GO:0005737//cytoplasm;GO:0005829//cytosol;GO:0009986//cell surface;GO:0012505//endomembrane system;GO:0030141//secretory granule;GO:0031410//cytoplasmic vesicle;GO:0031974//membrane-enclosed lumen;GO:0031981//nuc…	GO:0002020//protease binding;GO:0003674//molecular_function;GO:0003824//catalytic activity;GO:0004167//dopachrome isomerase activity;GO:0005102//signaling receptor binding;GO:0005125//cytokine activity;GO:0005126//cytokine receptor binding;GO:0005488//binding;GO:0005515//protein binding;GO:0016853//isomerase activity;GO:0016860//intramolecular oxidoreductase activity;GO:0016862//intramolecular ox…	GO:0000003//reproduction;GO:0001516//prostaglandin biosynthetic process;GO:0001775//cell activation;GO:0001817//regulation of cytokine production;GO:0001819//positive regulation of cytokine production;GO:0001932//regulation of protein phosphorylation;GO:0001934//positive regulation of protein phosphorylation;GO:0001976//nervous system process involved in regulation of systemic arterial blood pres…	--	MIF	cyto 16.5, cyto_nucl 11.5, extr 7, nucl 5.5
ncbi_127494571	187.083297729492	196.979873657227	186.210113525391	200.84245300293	220.57958984375	207.418304443359	225.737045288086	192.77893447876	217.911646525065	0.176795892271046	0.0102229042102256	0.548078905500323	NLGN3	XP_051716526.1 taxid=7959 neuroligin-3a isoform X1 [Ctenopharyngodon idella]	Environmental Information Processing	Signaling molecules and interaction	ko04514//Cell adhesion molecules	K07378	-	GO:0016787//hydrolase activity	-	--	COesterase	plas 28, nucl 2
ncbi_127494575	125.828720092773	90.893440246582	119.244926452637	64.9389495849609	67.9308471679688	64.9868927001953	54.8768463134766	100.226509094238	62.5981953938802	-0.679071	0.0762868318432273	0.668779388026081	d2hgdh	XP_051716535.1 taxid=7959 D-2-hydroxyglutarate dehydrogenase, mitochondrial [Ctenopharyngodon idella]	-	-	-	-	GO:0005575//cellular_component;GO:0005622//intracellular anatomical structure;GO:0005737//cytoplasm;GO:0005739//mitochondrion;GO:0005759//mitochondrial matrix;GO:0009339//glycolate oxidase complex;GO:0031974//membrane-enclosed lumen;GO:0043226//organelle;GO:0043227//membrane-bounded organelle;GO:0043229//intracellular organelle;GO:0043231//intracellular membrane-bounded organelle;GO:0043233//orga…	GO:0000166//nucleotide binding;GO:0003674//molecular_function;GO:0003779//actin binding;GO:0003824//catalytic activity;GO:0003973//(S)-2-hydroxy-acid oxidase activity;GO:0004457//lactate dehydrogenase activity;GO:0004458//D-lactate dehydrogenase (cytochrome) activity;GO:0005488//binding;GO:0005515//protein binding;GO:0008092//cytoskeletal protein binding;GO:0016491//oxidoreductase activity;GO:001…	GO:0005975//carbohydrate metabolic process;GO:0006082//organic acid metabolic process;GO:0006089//lactate metabolic process;GO:0006091//generation of precursor metabolites and energy;GO:0006103//2-oxoglutarate metabolic process;GO:0006807//nitrogen compound metabolic process;GO:0008150//biological_process;GO:0008152//metabolic process;GO:0009056//catabolic process;GO:0009853//photorespiration;GO:…	--	FAD_binding_4	mito 21, cyto_mito 13.5, nucl 5, cyto 4
ncbi_127524593	125.828720092773	90.893440246582	119.244926452637	64.9389495849609	67.9308471679688	64.9868927001953	54.8768463134766	100.226509094238	62.5981953938802	-0.679071	0.0762868318432273	0.668779388026081	d2hgdh	XP_051772204.1 taxid=7959 D-2-hydroxyglutarate dehydrogenase, mitochondrial-like [Ctenopharyngodon idella]	-	-	-	-	GO:0005575//cellular_component;GO:0005622//intracellular anatomical structure;GO:0005737//cytoplasm;GO:0005739//mitochondrion;GO:0005759//mitochondrial matrix;GO:0009339//glycolate oxidase complex;GO:0031974//membrane-enclosed lumen;GO:0043226//organelle;GO:0043227//membrane-bounded organelle;GO:0043229//intracellular organelle;GO:0043231//intracellular membrane-bounded organelle;GO:0043233//orga…	GO:0000166//nucleotide binding;GO:0003674//molecular_function;GO:0003779//actin binding;GO:0003824//catalytic activity;GO:0003973//(S)-2-hydroxy-acid oxidase activity;GO:0004457//lactate dehydrogenase activity;GO:0004458//D-lactate dehydrogenase (cytochrome) activity;GO:0005488//binding;GO:0005515//protein binding;GO:0008092//cytoskeletal protein binding;GO:0016491//oxidoreductase activity;GO:001…	GO:0005975//carbohydrate metabolic process;GO:0006082//organic acid metabolic process;GO:0006089//lactate metabolic process;GO:0006091//generation of precursor metabolites and energy;GO:0006103//2-oxoglutarate metabolic process;GO:0006807//nitrogen compound metabolic process;GO:0008150//biological_process;GO:0008152//metabolic process;GO:0009056//catabolic process;GO:0009853//photorespiration;GO:…	--	FAD_binding_4	mito 21, cyto_mito 13.5, nucl 6, cyto 4
ncbi_127494576	175.147079467773	169.664611816406	188.677032470703	235.283767700195	239.349014282227	209.643890380859	240.190322875977	192.19312286377	229.727742513021	0.257368376893674	0.11279639421017	0.689436357387641	Nsdhl	XP_051716533.1 taxid=7959 sterol-4-alpha-carboxylate 3-dehydrogenase, decarboxylating [Ctenopharyngodon idella]	Metabolism;Metabolism	Global and overview maps;Lipid metabolism	ko01100//Metabolic pathways;ko00100//Steroid biosynthesis	K07748;K07748	GO:0005575//cellular_component;GO:0005622//intracellular anatomical structure;GO:0005737//cytoplasm;GO:0005783//endoplasmic reticulum;GO:0005789//endoplasmic reticulum membrane;GO:0005811//lipid droplet;GO:0012505//endomembrane system;GO:0016020//membrane;GO:0016021//integral component of membrane;GO:0031224//intrinsic component of membrane;GO:0031984//organelle subcompartment;GO:0042175//nuclear…	GO:0000252//C-3 sterol dehydrogenase (C-4 sterol decarboxylase) activity;GO:0003674//molecular_function;GO:0003824//catalytic activity;GO:0003854//3-beta-hydroxy-delta5-steroid dehydrogenase activity;GO:0003978//UDP-glucose 4-epimerase activity;GO:0008460//dTDP-glucose 4,6-dehydratase activity;GO:0008712//ADP-glyceromanno-heptose 6-epimerase activity;GO:0008831//dTDP-4-dehydrorhamnose reductase a…	GO:0000003//reproduction;GO:0001568//blood vessel development;GO:0001701//in utero embryonic development;GO:0001890//placenta development;GO:0001892//embryonic placenta development;GO:0001942//hair follicle development;GO:0001944//vasculature development;GO:0003006//developmental process involved in reproduction;GO:0005975//carbohydrate metabolic process;GO:0006012//galactose metabolic process;GO…	--	3Beta_HSD	mito 19.5, cyto_mito 14, cyto 7.5, nucl 4
ncbi_127494577	450.558166503906	275.091461181641	417.472076416016	295.667724609375	310.034057617188	668.788635253906	494.384826660156	359.697357177734	491.069173177083	0.449142700797774	0.249564507681807	0.750206168267063	plp	XP_051716536.1 taxid=7959 proteolipid protein 1a isoform X1 [Ctenopharyngodon idella]	-	-	-	-	GO:0005575//cellular_component;GO:0005886//plasma membrane;GO:0005887//integral component of plasma membrane;GO:0016020//membrane;GO:0016021//integral component of membrane;GO:0031224//intrinsic component of membrane;GO:0031226//intrinsic component of plasma membrane;GO:0043209//myelin sheath;GO:0071944//cell periphery	GO:0003674//molecular_function;GO:0005198//structural molecule activity;GO:0005488//binding;GO:0005515//protein binding;GO:0019911//structural constituent of myelin sheath;GO:0042802//identical protein binding	GO:0001676//long-chain fatty acid metabolic process;GO:0006082//organic acid metabolic process;GO:0006629//lipid metabolic process;GO:0006631//fatty acid metabolic process;GO:0006633//fatty acid biosynthetic process;GO:0006950//response to stress;GO:0006952//defense response;GO:0006954//inflammatory response;GO:0007154//cell communication;GO:0007165//signal transduction;GO:0007166//cell surface r…	--	Myelin_PLP	plas 28, E.R. 3
ncbi_127494578	148.008850097656	123.64981842041	141.015930175781	141.160995483398	129.707122802734	141.712158203125	114.229698181152	138.458898544312	128.549659729004	-0.107132	0.324074716458224	0.788595131773079	RAB9B	XP_051716540.1 taxid=7959 ras-related protein Rab-9B [Ctenopharyngodon idella]	Human Diseases;Human Diseases	Infectious disease: bacterial;Infectious disease: viral	ko05132//Salmonella infection;ko05162//Measles	K07900;K07900	GO:0005575//cellular_component;GO:0005622//intracellular anatomical structure;GO:0005737//cytoplasm;GO:0005829//cytosol;GO:0005886//plasma membrane;GO:0012505//endomembrane system;GO:0012506//vesicle membrane;GO:0016020//membrane;GO:0030139//endocytic vesicle;GO:0030141//secretory granule;GO:0030659//cytoplasmic vesicle membrane;GO:0030666//endocytic vesicle membrane;GO:0030667//secretory granule…	GO:0000166//nucleotide binding;GO:0001882//nucleoside binding;GO:0001883//purine nucleoside binding;GO:0003674//molecular_function;GO:0003743//translation initiation factor activity;GO:0003824//catalytic activity;GO:0003924//GTPase activity;GO:0005488//binding;GO:0005515//protein binding;GO:0005525//GTP binding;GO:0016462//pyrophosphatase activity;GO:0016787//hydrolase activity;GO:0016817//hydrol…	GO:0001775//cell activation;GO:0002252//immune effector process;GO:0002263//cell activation involved in immune response;GO:0002274//myeloid leukocyte activation;GO:0002275//myeloid cell activation involved in immune response;GO:0002283//neutrophil activation involved in immune response;GO:0002366//leukocyte activation involved in immune response;GO:0002376//immune system process;GO:0002443//leuko…	--	Ras	extr 18, nucl 4, mito 4, cyto_pero 4, mito_nucl 4
ncbi_127494579	451.703063964844	420.056243896484	402.602142333984	377.997924804688	382.494354248047	353.731384277344	562.392883300781	413.09	432.872873942057	0.0674878061846992	0.745311140171091	0.935026703123732	CETN1	XP_048032468.1 taxid=75352 centrin-1 [Megalobrama amblycephala]	Genetic Information Processing	Replication and repair	ko03420//Nucleotide excision repair	K10840	GO:0000109//nucleotide-excision repair complex;GO:0005575//cellular_component;GO:0005622//intracellular anatomical structure;GO:0005634//nucleus;GO:0005654//nucleoplasm;GO:0005694//chromosome;GO:0005737//cytoplasm;GO:0005813//centrosome;GO:0005814//centriole;GO:0005815//microtubule organizing center;GO:0005829//cytosol;GO:0005856//cytoskeleton;GO:0005929//cilium;GO:0015630//microtubule cytoskelet…	GO:0003674//molecular_function;GO:0004553//hydrolase activity, hydrolyzing O-glycosyl compounds;GO:0005488//binding;GO:0005509//calcium ion binding;GO:0005515//protein binding;GO:0008017//microtubule binding;GO:0008092//cytoskeletal protein binding;GO:0015631//tubulin binding;GO:0031683//G-protein beta/gamma-subunit complex binding;GO:0032795//heterotrimeric G-protein binding;GO:0043022//ribosome…	GO:0000003//reproduction;GO:0000086//G2/M transition of mitotic cell cycle;GO:0000226//microtubule cytoskeleton organization;GO:0000272//polysaccharide catabolic process;GO:0000278//mitotic cell cycle;GO:0000715//nucleotide-excision repair, DNA damage recognition;GO:0006139//nucleobase-containing compound metabolic process;GO:0006259//DNA metabolic process;GO:0006281//DNA repair;GO:0006289//nucle…	--	EF-hand_7	nucl 32
ncbi_127494588	78.6908264160156	83.5099563598633	69.587646484375	88.4836959838867	86.0335998535156	86.1047515869141	76.7180938720703	80.0680313110352	82.9521	0.0510530129839586	0.618040241637483	0.888432847353882	ergic1	XP_051716553.1 taxid=7959 endoplasmic reticulum-Golgi intermediate compartment protein 1 [Ctenopharyngodon idella]	-	-	-	-	GO:0000139//Golgi membrane;GO:0005575//cellular_component;GO:0005622//intracellular anatomical structure;GO:0005634//nucleus;GO:0005654//nucleoplasm;GO:0005737//cytoplasm;GO:0005783//endoplasmic reticulum;GO:0005789//endoplasmic reticulum membrane;GO:0005793//endoplasmic reticulum-Golgi intermediate compartment;GO:0005794//Golgi apparatus;GO:0012505//endomembrane system;GO:0016020//membrane;GO:00…	-	GO:0006810//transport;GO:0006888//endoplasmic reticulum to Golgi vesicle-mediated transport;GO:0008150//biological_process;GO:0016192//vesicle-mediated transport;GO:0046907//intracellular transport;GO:0048193//Golgi vesicle transport;GO:0051179//localization;GO:0051234//establishment of localization;GO:0051641//cellular localization;GO:0051649//establishment of localization in cell	--	ERGIC_N	plas 27, mito 2, E.R. 2, E.R._mito 2
ncbi_127494591	34.7300643920898	45.836727142334	48.4961547851562	35.5464859008789	35.6303176879883	38.8084449768066	34.274055480957	41.1523580551147	36.237606048584	-0.183487	0.306027360208917	0.776288659132186	ZNF622	XP_051716557.1 taxid=7959 cytoplasmic 60S subunit biogenesis factor ZNF622-like [Ctenopharyngodon idella]	-	-	-	-	GO:0005575//cellular_component;GO:0005622//intracellular anatomical structure;GO:0005634//nucleus;GO:0005730//nucleolus;GO:0005737//cytoplasm;GO:0005794//Golgi apparatus;GO:0005829//cytosol;GO:0005840//ribosome;GO:0012505//endomembrane system;GO:0015934//large ribosomal subunit;GO:0022625//cytosolic large ribosomal subunit;GO:0022626//cytosolic ribosome;GO:0030684//preribosome;GO:0030687//preribo…	GO:0000981//DNA-binding transcription factor activity, RNA polymerase II-specific;GO:0003674//molecular_function;GO:0003676//nucleic acid binding;GO:0003700//DNA-binding transcription factor activity;GO:0005488//binding;GO:0008270//zinc ion binding;GO:0043167//ion binding;GO:0043169//cation binding;GO:0046872//metal ion binding;GO:0046914//transition metal ion binding;GO:0097159//organic cyclic c…	GO:0001932//regulation of protein phosphorylation;GO:0001934//positive regulation of protein phosphorylation;GO:0006355//regulation of transcription, DNA-templated;GO:0006357//regulation of transcription by RNA polymerase II;GO:0006810//transport;GO:0006913//nucleocytoplasmic transport;GO:0006915//apoptotic process;GO:0006950//response to stress;GO:0006979//response to oxidative stress;GO:0007154…	--	zf-C2H2_jaz	nucl 32
ncbi_127524608	34.7300643920898	45.836727142334	48.4961547851562	35.5464859008789	35.6303176879883	38.8084449768066	34.274055480957	41.1523580551147	36.237606048584	-0.183487	0.306027360208917	0.776288659132186	ZNF622	XP_051716557.1 taxid=7959 cytoplasmic 60S subunit biogenesis factor ZNF622-like [Ctenopharyngodon idella]	-	-	-	-	GO:0005575//cellular_component;GO:0005622//intracellular anatomical structure;GO:0005634//nucleus;GO:0005730//nucleolus;GO:0005737//cytoplasm;GO:0005794//Golgi apparatus;GO:0005829//cytosol;GO:0005840//ribosome;GO:0012505//endomembrane system;GO:0015934//large ribosomal subunit;GO:0022625//cytosolic large ribosomal subunit;GO:0022626//cytosolic ribosome;GO:0030684//preribosome;GO:0030687//preribo…	GO:0000981//DNA-binding transcription factor activity, RNA polymerase II-specific;GO:0003674//molecular_function;GO:0003676//nucleic acid binding;GO:0003700//DNA-binding transcription factor activity;GO:0005488//binding;GO:0008270//zinc ion binding;GO:0043167//ion binding;GO:0043169//cation binding;GO:0046872//metal ion binding;GO:0046914//transition metal ion binding;GO:0097159//organic cyclic c…	GO:0001932//regulation of protein phosphorylation;GO:0001934//positive regulation of protein phosphorylation;GO:0006355//regulation of transcription, DNA-templated;GO:0006357//regulation of transcription by RNA polymerase II;GO:0006810//transport;GO:0006913//nucleocytoplasmic transport;GO:0006915//apoptotic process;GO:0006950//response to stress;GO:0006979//response to oxidative stress;GO:0007154…	--	zf-C2H2_jaz	nucl 32
ncbi_127494598	89.3106536865234	129.538818359375	91.2430038452148	92.7284698486328	75.174674987793	91.7992858886719	80.5337753295898	100.705236434937	82.5025787353516	-0.287628	0.193332381514541	0.716505657283759	TGM1	XP_051716568.1 taxid=7959 protein-glutamine gamma-glutamyltransferase K [Ctenopharyngodon idella]	-	-	-	-	-	GO:0003810//protein-glutamine gamma-glutamyltransferase activity	GO:0018149//peptide cross-linking	--	Transglut_N	cyto 23.5, cyto_nucl 14, nucl 3.5, extr 2, mito 2
ncbi_127494600	23.3188381195068	17.7537612915039	16.4724273681641	19.3568668365479	28.7830600738525	9.83509635925293	3.50053715705872	19.2254734039307	14.0395645300547	-0.453521	0.467187015873069	0.839434881152803	Thoc3	XP_048032755.1 taxid=75352 THO complex subunit 3 [Megalobrama amblycephala]	Genetic Information Processing;Genetic Information Processing	Transcription;Translation	ko03040//Spliceosome;ko03013//Nucleocytoplasmic transport	K12880;K12880	GO:0000151//ubiquitin ligase complex;GO:0000228//nuclear chromosome;GO:0000346//transcription export complex;GO:0000347//THO complex;GO:0000445//THO complex part of transcription export complex;GO:0000781//chromosome, telomeric region;GO:0005575//cellular_component;GO:0005622//intracellular anatomical structure;GO:0005634//nucleus;GO:0005654//nucleoplasm;GO:0005694//chromosome;GO:0016604//nuclear…	GO:0003674//molecular_function;GO:0003676//nucleic acid binding;GO:0003700//DNA-binding transcription factor activity;GO:0003723//RNA binding;GO:0004252//serine-type endopeptidase activity;GO:0005198//structural molecule activity;GO:0005215//transporter activity;GO:0005488//binding;GO:0005515//protein binding;GO:0030058//amine dehydrogenase activity;GO:0043565//sequence-specific DNA binding;GO:00…	GO:0002098//tRNA wobble uridine modification;GO:0006139//nucleobase-containing compound metabolic process;GO:0006355//regulation of transcription, DNA-templated;GO:0006396//RNA processing;GO:0006397//mRNA processing;GO:0006403//RNA localization;GO:0006405//RNA export from nucleus;GO:0006406//mRNA export from nucleus;GO:0006508//proteolysis;GO:0006611//protein export from nucleus;GO:0006725//cellu…	--	WD40	cyto 21.5, cyto_nucl 12.5, extr 6, nucl 2.5
ncbi_127494603	7404.12	1480.10217285156	2636.02612304688	1518.65307617188	681.981323242188	835.484558105469	585.995300292969	3259.72415161133	701.153727213542	-2.21695	0.185229360667537	0.714827955750538	itln	AAY43356.2 taxid=7959 intelectin [Ctenopharyngodon idella]	-	-	-	-	-	-	-	--	Fibrinogen_C	extr 28, lyso 4
ncbi_127494606	24.7144107818604	32.1219139099121	20.7697010040283	23.3700637817383	15.4040622711182	22.9952564239502	37.7980995178223	25.2440223693848	25.3991394042969	0.00883780826541711	0.981037775782141	1	CEN1	XP_048043896.1 taxid=75352 caltractin [Megalobrama amblycephala]	-	-	-	-	GO:0005575//cellular_component;GO:0005622//intracellular anatomical structure;GO:0005694//chromosome;GO:0005737//cytoplasm;GO:0005814//centriole;GO:0005815//microtubule organizing center;GO:0005856//cytoskeleton;GO:0005929//cilium;GO:0015630//microtubule cytoskeleton;GO:0016020//membrane;GO:0019031//viral envelope;GO:0036064//ciliary basal body;GO:0042995//cell projection;GO:0043226//organelle;GO…	GO:0003674//molecular_function;GO:0004553//hydrolase activity, hydrolyzing O-glycosyl compounds;GO:0005488//binding;GO:0005509//calcium ion binding;GO:0005515//protein binding;GO:0008289//lipid binding;GO:0031683//G-protein beta/gamma-subunit complex binding;GO:0032795//heterotrimeric G-protein binding;GO:0043022//ribosome binding;GO:0043167//ion binding;GO:0043169//cation binding;GO:0044877//pro…	GO:0000272//polysaccharide catabolic process;GO:0006355//regulation of transcription, DNA-templated	--	EF-hand_7	nucl 30
ncbi_127494608	91.1601715087891	78.6728363037109	82.7896881103516	70.1536560058594	76.0061264038086	83.4212875366211	124.186538696289	80.6940879821777	94.5379842122396	0.228431124195128	0.353990178199042	0.805356769319266	hopx	XP_051716576.1 taxid=7959 homeodomain-only protein [Ctenopharyngodon idella]	-	-	-	-	GO:0005575//cellular_component;GO:0005622//intracellular anatomical structure;GO:0005634//nucleus;GO:0005737//cytoplasm;GO:0043226//organelle;GO:0043227//membrane-bounded organelle;GO:0043229//intracellular organelle;GO:0043231//intracellular membrane-bounded organelle	GO:0000981//DNA-binding transcription factor activity, RNA polymerase II-specific;GO:0003674//molecular_function;GO:0003676//nucleic acid binding;GO:0003677//DNA binding;GO:0003700//DNA-binding transcription factor activity;GO:0004642//phosphoribosylformylglycinamidine synthase activity;GO:0005488//binding;GO:0015643//toxic substance binding;GO:0097159//organic cyclic compound binding;GO:0140110/…	GO:0000122//negative regulation of transcription by RNA polymerase II;GO:0001701//in utero embryonic development;GO:0001824//blastocyst development;GO:0001825//blastocyst formation;GO:0001829//trophectodermal cell differentiation;GO:0006139//nucleobase-containing compound metabolic process;GO:0006189//'de novo' IMP biosynthetic process;GO:0006325//chromatin organization;GO:0006351//transcription,…	TF_Otx	Homeodomain	cyto 14, mito 8, nucl 5, extr 2, cysk 2
ncbi_127494609	129.606674194336	117.738998413086	98.9685592651367	134.879852294922	90.8985824584961	128.033615112305	80.5933074951172	120.29852104187	99.8418350219727	-0.268903	0.238767088787806	0.748275065648389	GABRA4	XP_051716577.1 taxid=7959 gamma-aminobutyric acid receptor subunit alpha-4 isoform X1 [Ctenopharyngodon idella]	Organismal Systems;Environmental Information Processing;Organismal Systems;Human Diseases;Human Diseases;Organismal Systems	Nervous system;Signaling molecules and interaction;Nervous system;Substance dependence;Substance dependence;Sensory system	ko04723//Retrograde endocannabinoid signaling;ko04080//Neuroactive ligand-receptor interaction;ko04727//GABAergic synapse;ko05032//Morphine addiction;ko05033//Nicotine addiction;ko04742//Taste transduction	K05175;K05175;K05175;K05175;K05175;K05175	GO:0005575//cellular_component;GO:0005886//plasma membrane;GO:0005887//integral component of plasma membrane;GO:0016020//membrane;GO:0016021//integral component of membrane;GO:0030054//cell junction;GO:0031224//intrinsic component of membrane;GO:0031226//intrinsic component of plasma membrane;GO:0032991//protein-containing complex;GO:0034702//ion channel complex;GO:0034707//chloride channel compl…	GO:0003674//molecular_function;GO:0004888//transmembrane signaling receptor activity;GO:0004890//GABA-A receptor activity;GO:0005215//transporter activity;GO:0005216//ion channel activity;GO:0005230//extracellular ligand-gated ion channel activity;GO:0005253//anion channel activity;GO:0005254//chloride channel activity;GO:0008503//benzodiazepine receptor activity;GO:0008509//anion transmembrane t…	GO:0006810//transport;GO:0006811//ion transport;GO:0006820//anion transport;GO:0006821//chloride transport;GO:0007154//cell communication;GO:0007165//signal transduction;GO:0007186//G protein-coupled receptor signaling pathway;GO:0007214//gamma-aminobutyric acid signaling pathway;GO:0007275//multicellular organism development;GO:0007399//nervous system development;GO:0007417//central nervous syst…	--	Neur_chan_LBD	extr 13, extr_plas 10, E.R. 9, plas 5, pero 5
ncbi_127494613	53.3888931274414	50.777271270752	39.5098876953125	48.6592636108398	54.4771499633789	65.637565612793	55.3992614746094	48.0838289260864	58.5046590169271	0.282999735497952	0.0754864962870123	0.668779388026081	Tmem128	XP_051716582.1 taxid=7959 transmembrane protein 128 [Ctenopharyngodon idella]	-	-	-	-	-	-	-	--	TMEM128	plas 30
ncbi_127494616	6248.9228515625	7767.42236328125	7070.1240234375	6201.3583984375	6749.62548828125	7250.16943359375	12386.025390625	6821.95690917969	8795.27	0.366542788332874	0.264379369101006	0.760179191557274	tmsb	XP_056328185.1 taxid=1142201 uncharacterized protein tmsb2 [Danio aesculapii]	Cellular Processes	Cell motility	ko04810//Regulation of actin cytoskeleton	K05764	-	GO:0003779//actin binding;GO:0003785//actin monomer binding	GO:0007015//actin filament organization	--	Thymosin	cyto 12.5, cyto_nucl 11.5, nucl 9.5, extr 7
ncbi_127494618	266.371032714844	268.315704345703	304.261199951172	308.052642822266	313.078735351562	337.415679931641	280.827301025391	286.750144958496	310.440572102865	0.114522903008792	0.269891841913559	0.764067933539706	COPS6	XP_051716589.1 taxid=7959 COP9 signalosome complex subunit 6 [Ctenopharyngodon idella]	-	-	-	-	GO:0005575//cellular_component;GO:0005622//intracellular anatomical structure;GO:0005634//nucleus;GO:0005654//nucleoplasm;GO:0005737//cytoplasm;GO:0005829//cytosol;GO:0008180//COP9 signalosome;GO:0031974//membrane-enclosed lumen;GO:0031981//nuclear lumen;GO:0032991//protein-containing complex;GO:0043226//organelle;GO:0043227//membrane-bounded organelle;GO:0043229//intracellular organelle;GO:00432…	GO:0003674//molecular_function;GO:0005488//binding;GO:0005515//protein binding;GO:0008233//peptidase activity;GO:0008237//metallopeptidase activity;GO:0046983//protein dimerization activity	GO:0000003//reproduction;GO:0000338//protein deneddylation;GO:0000715//nucleotide-excision repair, DNA damage recognition;GO:0000909//sporocarp development involved in sexual reproduction;GO:0002009//morphogenesis of an epithelium;GO:0003006//developmental process involved in reproduction;GO:0006139//nucleobase-containing compound metabolic process;GO:0006259//DNA metabolic process;GO:0006281//DN…	--	JAB	cysk 20, cyto 8.5, cyto_nucl 7.5
ncbi_127494621	10.4645280838013	7.38692808151245	10.6239814758301	5.75738191604614	11.0194892883301	6.66287279129028	28.132719039917	8.55820488929749	15.2716937065125	0.83547994944067	0.28895638110687	0.772891870884408	upf3b	XP_051716594.1 taxid=7959 regulator of nonsense transcripts 3B [Ctenopharyngodon idella]	Genetic Information Processing;Genetic Information Processing	Translation;Translation	ko03013//Nucleocytoplasmic transport;ko03015//mRNA surveillance pathway	K14328;K14328	GO:0005575//cellular_component;GO:0005622//intracellular anatomical structure;GO:0005634//nucleus;GO:0005654//nucleoplasm;GO:0005730//nucleolus;GO:0005737//cytoplasm;GO:0005815//microtubule organizing center;GO:0005829//cytosol;GO:0005856//cytoskeleton;GO:0015630//microtubule cytoskeleton;GO:0031974//membrane-enclosed lumen;GO:0031981//nuclear lumen;GO:0032991//protein-containing complex;GO:00351…	GO:0003674//molecular_function;GO:0003676//nucleic acid binding;GO:0003723//RNA binding;GO:0003729//mRNA binding;GO:0005198//structural molecule activity;GO:0005488//binding;GO:0008239//dipeptidyl-peptidase activity;GO:0017056//structural constituent of nuclear pore;GO:0097159//organic cyclic compound binding;GO:1901363//heterocyclic compound binding	GO:0000184//nuclear-transcribed mRNA catabolic process, nonsense-mediated decay;GO:0000375//RNA splicing, via transesterification reactions;GO:0000377//RNA splicing, via transesterification reactions with bulged adenosine as nucleophile;GO:0000398//mRNA splicing, via spliceosome;GO:0000956//nuclear-transcribed mRNA catabolic process;GO:0006139//nucleobase-containing compound metabolic process;GO:…	--	Smg4_UPF3	nucl 25, cyto_nucl 17, cyto 7
ncbi_127494622	4393.26513671875	4041.00659179688	3817.4345703125	3990.62939453125	3703.2	3569.96	3216.03662109375	4060.58392333984	3496.39892578125	-0.215817	0.0298786497040345	0.647250269837448	SEPTIN6	XP_051716595.1 taxid=7959 septin-6 isoform X1 [Ctenopharyngodon idella]	Human Diseases;Human Diseases	Infectious disease: bacterial;Infectious disease: bacterial	ko05131//Shigellosis;ko05100//Bacterial invasion of epithelial cells	K16939;K16939	GO:0000775//chromosome, centromeric region;GO:0000776//kinetochore;GO:0000779//condensed chromosome, centromeric region;GO:0000793//condensed chromosome;GO:0005575//cellular_component;GO:0005622//intracellular anatomical structure;GO:0005694//chromosome;GO:0005737//cytoplasm;GO:0005741//mitochondrial outer membrane;GO:0005819//spindle;GO:0005856//cytoskeleton;GO:0005886//plasma membrane;GO:000592…	GO:0000166//nucleotide binding;GO:0001882//nucleoside binding;GO:0001883//purine nucleoside binding;GO:0003674//molecular_function;GO:0003924//GTPase activity;GO:0005488//binding;GO:0005524//ATP binding;GO:0005525//GTP binding;GO:0016887//ATP hydrolysis activity;GO:0017076//purine nucleotide binding;GO:0019001//guanyl nucleotide binding;GO:0032549//ribonucleoside binding;GO:0032550//purine ribonu…	GO:0000003//reproduction;GO:0000278//mitotic cell cycle;GO:0000281//mitotic cytokinesis;GO:0000910//cytokinesis;GO:0007009//plasma membrane organization;GO:0007049//cell cycle;GO:0007276//gamete generation;GO:0007283//spermatogenesis;GO:0008053//mitochondrial fusion;GO:0008150//biological_process;GO:0009987//cellular process;GO:0016032//viral process;GO:0019953//sexual reproduction;GO:0022402//ce…	--	Septin	nucl 15, cyto 12, cysk 4
ncbi_127494627	347.442230224609	323.490173339844	406.300994873047	416.894622802734	426.510009765625	579.241638183594	388.780914306641	373.532005310059	464.84418741862	0.3155153531494	0.161342879215014	0.704215087630422	Ndufa1	XP_051716607.1 taxid=7959 NADH dehydrogenase [ubiquinone] 1 alpha subcomplex subunit 1 [Ctenopharyngodon idella]	Metabolism;Human Diseases;Human Diseases;Human Diseases;Human Diseases;Human Diseases;Human Diseases;Human Diseases;Human Diseases;Organismal Systems;Organismal Systems;Human Diseases;Metabolism	Global and overview maps;Neurodegenerative disease;Neurodegenerative disease;Neurodegenerative disease;Neurodegenerative disease;Neurodegenerative disease;Neurodegenerative disease;Cardiovascular disease;Cancer: overview;Environmental adaptation;Nervous system;Endocrine and metabolic disease;Energy metabolism	ko01100//Metabolic pathways;ko05022//Pathways of neurodegeneration - multiple diseases;ko05014//Amyotrophic lateral sclerosis;ko05010//Alzheimer disease;ko05016//Huntington disease;ko05020//Prion disease;ko05012//Parkinson disease;ko05415//Diabetic cardiomyopathy;ko05208//Chemical carcinogenesis - reactive oxygen species;ko04714//Thermogenesis;ko04723//Retrograde endocannabinoid signaling;ko04932…	K03945;K03945;K03945;K03945;K03945;K03945;K03945;K03945;K03945;K03945;K03945;K03945;K03945	GO:0005575//cellular_component;GO:0005622//intracellular anatomical structure;GO:0005737//cytoplasm;GO:0005739//mitochondrion;GO:0005740//mitochondrial envelope;GO:0005743//mitochondrial inner membrane;GO:0005746//mitochondrial respirasome;GO:0005747//mitochondrial respiratory chain complex I;GO:0005829//cytosol;GO:0016020//membrane;GO:0016021//integral component of membrane;GO:0019866//organelle…	GO:0003674//molecular_function;GO:0003824//catalytic activity;GO:0003954//NADH dehydrogenase activity;GO:0008137//NADH dehydrogenase (ubiquinone) activity;GO:0016491//oxidoreductase activity;GO:0016651//oxidoreductase activity, acting on NAD(P)H;GO:0016655//oxidoreductase activity, acting on NAD(P)H, quinone or similar compound as acceptor;GO:0050136//NADH dehydrogenase (quinone) activity	GO:0006091//generation of precursor metabolites and energy;GO:0006119//oxidative phosphorylation;GO:0006120//mitochondrial electron transport, NADH to ubiquinone;GO:0006139//nucleobase-containing compound metabolic process;GO:0006163//purine nucleotide metabolic process;GO:0006725//cellular aromatic compound metabolic process;GO:0006753//nucleoside phosphate metabolic process;GO:0006793//phosphor…	--	MWFE	extr 20, E.R. 6, mito 5
ncbi_127494628	108.444732666016	114.119369506836	119.849624633789	123.042915344238	118.870803833008	125.271217346191	137.065017700195	116.36416053772	127.069012959798	0.12696547247053	0.127567393911902	0.693289485711624	rpl39	XP_007254489.3 taxid=7994 60S ribosomal protein L39, partial [Astyanax mexicanus]	Human Diseases;Genetic Information Processing	Infectious disease: viral;Translation	ko05171//Coronavirus disease - COVID-19;ko03010//Ribosome	K02924;K02924	GO:0005575//cellular_component;GO:0005622//intracellular anatomical structure;GO:0005737//cytoplasm;GO:0005829//cytosol;GO:0005840//ribosome;GO:0015934//large ribosomal subunit;GO:0022625//cytosolic large ribosomal subunit;GO:0022626//cytosolic ribosome;GO:0032991//protein-containing complex;GO:0043226//organelle;GO:0043228//non-membrane-bounded organelle;GO:0043229//intracellular organelle;GO:00…	GO:0003674//molecular_function;GO:0003676//nucleic acid binding;GO:0003723//RNA binding;GO:0003735//structural constituent of ribosome;GO:0005198//structural molecule activity;GO:0005488//binding;GO:0097159//organic cyclic compound binding;GO:1901363//heterocyclic compound binding	GO:0000003//reproduction;GO:0002181//cytoplasmic translation;GO:0006412//translation;GO:0006518//peptide metabolic process;GO:0006807//nitrogen compound metabolic process;GO:0007276//gamete generation;GO:0007283//spermatogenesis;GO:0008150//biological_process;GO:0008152//metabolic process;GO:0009058//biosynthetic process;GO:0009059//macromolecule biosynthetic process;GO:0009987//cellular process;…	--	Ribosomal_L39	cyto 20, nucl 9
ncbi_127494630	50.249813079834	50.8434066772461	63.6838226318359	67.3668060302734	57.1466331481934	66.5155944824219	62.7896881103516	58.0359621047974	62.1506385803223	0.0988220683229536	0.5007506055748	0.848033285020152	RAB28	XP_051716609.1 taxid=7959 ras-related protein Rab-28 isoform X1 [Ctenopharyngodon idella]	-	-	-	-	GO:0005575//cellular_component;GO:0005622//intracellular anatomical structure;GO:0005737//cytoplasm;GO:0005815//microtubule organizing center;GO:0005856//cytoskeleton;GO:0005886//plasma membrane;GO:0005929//cilium;GO:0005930//axoneme;GO:0015630//microtubule cytoskeleton;GO:0016020//membrane;GO:0031090//organelle membrane;GO:0031253//cell projection membrane;GO:0032838//plasma membrane bounded cel…	GO:0000166//nucleotide binding;GO:0001882//nucleoside binding;GO:0001883//purine nucleoside binding;GO:0003674//molecular_function;GO:0003824//catalytic activity;GO:0003924//GTPase activity;GO:0005488//binding;GO:0005524//ATP binding;GO:0005525//GTP binding;GO:0016462//pyrophosphatase activity;GO:0016787//hydrolase activity;GO:0016817//hydrolase activity, acting on acid anhydrides;GO:0016818//hyd…	GO:0000226//microtubule cytoskeleton organization;GO:0001578//microtubule bundle formation;GO:0003386//amphid sensory organ development;GO:0006576//cellular biogenic amine metabolic process;GO:0006810//transport;GO:0006996//organelle organization;GO:0007010//cytoskeleton organization;GO:0007017//microtubule-based process;GO:0007275//multicellular organism development;GO:0007423//sensory organ dev…	--	Ras	cysk 19, cyto 6, extr 2, golg 2
ncbi_127494631	12173.041015625	19947.966796875	18760.3	16378.4326171875	16566.677734375	13608.5	21611.962890625	16814.9401855469	17262.4	0.0378889531290408	0.880074587357293	0.975486112223528	SNCB	XP_051716611.1 taxid=7959 LOW QUALITY PROTEIN: beta-synuclein [Ctenopharyngodon idella]	-	-	-	-	GO:0005575//cellular_component;GO:0005622//intracellular anatomical structure;GO:0005737//cytoplasm;GO:0005829//cytosol;GO:0016234//inclusion body;GO:0030424//axon;GO:0030426//growth cone;GO:0030427//site of polarized growth;GO:0036477//somatodendritic compartment;GO:0042995//cell projection;GO:0043005//neuron projection;GO:0043025//neuronal cell body;GO:0043195//terminal bouton;GO:0043679//axon …	GO:0003674//molecular_function;GO:0004857//enzyme inhibitor activity;GO:0004859//phospholipase inhibitor activity;GO:0005488//binding;GO:0005507//copper ion binding;GO:0005509//calcium ion binding;GO:0005515//protein binding;GO:0008092//cytoskeletal protein binding;GO:0015631//tubulin binding;GO:0030234//enzyme regulator activity;GO:0043014//alpha-tubulin binding;GO:0043167//ion binding;GO:004316…	GO:0006584//catecholamine metabolic process;GO:0006725//cellular aromatic compound metabolic process;GO:0006807//nitrogen compound metabolic process;GO:0007154//cell communication;GO:0007267//cell-cell signaling;GO:0007268//chemical synaptic transmission;GO:0008150//biological_process;GO:0008152//metabolic process;GO:0009712//catechol-containing compound metabolic process;GO:0009987//cellular pro…	--	Synuclein	cyto 17, nucl 8, mito 5
ncbi_127494636	11.7842483520508	14.6834945678711	27.2792129516602	21.2444324493408	17.6520290374756	61.2749328613281	47.2899131774902	18.7478470802307	42.072291692098	1.16614547193055	0.0986456941905029	0.674539812108446	glra1	XP_048032611.1 taxid=75352 glycine receptor subunit alphaZ1 isoform X1 [Megalobrama amblycephala]	Environmental Information Processing	Signaling molecules and interaction	ko04080//Neuroactive ligand-receptor interaction	K05193	GO:0005575//cellular_component;GO:0005622//intracellular anatomical structure;GO:0005737//cytoplasm;GO:0005783//endoplasmic reticulum;GO:0005886//plasma membrane;GO:0005887//integral component of plasma membrane;GO:0009897//external side of plasma membrane;GO:0009986//cell surface;GO:0012505//endomembrane system;GO:0016020//membrane;GO:0016021//integral component of membrane;GO:0030054//cell junc…	GO:0003674//molecular_function;GO:0004888//transmembrane signaling receptor activity;GO:0005215//transporter activity;GO:0005216//ion channel activity;GO:0005230//extracellular ligand-gated ion channel activity;GO:0005231//excitatory extracellular ligand-gated ion channel activity;GO:0005237//inhibitory extracellular ligand-gated ion channel activity;GO:0005253//anion channel activity;GO:0005254/…	GO:0000003//reproduction;GO:0001101//response to acid chemical;GO:0001508//action potential;GO:0001964//startle response;GO:0002087//regulation of respiratory gaseous exchange by nervous system process;GO:0003008//system process;GO:0003012//muscle system process;GO:0006810//transport;GO:0006811//ion transport;GO:0006820//anion transport;GO:0006821//chloride transport;GO:0006936//muscle contractio…	--	Neur_chan_LBD	plas 25, E.R. 5.5, E.R._mito 3.5
ncbi_127494637	110.352340698242	67.4523162841797	117.991508483887	96.0845642089844	111.283576965332	119.877647399902	124.106430053711	97.9701824188232	118.422551472982	0.27352921112706	0.191661373564179	0.716505657283759	gar1	XP_051716625.1 taxid=7959 H/ACA ribonucleoprotein complex subunit 1 [Ctenopharyngodon idella]	Genetic Information Processing	Translation	ko03008//Ribosome biogenesis in eukaryotes	K11128	GO:0000228//nuclear chromosome;GO:0000781//chromosome, telomeric region;GO:0001650//fibrillar center;GO:0001651//dense fibrillar component;GO:0005575//cellular_component;GO:0005622//intracellular anatomical structure;GO:0005634//nucleus;GO:0005654//nucleoplasm;GO:0005694//chromosome;GO:0005697//telomerase holoenzyme complex;GO:0005730//nucleolus;GO:0005732//sno(s)RNA-containing ribonucleoprotein …	GO:0003674//molecular_function;GO:0003676//nucleic acid binding;GO:0003723//RNA binding;GO:0005488//binding;GO:0005515//protein binding;GO:0030515//snoRNA binding;GO:0034513//box H/ACA snoRNA binding;GO:0042802//identical protein binding;GO:0070034//telomerase RNA binding;GO:0097159//organic cyclic compound binding;GO:1901363//heterocyclic compound binding	GO:0000154//rRNA modification;GO:0000454//snoRNA guided rRNA pseudouridine synthesis;GO:0000723//telomere maintenance;GO:0001522//pseudouridine synthesis;GO:0002376//immune system process;GO:0002520//immune system development;GO:0006139//nucleobase-containing compound metabolic process;GO:0006259//DNA metabolic process;GO:0006278//RNA-dependent DNA biosynthetic process;GO:0006364//rRNA processing…	--	Gar1	cyto 14, cyto_nucl 11, extr 10, nucl 4, mito 4
ncbi_127494638	139.791381835938	99.9892501831055	187.024200439453	189.960494995117	153.991287231445	158.973770141602	244.229156494141	154.191331863403	185.731404622396	0.268496111863531	0.411865122223305	0.825961859428606	--	XP_051716626.1 taxid=7959 LRRN4 C-terminal-like protein [Ctenopharyngodon idella]	-	-	-	-	GO:0005575//cellular_component;GO:0016020//membrane;GO:0016021//integral component of membrane;GO:0031224//intrinsic component of membrane	GO:0005515//protein binding	-	--	--	extr 30
ncbi_127494640	42.8993530273438	102.511688232422	50.128589630127	39.8140563964844	57.2438659667969	40.9899139404297	53.895133972168	58.8384218215942	50.7096379597982	-0.214499	0.668781863266812	0.909448044435511	ATL3	XP_051716629.1 taxid=7959 atlastin-3 [Ctenopharyngodon idella]	-	-	-	-	GO:0005575//cellular_component;GO:0005622//intracellular anatomical structure;GO:0005737//cytoplasm;GO:0005783//endoplasmic reticulum;GO:0005789//endoplasmic reticulum membrane;GO:0012505//endomembrane system;GO:0012511//monolayer-surrounded lipid storage body;GO:0016020//membrane;GO:0016021//integral component of membrane;GO:0031224//intrinsic component of membrane;GO:0031984//organelle subcompa…	GO:0000166//nucleotide binding;GO:0001882//nucleoside binding;GO:0001883//purine nucleoside binding;GO:0003674//molecular_function;GO:0003824//catalytic activity;GO:0003924//GTPase activity;GO:0005488//binding;GO:0005515//protein binding;GO:0005525//GTP binding;GO:0016462//pyrophosphatase activity;GO:0016787//hydrolase activity;GO:0016817//hydrolase activity, acting on acid anhydrides;GO:0016818/…	GO:0006996//organelle organization;GO:0007029//endoplasmic reticulum organization;GO:0007030//Golgi organization;GO:0008150//biological_process;GO:0009987//cellular process;GO:0010256//endomembrane system organization;GO:0010638//positive regulation of organelle organization;GO:0016043//cellular component organization;GO:0022607//cellular component assembly;GO:0033043//regulation of organelle org…	--	GBP	plas 28, cyto 1, mito 1, E.R. 1, golg 1, E.R._mito 1, cyto_mito 1, E.R._golg 1, cyto_golg 1
ncbi_127494647	12109.0439453125	11747.427734375	12366.6923828125	13038.8876953125	12768.7138671875	13092.8	10813.6376953125	12315.5129394531	12225.1	-0.0106363	0.898955841974998	0.978445085489764	Cfl2	XP_051716638.1 taxid=7959 cofilin-1 [Ctenopharyngodon idella]	Cellular Processes;Human Diseases;Organismal Systems;Organismal Systems;Human Diseases	Cell motility;Infectious disease: viral;Development and regeneration;Immune system;Infectious disease: bacterial	ko04810//Regulation of actin cytoskeleton;ko05170//Human immunodeficiency virus 1 infection;ko04360//Axon guidance;ko04666//Fc gamma R-mediated phagocytosis;ko05133//Pertussis	K05765;K05765;K05765;K05765;K05765	GO:0005575//cellular_component;GO:0005622//intracellular anatomical structure;GO:0005634//nucleus;GO:0005737//cytoplasm;GO:0005856//cytoskeleton;GO:0005938//cell cortex;GO:0015629//actin cytoskeleton;GO:0016020//membrane;GO:0016363//nuclear matrix;GO:0030496//midbody;GO:0031974//membrane-enclosed lumen;GO:0031981//nuclear lumen;GO:0034399//nuclear periphery;GO:0043226//organelle;GO:0043227//membr…	GO:0003674//molecular_function;GO:0003779//actin binding;GO:0005488//binding;GO:0005515//protein binding;GO:0008092//cytoskeletal protein binding;GO:0044877//protein-containing complex binding;GO:0051015//actin filament binding	GO:0000910//cytokinesis;GO:0006996//organelle organization;GO:0007010//cytoskeleton organization;GO:0007015//actin filament organization;GO:0007049//cell cycle;GO:0008064//regulation of actin polymerization or depolymerization;GO:0008150//biological_process;GO:0008154//actin polymerization or depolymerization;GO:0009987//cellular process;GO:0010638//positive regulation of organelle organization;G…	--	Cofilin_ADF	cyto 14, cyto_nucl 13, nucl 10, mito 6
ncbi_127494649	91.1266632080078	118.554557800293	120.188461303711	106.996452331543	94.7864456176758	101.678749084473	121.642349243164	109.216533660889	106.035847981771	-0.0426392	0.772262871208138	0.943936600899049	SHTN1	XP_051716640.1 taxid=7959 shootin-1 isoform X1 [Ctenopharyngodon idella]	-	-	-	-	-	-	-	--	--	nucl 26.5, cyto_nucl 16.5, cyto 5.5
ncbi_127494660	10.382493019104	15.3220062255859	12.852249622345	12.852249622345	5.40521907806396	16.2200660705566	5.72853708267212	12.852249622345	9.11794074376424	-0.495241	0.29618891325464	0.774880751150759	ASAH1	XP_051716664.1 taxid=7959 N-acylsphingosine amidohydrolase (acid ceramidase) 1a isoform X1 [Ctenopharyngodon idella]	Metabolism;Environmental Information Processing;Cellular Processes;Metabolism	Global and overview maps;Signal transduction;Transport and catabolism;Lipid metabolism	ko01100//Metabolic pathways;ko04071//Sphingolipid signaling pathway;ko04142//Lysosome;ko00600//Sphingolipid metabolism	K12348;K12348;K12348;K12348	-	-	-	--	NAAA-beta	extr 12, cyto 6, extr_plas 6, cyto_pero 6, mito 4, pero 4, lyso 4
ncbi_127494669	56.178466796875	51.6019096374512	53.9680938720703	61.4158134460449	66.4325180053711	62.9649353027344	56.5563735961914	55.7910709381104	61.984608968099	0.151875787967862	0.133843338914964	0.696016956035659	polr2g	XP_019739798.1 taxid=109280 PREDICTED: DNA-directed RNA polymerase II subunit RPB7 [Hippocampus comes]	Human Diseases;Genetic Information Processing;Genetic Information Processing	Neurodegenerative disease;Replication and repair;Transcription	ko05016//Huntington disease;ko03420//Nucleotide excision repair;ko03020//RNA polymerase	K03015;K03015;K03015	GO:0000428//DNA-directed RNA polymerase complex;GO:0000932//P-body;GO:0005575//cellular_component;GO:0005622//intracellular anatomical structure;GO:0005634//nucleus;GO:0005654//nucleoplasm;GO:0005665//RNA polymerase II, core complex;GO:0005737//cytoplasm;GO:0016591//RNA polymerase II, holoenzyme;GO:0030880//RNA polymerase complex;GO:0031974//membrane-enclosed lumen;GO:0031981//nuclear lumen;GO:00…	GO:0003674//molecular_function;GO:0003676//nucleic acid binding;GO:0003677//DNA binding;GO:0003697//single-stranded DNA binding;GO:0003723//RNA binding;GO:0003727//single-stranded RNA binding;GO:0003824//catalytic activity;GO:0003899//DNA-directed 5'-3' RNA polymerase activity;GO:0005488//binding;GO:0005515//protein binding;GO:0016740//transferase activity;GO:0016772//transferase activity, transf…	GO:0000291//nuclear-transcribed mRNA catabolic process, exonucleolytic;GO:0000375//RNA splicing, via transesterification reactions;GO:0000377//RNA splicing, via transesterification reactions with bulged adenosine as nucleophile;GO:0000398//mRNA splicing, via spliceosome;GO:0000956//nuclear-transcribed mRNA catabolic process;GO:0001172//transcription, RNA-templated;GO:0006139//nucleobase-containin…	--	SHS2_Rpb7-N	cysk 22, cyto 6.5, cyto_nucl 4.5
ncbi_127494671	117.755996704102	106.205741882324	104.429016113281	103.103446960449	120.32445526123	107.213317871094	98.6856079101562	107.873550415039	108.74112701416	0.0115565128342837	0.90045308592174	0.978445085489764	trappc11	XP_051716690.1 taxid=7959 trafficking protein particle complex subunit 11 [Ctenopharyngodon idella]	-	-	-	-	GO:0005575//cellular_component;GO:0005622//intracellular anatomical structure;GO:0005737//cytoplasm;GO:0005794//Golgi apparatus;GO:0005829//cytosol;GO:0012505//endomembrane system;GO:0030008//TRAPP complex;GO:0032991//protein-containing complex;GO:0043226//organelle;GO:0043227//membrane-bounded organelle;GO:0043229//intracellular organelle;GO:0043231//intracellular membrane-bounded organelle;GO:0…	GO:0003674//molecular_function;GO:0005085//guanyl-nucleotide exchange factor activity;GO:0005488//binding;GO:0005515//protein binding;GO:0019899//enzyme binding;GO:0031267//small GTPase binding;GO:0051020//GTPase binding;GO:0098772//molecular function regulator	GO:0001654//eye development;GO:0001889//liver development;GO:0002790//peptide secretion;GO:0003008//system process;GO:0006464//cellular protein modification process;GO:0006486//protein glycosylation;GO:0006487//protein N-linked glycosylation;GO:0006807//nitrogen compound metabolic process;GO:0006810//transport;GO:0006888//endoplasmic reticulum to Golgi vesicle-mediated transport;GO:0006996//organ…	--	Foie-gras_1	cyto 15, cyto_nucl 12.5, nucl 8, mito 5
ncbi_127494674	16.3166484832764	14.705659866333	20.0205020904541	18.4456100463867	19.0875701904297	19.3864822387695	10.9464988708496	17.3721051216125	16.4735171000163	-0.076624	0.75234398978081	0.93597104396215	WFS1	XP_051716695.1 taxid=7959 wolframin isoform X1 [Ctenopharyngodon idella]	Genetic Information Processing	Folding, sorting and degradation	ko04141//Protein processing in endoplasmic reticulum	K14020	-	-	-	--	WSLR	plas 32
ncbi_127494677	17.7613105773926	11.4641847610474	18.4939498901367	20.8379993438721	21.8123474121094	26.6844882965088	34.6144981384277	17.1393611431122	27.7037779490153	0.692769394150055	0.0429893669516999	0.647250269837448	Psd2	XP_051716707.1 taxid=7959 PH and SEC7 domain-containing protein 2 isoform X1 [Ctenopharyngodon idella]	Cellular Processes;Organismal Systems	Transport and catabolism;Development and regeneration	ko04144//Endocytosis;ko04361//Axon regeneration	K12494;K12494	GO:0001726//ruffle;GO:0005575//cellular_component;GO:0005886//plasma membrane;GO:0016020//membrane;GO:0016021//integral component of membrane;GO:0030425//dendrite;GO:0031224//intrinsic component of membrane;GO:0031252//cell leading edge;GO:0031253//cell projection membrane;GO:0031256//leading edge membrane;GO:0032153//cell division site;GO:0032154//cleavage furrow;GO:0032587//ruffle membrane;GO:0…	GO:0003674//molecular_function;GO:0005085//guanyl-nucleotide exchange factor activity;GO:0005488//binding;GO:0005515//protein binding;GO:0005543//phospholipid binding;GO:0008289//lipid binding;GO:0019899//enzyme binding;GO:0043167//ion binding;GO:0043168//anion binding;GO:0051020//GTPase binding;GO:0098772//molecular function regulator	GO:0008150//biological_process;GO:0009966//regulation of signal transduction;GO:0010646//regulation of cell communication;GO:0023051//regulation of signaling;GO:0032012//regulation of ARF protein signal transduction;GO:0046578//regulation of Ras protein signal transduction;GO:0048583//regulation of response to stimulus;GO:0050789//regulation of biological process;GO:0050794//regulation of cellula…	--	Sec7	nucl 23.5, cyto_nucl 16.5, cyto 8.5
ncbi_127494678	448.710540771484	426.473693847656	439.473449707031	502.367706298828	488.769439697266	494.005889892578	415.266326904297	454.25634765625	466.013885498047	0.0368662680871549	0.702002526934794	0.917950591231351	PPP3CA	XP_051716712.1 taxid=7959 serine/threonine-protein phosphatase 2B catalytic subunit beta isoform isoform X1 [Ctenopharyngodon idella]	Human Diseases;Human Diseases;Human Diseases;Human Diseases;Environmental Information Processing;Human Diseases;Human Diseases;Organismal Systems;Human Diseases;Organismal Systems;Environmental Information Processing;Organismal Systems;Environmental Information Processing;Human Diseases;Human Diseases;Organismal Systems;Human Diseases;Organismal Systems;Environmental Information Processing;Cellul…	Neurodegenerative disease;Neurodegenerative disease;Neurodegenerative disease;Neurodegenerative disease;Signal transduction;Infectious disease: viral;Infectious disease: viral;Endocrine system;Cardiovascular disease;Nervous system;Signal transduction;Development and regeneration;Signal transduction;Infectious disease: bacterial;Infectious disease: viral;Nervous system;Infectious disease: viral;En…	ko05022//Pathways of neurodegeneration - multiple diseases;ko05014//Amyotrophic lateral sclerosis;ko05010//Alzheimer disease;ko05020//Prion disease;ko04010//MAPK signaling pathway;ko05163//Human cytomegalovirus infection;ko05170//Human immunodeficiency virus 1 infection;ko04921//Oxytocin signaling pathway;ko05417//Lipid and atherosclerosis;ko04728//Dopaminergic synapse;ko04020//Calcium signaling …	K04348;K04348;K04348;K04348;K04348;K04348;K04348;K04348;K04348;K04348;K04348;K04348;K04348;K04348;K04348;K04348;K04348;K04348;K04348;K04348;K04348;K04348;K04348;K04348;K04348;K04348;K04348;K04348;K04348;K04348;K04348;K04348;K04348	-	GO:0004113//2',3'-cyclic-nucleotide 3'-phosphodiesterase activity;GO:0008803//bis(5'-nucleosyl)-tetraphosphatase (symmetrical) activity;GO:0016787//hydrolase activity;GO:0051731//polynucleotide 5'-hydroxyl-kinase activity	GO:0042245//RNA repair	--	Metallophos	cyto 18.5, cyto_nucl 13, nucl 6.5, pero 3
ncbi_127494679	638.706787109375	645.449157714844	689.684692382812	678.821228027344	618.959106445312	625.722900390625	600.455383300781	663.165466308594	615.04579671224	-0.108675	0.0300385911600911	0.647250269837448	hars	XP_051716718.1 taxid=7959 histidine--tRNA ligase isoform X1 [Ctenopharyngodon idella]	Genetic Information Processing	Translation	ko00970//Aminoacyl-tRNA biosynthesis	K01892	GO:0005575//cellular_component;GO:0005622//intracellular anatomical structure;GO:0005737//cytoplasm;GO:0005739//mitochondrion;GO:0005829//cytosol;GO:0043226//organelle;GO:0043227//membrane-bounded organelle;GO:0043229//intracellular organelle;GO:0043231//intracellular membrane-bounded organelle	GO:0000049//tRNA binding;GO:0000166//nucleotide binding;GO:0003674//molecular_function;GO:0003676//nucleic acid binding;GO:0003723//RNA binding;GO:0003729//mRNA binding;GO:0003824//catalytic activity;GO:0003879//ATP phosphoribosyltransferase activity;GO:0004812//aminoacyl-tRNA ligase activity;GO:0004821//histidine-tRNA ligase activity;GO:0004827//proline-tRNA ligase activity;GO:0004829//threonine…	GO:0000003//reproduction;GO:0000105//histidine biosynthetic process;GO:0000122//negative regulation of transcription by RNA polymerase II;GO:0002119//nematode larval development;GO:0002164//larval development;GO:0002181//cytoplasmic translation;GO:0003006//developmental process involved in reproduction;GO:0006082//organic acid metabolic process;GO:0006139//nucleobase-containing compound metabolic…	--	tRNA-synt_His	mito 26, cyto 3.5, cyto_nucl 3
ncbi_127494681	451.486602783203	408.659912109375	618.34033203125	487.293060302734	614.375244140625	516.740844726562	517.156494140625	491.444976806641	549.424194335938	0.160890543553291	0.378553687417841	0.815918530403297	Ctsf	XP_051716724.1 taxid=7959 cathepsin F [Ctenopharyngodon idella]	Cellular Processes;Cellular Processes	Cell growth and death;Transport and catabolism	ko04210//Apoptosis;ko04142//Lysosome	K01373;K01373	GO:0000323//lytic vacuole;GO:0005575//cellular_component;GO:0005576//extracellular region;GO:0005615//extracellular space;GO:0005622//intracellular anatomical structure;GO:0005737//cytoplasm;GO:0005764//lysosome;GO:0005773//vacuole;GO:0005775//vacuolar lumen;GO:0031974//membrane-enclosed lumen;GO:0043202//lysosomal lumen;GO:0043226//organelle;GO:0043227//membrane-bounded organelle;GO:0043229//int…	GO:0003674//molecular_function;GO:0003824//catalytic activity;GO:0004175//endopeptidase activity;GO:0004197//cysteine-type endopeptidase activity;GO:0004857//enzyme inhibitor activity;GO:0004866//endopeptidase inhibitor activity;GO:0004869//cysteine-type endopeptidase inhibitor activity;GO:0008233//peptidase activity;GO:0008234//cysteine-type peptidase activity;GO:0016787//hydrolase activity;GO:0…	GO:0002376//immune system process;GO:0002478//antigen processing and presentation of exogenous peptide antigen;GO:0002495//antigen processing and presentation of peptide antigen via MHC class II;GO:0002504//antigen processing and presentation of peptide or polysaccharide antigen via MHC class II;GO:0006508//proteolysis;GO:0006807//nitrogen compound metabolic process;GO:0008150//biological_process…	--	Cystatin	extr 22, E.R. 6, pero 3, E.R._mito 3, E.R._golg 3
ncbi_127494693	923.530334472656	1005.94653320312	477.534118652344	685.113403320312	596.822387695312	439.878051757812	528.188293457031	773.031097412109	521.629577636719	-0.567501	0.147130105083321	0.704215087630422	UBE2D2	NP_001187535.1 taxid=7998 ubiquitin-conjugating enzyme E2 D2 [Ictalurus punctatus]	Human Diseases;Genetic Information Processing;Genetic Information Processing;Environmental Information Processing;Genetic Information Processing;Organismal Systems	Infectious disease: bacterial;Folding, sorting and degradation;Folding, sorting and degradation;Signal transduction;Chromosome;Immune system	ko05131//Shigellosis;ko04141//Protein processing in endoplasmic reticulum;ko04120//Ubiquitin mediated proteolysis;ko04013//MAPK signaling pathway - fly;ko03083//Polycomb repressive complex;ko04624//Toll and Imd signaling pathway	K06689;K06689;K06689;K06689;K06689;K06689	GO:0000151//ubiquitin ligase complex;GO:0005575//cellular_component;GO:0005622//intracellular anatomical structure;GO:0005634//nucleus;GO:0005654//nucleoplasm;GO:0005737//cytoplasm;GO:0005829//cytosol;GO:0031974//membrane-enclosed lumen;GO:0031981//nuclear lumen;GO:0032991//protein-containing complex;GO:0043226//organelle;GO:0043227//membrane-bounded organelle;GO:0043229//intracellular organelle;…	GO:0000166//nucleotide binding;GO:0003674//molecular_function;GO:0003824//catalytic activity;GO:0004842//ubiquitin-protein transferase activity;GO:0005488//binding;GO:0005515//protein binding;GO:0005524//ATP binding;GO:0016740//transferase activity;GO:0017076//purine nucleotide binding;GO:0019787//ubiquitin-like protein transferase activity;GO:0030554//adenyl nucleotide binding;GO:0032553//ribonu…	GO:0000209//protein polyubiquitination;GO:0006464//cellular protein modification process;GO:0006508//proteolysis;GO:0006511//ubiquitin-dependent protein catabolic process;GO:0006605//protein targeting;GO:0006625//protein targeting to peroxisome;GO:0006807//nitrogen compound metabolic process;GO:0006810//transport;GO:0006886//intracellular protein transport;GO:0006996//organelle organization;GO:00…	--	UQ_con	cyto 15.5, cyto_nucl 15, extr 8, nucl 5.5
ncbi_127494698	67.9018020629883	45.3286743164062	74.599739074707	63.1052513122559	76.7746810913086	73.3633117675781	80.1058959960938	62.7338666915894	76.7479629516602	0.29088397094452	0.123984420823089	0.693289485711624	ATRX	XP_051716756.1 taxid=7959 transcriptional regulator ATRX isoform X1 [Ctenopharyngodon idella]	Cellular Processes	Cell growth and death	ko04110//Cell cycle	K10779	GO:0000228//nuclear chromosome;GO:0000775//chromosome, centromeric region;GO:0000779//condensed chromosome, centromeric region;GO:0000781//chromosome, telomeric region;GO:0000785//chromatin;GO:0000792//heterochromatin;GO:0000793//condensed chromosome;GO:0000794//condensed nuclear chromosome;GO:0001674//female germ cell nucleus;GO:0005575//cellular_component;GO:0005622//intracellular anatomical st…	GO:0000166//nucleotide binding;GO:0000981//DNA-binding transcription factor activity, RNA polymerase II-specific;GO:0003674//molecular_function;GO:0003676//nucleic acid binding;GO:0003677//DNA binding;GO:0003678//DNA helicase activity;GO:0003682//chromatin binding;GO:0003700//DNA-binding transcription factor activity;GO:0003824//catalytic activity;GO:0004386//helicase activity;GO:0005488//binding…	GO:0000003//reproduction;GO:0000122//negative regulation of transcription by RNA polymerase II;GO:0000212//meiotic spindle organization;GO:0000226//microtubule cytoskeleton organization;GO:0000902//cell morphogenesis;GO:0000904//cell morphogenesis involved in differentiation;GO:0001932//regulation of protein phosphorylation;GO:0002009//morphogenesis of an epithelium;GO:0002064//epithelial cell de…	--	ADD_ATRX	nucl 27.5, cyto_nucl 16.5
ncbi_127494702	74.9790802001953	60.8698616027832	84.4275131225586	68.0604553222656	100.300964355469	69.0690994262695	77.1909790039062	72.0842275619507	82.1870142618815	0.189226838629608	0.351086875056638	0.805356769319266	THOC2	XP_051716765.1 taxid=7959 THO complex subunit 2 isoform X2 [Ctenopharyngodon idella]	Genetic Information Processing;Genetic Information Processing	Transcription;Translation	ko03040//Spliceosome;ko03013//Nucleocytoplasmic transport	K12879;K12879	GO:0000346//transcription export complex;GO:0000347//THO complex;GO:0000445//THO complex part of transcription export complex;GO:0000446//nucleoplasmic THO complex;GO:0000781//chromosome, telomeric region;GO:0005575//cellular_component;GO:0005622//intracellular anatomical structure;GO:0005634//nucleus;GO:0005654//nucleoplasm;GO:0005694//chromosome;GO:0008023//transcription elongation factor compl…	GO:0003674//molecular_function;GO:0003676//nucleic acid binding;GO:0003677//DNA binding;GO:0003723//RNA binding;GO:0003729//mRNA binding;GO:0005488//binding;GO:0097159//organic cyclic compound binding;GO:1901363//heterocyclic compound binding	GO:0000003//reproduction;GO:0000902//cell morphogenesis;GO:0001701//in utero embryonic development;GO:0001824//blastocyst development;GO:0003006//developmental process involved in reproduction;GO:0006139//nucleobase-containing compound metabolic process;GO:0006259//DNA metabolic process;GO:0006281//DNA repair;GO:0006283//transcription-coupled nucleotide-excision repair;GO:0006289//nucleotide-exci…	--	THOC2_N	nucl 15.5, cyto_nucl 13.5, cyto 10.5, pero 3, cysk 3
ncbi_127494704	221.063415527344	256.462310791016	235.235549926758	216.253570556641	223.114364624023	254.973602294922	202.138031005859	232.253711700439	226.741999308268	-0.03465	0.754807270269946	0.937371753404201	GRIA3	XP_048032168.1 taxid=75352 glutamate receptor 3b isoform X1 [Megalobrama amblycephala]	Human Diseases;Human Diseases;Environmental Information Processing;Human Diseases;Organismal Systems;Organismal Systems;Organismal Systems;Environmental Information Processing;Organismal Systems;Organismal Systems;Human Diseases;Human Diseases;Human Diseases	Neurodegenerative disease;Neurodegenerative disease;Signal transduction;Neurodegenerative disease;Nervous system;Nervous system;Nervous system;Signaling molecules and interaction;Environmental adaptation;Nervous system;Substance dependence;Cancer: overview;Substance dependence	ko05022//Pathways of neurodegeneration - multiple diseases;ko05016//Huntington disease;ko04024//cAMP signaling pathway;ko05017//Spinocerebellar ataxia;ko04723//Retrograde endocannabinoid signaling;ko04728//Dopaminergic synapse;ko04724//Glutamatergic synapse;ko04080//Neuroactive ligand-receptor interaction;ko04713//Circadian entrainment;ko04730//Long-term depression;ko05031//Amphetamine addiction;…	K05199;K05199;K05199;K05199;K05199;K05199;K05199;K05199;K05199;K05199;K05199;K05199;K05199	GO:0016020//membrane;GO:0030288//outer membrane-bounded periplasmic space	GO:0015276//ligand-gated ion channel activity;GO:0033286//ATPase-coupled ectoine transmembrane transporter activity;GO:0033288//ATPase-coupled hydroxyectoine transmembrane transporter activity;GO:0033294//ectoine binding;GO:0033295//hydroxyectoine binding;GO:0140359//ABC-type transporter activity	GO:0033308//hydroxyectoine transport;GO:0051470//ectoine transport;GO:0071705//nitrogen compound transport	--	ANF_receptor	plas 22, pero 5, E.R. 3
ncbi_127494707	120.470085144043	123.304054260254	135.819931030273	121.596694946289	145.890731811523	141.874694824219	122.540420532227	125.297691345215	136.768615722656	0.126377380416435	0.179496989101208	0.706984084862592	abcb7	XP_051716782.1 taxid=7959 iron-sulfur clusters transporter ABCB7, mitochondrial isoform X1 [Ctenopharyngodon idella]	Environmental Information Processing	Membrane transport	ko02010//ABC transporters	K05662	GO:0005575//cellular_component;GO:0005622//intracellular anatomical structure;GO:0005737//cytoplasm;GO:0005739//mitochondrion;GO:0005740//mitochondrial envelope;GO:0005743//mitochondrial inner membrane;GO:0005886//plasma membrane;GO:0009276//Gram-negative-bacterium-type cell wall;GO:0009380//excinuclease repair complex;GO:0009507//chloroplast;GO:0009526//plastid envelope;GO:0009536//plastid;GO:00…	GO:0000166//nucleotide binding;GO:0003674//molecular_function;GO:0003677//DNA binding;GO:0003824//catalytic activity;GO:0005215//transporter activity;GO:0005260//intracellularly ATP-gated chloride channel activity;GO:0005319//lipid transporter activity;GO:0005488//binding;GO:0005515//protein binding;GO:0005524//ATP binding;GO:0008233//peptidase activity;GO:0008234//cysteine-type peptidase activit…	GO:0000041//transition metal ion transport;GO:0000910//cytokinesis;GO:0006139//nucleobase-containing compound metabolic process;GO:0006289//nucleotide-excision repair;GO:0006508//proteolysis;GO:0006725//cellular aromatic compound metabolic process;GO:0006777//Mo-molybdopterin cofactor biosynthetic process;GO:0006790//sulfur compound metabolic process;GO:0006793//phosphorus metabolic process;GO:00…	--	ABC_membrane	mito 11.5, extr 9, cyto_mito 6.5, plas 4, lyso 2, golg 2, cysk_plas 2
ncbi_127494710	948.642944335938	2062.31005859375	969.521	864.195	953.541809082031	1071.57299804688	1124.70532226562	1211.16744995117	1049.94004313151	-0.206091	0.654807590220702	0.903328261534557	pls3	XP_051716787.1 taxid=7959 plastin-3 isoform X1 [Ctenopharyngodon idella]	-	-	-	-	GO:0005575//cellular_component;GO:0005622//intracellular anatomical structure;GO:0005737//cytoplasm;GO:0005829//cytosol;GO:0005856//cytoskeleton;GO:0005884//actin filament;GO:0005886//plasma membrane;GO:0015629//actin cytoskeleton;GO:0016020//membrane;GO:0032420//stereocilium;GO:0032421//stereocilium bundle;GO:0032432//actin filament bundle;GO:0042995//cell projection;GO:0043005//neuron projectio…	GO:0003674//molecular_function;GO:0003779//actin binding;GO:0005488//binding;GO:0005509//calcium ion binding;GO:0005515//protein binding;GO:0008092//cytoskeletal protein binding;GO:0043167//ion binding;GO:0043169//cation binding;GO:0044877//protein-containing complex binding;GO:0046872//metal ion binding;GO:0051015//actin filament binding	GO:0001501//skeletal system development;GO:0002065//columnar/cuboidal epithelial cell differentiation;GO:0006996//organelle organization;GO:0007010//cytoskeleton organization;GO:0007015//actin filament organization;GO:0007275//multicellular organism development;GO:0007399//nervous system development;GO:0007423//sensory organ development;GO:0008150//biological_process;GO:0008544//epidermis develop…	--	EF-hand_7	cyto 25, cyto_nucl 15.5, nucl 4
ncbi_127494713	76.8231887817383	111.566177368164	88.0592727661133	69.9319152832031	108.985008239746	115.276084899902	152.663955688477	86.5951385498047	125.641682942708	0.536957233361559	0.0554081620357534	0.647250269837448	NUP62	XP_051716798.1 taxid=7959 nucleoporin 62 like [Ctenopharyngodon idella]	Human Diseases;Genetic Information Processing	Neurodegenerative disease;Translation	ko05014//Amyotrophic lateral sclerosis;ko03013//Nucleocytoplasmic transport	K14306;K14306	GO:0000785//chromatin;GO:0000922//spindle pole;GO:0005575//cellular_component;GO:0005622//intracellular anatomical structure;GO:0005634//nucleus;GO:0005635//nuclear envelope;GO:0005642//annulate lamellae;GO:0005643//nuclear pore;GO:0005681//spliceosomal complex;GO:0005694//chromosome;GO:0005737//cytoplasm;GO:0005813//centrosome;GO:0005815//microtubule organizing center;GO:0005819//spindle;GO:0005…	GO:0003674//molecular_function;GO:0003676//nucleic acid binding;GO:0003677//DNA binding;GO:0003682//chromatin binding;GO:0005102//signaling receptor binding;GO:0005198//structural molecule activity;GO:0005488//binding;GO:0005515//protein binding;GO:0005524//ATP binding;GO:0005543//phospholipid binding;GO:0008092//cytoskeletal protein binding;GO:0008134//transcription factor binding;GO:0008289//li…	GO:0000003//reproduction;GO:0000054//ribosomal subunit export from nucleus;GO:0000055//ribosomal large subunit export from nucleus;GO:0000056//ribosomal small subunit export from nucleus;GO:0000070//mitotic sister chromatid segregation;GO:0000132//establishment of mitotic spindle orientation;GO:0000226//microtubule cytoskeleton organization;GO:0000278//mitotic cell cycle;GO:0000280//nuclear divis…	--	Nsp1_C	nucl 13.5, cyto_nucl 12, cyto 9.5, mito 9
ncbi_127494717	52.0975608825684	75.9249649047852	50.7674942016602	46.9145851135254	49.922779083252	66.353630065918	67.0138549804688	56.4261512756348	61.0967547098796	0.114731800767418	0.629436427079934	0.894577657444133	magt1	XP_051716804.1 taxid=7959 magnesium transporter protein 1 [Ctenopharyngodon idella]	Genetic Information Processing;Metabolism;Metabolism	Folding, sorting and degradation;Glycan biosynthesis and metabolism;Glycan biosynthesis and metabolism	ko04141//Protein processing in endoplasmic reticulum;ko00510//N-Glycan biosynthesis;ko00513//Various types of N-glycan biosynthesis	K19478;K19478;K19478	GO:0000323//lytic vacuole;GO:0005575//cellular_component;GO:0005622//intracellular anatomical structure;GO:0005737//cytoplasm;GO:0005764//lysosome;GO:0005765//lysosomal membrane;GO:0005766//primary lysosome;GO:0005773//vacuole;GO:0005774//vacuolar membrane;GO:0005783//endoplasmic reticulum;GO:0005789//endoplasmic reticulum membrane;GO:0005886//plasma membrane;GO:0005887//integral component of pla…	GO:0003674//molecular_function;GO:0003756//protein disulfide isomerase activity;GO:0005215//transporter activity;GO:0008324//cation transmembrane transporter activity;GO:0015075//ion transmembrane transporter activity;GO:0015095//magnesium ion transmembrane transporter activity;GO:0015318//inorganic molecular entity transmembrane transporter activity;GO:0022857//transmembrane transporter activity…	GO:0001775//cell activation;GO:0002252//immune effector process;GO:0002263//cell activation involved in immune response;GO:0002274//myeloid leukocyte activation;GO:0002275//myeloid cell activation involved in immune response;GO:0002283//neutrophil activation involved in immune response;GO:0002366//leukocyte activation involved in immune response;GO:0002376//immune system process;GO:0002443//leuko…	--	OST3_OST6	plas 24, E.R. 5
ncbi_127494719	65.3904190063477	112.622230529785	49.5413360595703	32.9894409179688	39.8606376647949	45.993537902832	41.857349395752	65.135856628418	42.5705083211263	-0.613598	0.318050375461087	0.784574879903153	gatd3	XP_051716808.1 taxid=7959 glutamine amidotransferase-like class 1 domain-containing protein 3, mitochondrial [Ctenopharyngodon idella]	-	-	-	-	-	GO:0008234//cysteine-type peptidase activity	GO:0006508//proteolysis	--	DJ-1_PfpI	mito 14, cyto 9, extr 8
ncbi_127494722	94.9155426025391	123.796501159668	153.184478759766	122.788955688477	109.451232910156	114.750953674316	90.5380325317383	123.671369552612	104.91340637207	-0.237313	0.276490231173376	0.76622990545052	glod5	XP_051716810.1 taxid=7959 glyoxalase domain-containing protein 5 [Ctenopharyngodon idella]	-	-	-	-	-	GO:0004462//lactoylglutathione lyase activity;GO:0005506//iron ion binding;GO:0008198//ferrous iron binding;GO:0008687//3,4-dihydroxyphenylacetate 2,3-dioxygenase activity;GO:0018577//catechol 2,3-dioxygenase activity;GO:0046872//metal ion binding;GO:0051213//dioxygenase activity	GO:0009712//catechol-containing compound metabolic process;GO:0042178//xenobiotic catabolic process;GO:0051596//methylglyoxal catabolic process	--	Glyoxalase	mito 31
ncbi_127494734	10.0427179336548	24.6638240814209	25.6471118927002	15.2210845947266	15.2216300964355	16.4429054260254	28.2638397216797	18.8936846256256	19.9761250813802	0.0803726779382583	0.855835948366535	0.969444222508248	Bbs7	XP_051716823.1 taxid=7959 Bardet-Biedl syndrome 7 protein [Ctenopharyngodon idella]	-	-	-	-	-	-	-	--	--	cyto 18, cyto_nucl 13.5, nucl 7, mito 2, E.R. 2, E.R._mito 2
ncbi_127494735	283.448669433594	411.507873535156	218.66845703125	219.858	262.733978271484	328.152740478516	239.762084960938	283.370849609375	276.882934570312	-0.0334152	0.915303059046761	0.982517799177156	KCTD12	XP_051716824.1 taxid=7959 BTB/POZ domain-containing protein KCTD12b [Ctenopharyngodon idella]	-	-	-	-	-	-	GO:0051260//protein homooligomerization	--	BTB_2	cyto 13, cysk 10, nucl 4, extr 2
ncbi_127494736	371.439880371094	261.101379394531	262.239044189453	325.075012207031	319.210266113281	316.206878662109	240.610107421875	304.963829040527	292.009084065755	-0.0626249	0.748602173272164	0.935799044836934	them6	XP_051716827.1 taxid=7959 protein THEM6 [Ctenopharyngodon idella]	-	-	-	-	GO:0005575//cellular_component;GO:0005576//extracellular region;GO:0005737//cytoplasm	GO:0047617//acyl-CoA hydrolase activity	-	--	4HBT_2	extr 27, nucl 4
ncbi_127494738	102.611389160156	106.604583740234	113.149070739746	101.167007446289	103.981224060059	104.582244873047	123.346015930176	105.883012771606	110.636494954427	0.0633562060319298	0.477410088751641	0.840323211405292	DIAPH2	XP_051716825.1 taxid=7959 protein diaphanous homolog 2 isoform X1 [Ctenopharyngodon idella]	Cellular Processes;Cellular Processes	Cell motility;Cell motility	ko04810//Regulation of actin cytoskeleton;ko04820//Cytoskeleton in muscle cells	K05741;K05741	GO:0005575//cellular_component;GO:0005622//intracellular anatomical structure;GO:0005634//nucleus;GO:0005730//nucleolus;GO:0005737//cytoplasm;GO:0005768//endosome;GO:0005769//early endosome;GO:0005783//endoplasmic reticulum;GO:0005829//cytosol;GO:0012505//endomembrane system;GO:0019028//viral capsid;GO:0019031//viral envelope;GO:0031410//cytoplasmic vesicle;GO:0031974//membrane-enclosed lumen;GO:…	GO:0003674//molecular_function;GO:0003779//actin binding;GO:0005102//signaling receptor binding;GO:0005198//structural molecule activity;GO:0005488//binding;GO:0005515//protein binding;GO:0008092//cytoskeletal protein binding;GO:0019899//enzyme binding;GO:0031267//small GTPase binding;GO:0051020//GTPase binding	GO:0000003//reproduction;GO:0003006//developmental process involved in reproduction;GO:0006996//organelle organization;GO:0007010//cytoskeleton organization;GO:0007015//actin filament organization;GO:0007275//multicellular organism development;GO:0007276//gamete generation;GO:0007281//germ cell development;GO:0007292//female gamete generation;GO:0008150//biological_process;GO:0008154//actin polym…	--	Drf_GBD	nucl 18.5, cyto_nucl 15.8333, cyto 12, cyto_mito 6.83333
ncbi_127494745	32.5449562072754	33.1940841674805	25.3750801086426	30.3713734944661	29.6639022827148	257.190795898438	22.7058658599854	30.3713734944661	103.186854680379	1.76447513414662	0.310033478959062	0.778771258202609	pdlim7	XP_051716844.1 taxid=7959 PDZ and LIM domain protein 7 isoform X1 [Ctenopharyngodon idella]	Cellular Processes	Cell motility	ko04820//Cytoskeleton in muscle cells	K19867	GO:0001725//stress fiber;GO:0001726//ruffle;GO:0005575//cellular_component;GO:0005622//intracellular anatomical structure;GO:0005634//nucleus;GO:0005737//cytoplasm;GO:0005829//cytosol;GO:0005856//cytoskeleton;GO:0005884//actin filament;GO:0005911//cell-cell junction;GO:0005912//adherens junction;GO:0005925//focal adhesion;GO:0005938//cell cortex;GO:0015629//actin cytoskeleton;GO:0030016//myofibri…	GO:0003674//molecular_function;GO:0004252//serine-type endopeptidase activity;GO:0005488//binding;GO:0005515//protein binding;GO:0008134//transcription factor binding;GO:0043167//ion binding;GO:0043169//cation binding;GO:0046872//metal ion binding	GO:0000902//cell morphogenesis;GO:0000904//cell morphogenesis involved in differentiation;GO:0001503//ossification;GO:0006355//regulation of transcription, DNA-templated;GO:0006508//proteolysis;GO:0006810//transport;GO:0006897//endocytosis;GO:0006898//receptor-mediated endocytosis;GO:0006913//nucleocytoplasmic transport;GO:0006928//movement of cell or subcellular component;GO:0006935//chemotaxis;…	--	PDZ	nucl 30.5, cyto_nucl 16.5
ncbi_127494747	99.6183013916016	238.148941040039	183.826034545898	138.068969726562	166.701934814453	151.091644287109	320.444152832031	164.915561676025	212.745910644531	0.367403860974465	0.442541888824156	0.828192828822879	CLTB	XP_051716850.1 taxid=7959 clathrin light chain B isoform X1 [Ctenopharyngodon idella]	Human Diseases;Cellular Processes;Cellular Processes;Human Diseases;Organismal Systems;Organismal Systems	Neurodegenerative disease;Transport and catabolism;Transport and catabolism;Infectious disease: bacterial;Nervous system;Excretory system	ko05016//Huntington disease;ko04144//Endocytosis;ko04142//Lysosome;ko05100//Bacterial invasion of epithelial cells;ko04721//Synaptic vesicle cycle;ko04961//Endocrine and other factor-regulated calcium reabsorption	K04645;K04645;K04645;K04645;K04645;K04645	GO:0005575//cellular_component;GO:0005622//intracellular anatomical structure;GO:0005737//cytoplasm;GO:0005794//Golgi apparatus;GO:0005798//Golgi-associated vesicle;GO:0005802//trans-Golgi network;GO:0005829//cytosol;GO:0005886//plasma membrane;GO:0005905//clathrin-coated pit;GO:0005929//cilium;GO:0012505//endomembrane system;GO:0012506//vesicle membrane;GO:0012510//trans-Golgi network transport …	GO:0003674//molecular_function;GO:0005198//structural molecule activity;GO:0005215//transporter activity;GO:0005326//neurotransmitter transmembrane transporter activity;GO:0005488//binding;GO:0005515//protein binding;GO:0030276//clathrin binding;GO:0032050//clathrin heavy chain binding;GO:0033218//amide binding;GO:0042277//peptide binding	GO:0001505//regulation of neurotransmitter levels;GO:0006810//transport;GO:0006836//neurotransmitter transport;GO:0006886//intracellular protein transport;GO:0006897//endocytosis;GO:0006898//receptor-mediated endocytosis;GO:0006900//vesicle budding from membrane;GO:0006901//vesicle coating;GO:0006996//organelle organization;GO:0007154//cell communication;GO:0007267//cell-cell signaling;GO:0007268…	--	Clathrin_lg_ch	cyto 19, cyto_nucl 16, nucl 7, extr 5
ncbi_127494752	2613.6572265625	2528.23608398438	2656.62353515625	2648.15893554688	2552.65942382812	2877.48754882812	2289.48461914062	2611.6689453125	2573.21053059896	-0.0214025	0.80332603812666	0.954878027068712	IMMT	XP_051716858.1 taxid=7959 MICOS complex subunit MIC60 isoform X1 [Ctenopharyngodon idella]	-	-	-	-	GO:0005575//cellular_component;GO:0005622//intracellular anatomical structure;GO:0005737//cytoplasm;GO:0005739//mitochondrion;GO:0005740//mitochondrial envelope;GO:0005743//mitochondrial inner membrane;GO:0016020//membrane;GO:0016021//integral component of membrane;GO:0019866//organelle inner membrane;GO:0031090//organelle membrane;GO:0031224//intrinsic component of membrane;GO:0031300//intrinsic…	GO:0003674//molecular_function	GO:0006873//cellular ion homeostasis;GO:0006874//cellular calcium ion homeostasis;GO:0006875//cellular metal ion homeostasis;GO:0006950//response to stress;GO:0006996//organelle organization;GO:0007005//mitochondrion organization;GO:0007006//mitochondrial membrane organization;GO:0007007//inner mitochondrial membrane organization;GO:0008150//biological_process;GO:0009266//response to temperature …	--	Mitofilin	mito 29
ncbi_127494753	126.266098022461	124.178688049316	103.865020751953	102.280883789062	122.417694091797	119.216049194336	81.7242813110352	114.147672653198	107.786008199056	-0.0827315	0.652790174399001	0.902491948844857	ptcd3	XP_051716861.1 taxid=7959 pentatricopeptide repeat domain-containing protein 3, mitochondrial [Ctenopharyngodon idella]	-	-	-	-	GO:0005575//cellular_component;GO:0005622//intracellular anatomical structure;GO:0005634//nucleus;GO:0005654//nucleoplasm;GO:0005737//cytoplasm;GO:0005739//mitochondrion;GO:0005740//mitochondrial envelope;GO:0005743//mitochondrial inner membrane;GO:0005829//cytosol;GO:0005840//ribosome;GO:0005886//plasma membrane;GO:0016020//membrane;GO:0019866//organelle inner membrane;GO:0031090//organelle memb…	GO:0003674//molecular_function;GO:0003676//nucleic acid binding;GO:0003723//RNA binding;GO:0005488//binding;GO:0019843//rRNA binding;GO:0043021//ribonucleoprotein complex binding;GO:0043024//ribosomal small subunit binding;GO:0044877//protein-containing complex binding;GO:0097159//organic cyclic compound binding;GO:1901363//heterocyclic compound binding	GO:0006412//translation;GO:0006414//translational elongation;GO:0006415//translational termination;GO:0006417//regulation of translation;GO:0006518//peptide metabolic process;GO:0006807//nitrogen compound metabolic process;GO:0008150//biological_process;GO:0008152//metabolic process;GO:0009058//biosynthetic process;GO:0009059//macromolecule biosynthetic process;GO:0009889//regulation of biosynthe…	--	Rib_mS39_PPR	nucl 15, mito 13, cyto 4
ncbi_127494755	328.617309570312	287.937225341797	333.640686035156	349.210510253906	450.580017089844	392.385955810547	306.258880615234	324.851432800293	383.074951171875	0.237846624289302	0.189207500334082	0.716505657283759	PRPF19	XP_051716863.1 taxid=7959 pre-mRNA-processing factor 19 [Ctenopharyngodon idella]	Genetic Information Processing;Genetic Information Processing	Transcription;Folding, sorting and degradation	ko03040//Spliceosome;ko04120//Ubiquitin mediated proteolysis	K10599;K10599	GO:0000228//nuclear chromosome;GO:0000974//Prp19 complex;GO:0005575//cellular_component;GO:0005622//intracellular anatomical structure;GO:0005634//nucleus;GO:0005654//nucleoplasm;GO:0005657//replication fork;GO:0005662//DNA replication factor A complex;GO:0005681//spliceosomal complex;GO:0005684//U2-type spliceosomal complex;GO:0005694//chromosome;GO:0005737//cytoplasm;GO:0005739//mitochondrion;G…	GO:0003674//molecular_function;GO:0003824//catalytic activity;GO:0004842//ubiquitin-protein transferase activity;GO:0005488//binding;GO:0005515//protein binding;GO:0008017//microtubule binding;GO:0008270//zinc ion binding;GO:0016740//transferase activity;GO:0019787//ubiquitin-like protein transferase activity;GO:0034450//ubiquitin-ubiquitin ligase activity;GO:0042802//identical protein binding;GO…	GO:0000075//cell cycle checkpoint signaling;GO:0000077//DNA damage checkpoint signaling;GO:0000209//protein polyubiquitination;GO:0000244//spliceosomal tri-snRNP complex assembly;GO:0000245//spliceosomal complex assembly;GO:0000349//generation of catalytic spliceosome for first transesterification step;GO:0000375//RNA splicing, via transesterification reactions;GO:0000377//RNA splicing, via trans…	--	U-box	cyto_nucl 16.5, cyto 16, nucl 13
ncbi_127494763	95.9982528686523	132.17936706543	97.3368072509766	114.928245544434	97.2991027832031	116.51806640625	80.5957565307617	110.110668182373	98.1376419067383	-0.166076	0.409638364954829	0.825961859428606	Gdpd2	XP_051716875.1 taxid=7959 glycerophosphoinositol inositolphosphodiesterase GDPD2 [Ctenopharyngodon idella]	-	-	-	-	GO:0005575//cellular_component;GO:0005622//intracellular anatomical structure;GO:0005737//cytoplasm;GO:0005856//cytoskeleton;GO:0005884//actin filament;GO:0005886//plasma membrane;GO:0015629//actin cytoskeleton;GO:0016020//membrane;GO:0016021//integral component of membrane;GO:0030027//lamellipodium;GO:0031224//intrinsic component of membrane;GO:0031252//cell leading edge;GO:0042995//cell project…	GO:0000166//nucleotide binding;GO:0003674//molecular_function;GO:0003824//catalytic activity;GO:0004812//aminoacyl-tRNA ligase activity;GO:0005488//binding;GO:0005524//ATP binding;GO:0008081//phosphoric diester hydrolase activity;GO:0008889//glycerophosphodiester phosphodiesterase activity;GO:0016787//hydrolase activity;GO:0016788//hydrolase activity, acting on ester bonds;GO:0042578//phosphoric …	GO:0006418//tRNA aminoacylation for protein translation;GO:0006629//lipid metabolic process;GO:0006996//organelle organization;GO:0007010//cytoskeleton organization;GO:0007015//actin filament organization;GO:0008150//biological_process;GO:0008152//metabolic process;GO:0009987//cellular process;GO:0016043//cellular component organization;GO:0030029//actin filament-based process;GO:0030036//actin c…	--	GDPD	plas 30
ncbi_127494775	49.6570510864258	43.3020896911621	48.1176605224609	39.4022445678711	44.9518508911133	47.9705772399902	53.9361114501953	45.1198	48.9528465270996	0.11763331188687	0.328251694594813	0.789202041084227	pdgfrb	XP_051716886.1 taxid=7959 platelet-derived growth factor receptor beta [Ctenopharyngodon idella]	Human Diseases;Cellular Processes;Human Diseases;Environmental Information Processing;Environmental Information Processing;Cellular Processes;Environmental Information Processing;Environmental Information Processing;Environmental Information Processing;Environmental Information Processing;Human Diseases;Human Diseases;Cellular Processes;Human Diseases;Human Diseases;Human Diseases;Human Diseases;…	Cancer: overview;Cell motility;Infectious disease: viral;Signal transduction;Signal transduction;Cellular community - eukaryotes;Signal transduction;Signal transduction;Signal transduction;Signal transduction;Cancer: overview;Cancer: overview;Cellular community - eukaryotes;Cancer: overview;Cancer: specific types;Drug resistance: antineoplastic;Cancer: specific types;Signal transduction;Cancer: s…	ko05200//Pathways in cancer;ko04810//Regulation of actin cytoskeleton;ko05165//Human papillomavirus infection;ko04151//PI3K-Akt signaling pathway;ko04010//MAPK signaling pathway;ko04510//Focal adhesion;ko04014//Ras signaling pathway;ko04015//Rap1 signaling pathway;ko04020//Calcium signaling pathway;ko04072//Phospholipase D signaling pathway;ko05231//Choline metabolism in cancer;ko05206//MicroRNAs…	K05089;K05089;K05089;K05089;K05089;K05089;K05089;K05089;K05089;K05089;K05089;K05089;K05089;K05089;K05089;K05089;K05089;K05089;K05089	GO:0000323//lytic vacuole;GO:0005575//cellular_component;GO:0005622//intracellular anatomical structure;GO:0005634//nucleus;GO:0005737//cytoplasm;GO:0005764//lysosome;GO:0005773//vacuole;GO:0005775//vacuolar lumen;GO:0005794//Golgi apparatus;GO:0005886//plasma membrane;GO:0009986//cell surface;GO:0012505//endomembrane system;GO:0016020//membrane;GO:0016021//integral component of membrane;GO:00163…	GO:0000166//nucleotide binding;GO:0003674//molecular_function;GO:0003824//catalytic activity;GO:0004672//protein kinase activity;GO:0004674//protein serine/threonine kinase activity;GO:0004713//protein tyrosine kinase activity;GO:0004714//transmembrane receptor protein tyrosine kinase activity;GO:0004888//transmembrane signaling receptor activity;GO:0004930//G protein-coupled receptor activity;GO…	GO:0000003//reproduction;GO:0000165//MAPK cascade;GO:0000302//response to reactive oxygen species;GO:0001101//response to acid chemical;GO:0001501//skeletal system development;GO:0001525//angiogenesis;GO:0001568//blood vessel development;GO:0001570//vasculogenesis;GO:0001654//eye development;GO:0001655//urogenital system development;GO:0001656//metanephros development;GO:0001701//in utero embryon…	--	I-set	plas 12, extr_plas 10.5, extr 7, pero 7, mito 2, lyso 2
ncbi_127494778	11.3610153198242	107.750801086426	64.3602447509766	54.4403915405273	61.3787498474121	77.9819869995117	107.277671813965	59.4781131744385	82.2128028869629	0.467004198853142	0.421175742017901	0.827283399251785	CD74	XP_051716891.1 taxid=7959 CD74 molecule, major histocompatibility complex, class II invariant chain a [Ctenopharyngodon idella]	Human Diseases;Human Diseases;Organismal Systems	Infectious disease: viral;Infectious disease: bacterial;Immune system	ko05168//Herpes simplex virus 1 infection;ko05152//Tuberculosis;ko04612//Antigen processing and presentation	K06505;K06505;K06505	GO:0000139//Golgi membrane;GO:0000323//lytic vacuole;GO:0005575//cellular_component;GO:0005622//intracellular anatomical structure;GO:0005737//cytoplasm;GO:0005764//lysosome;GO:0005765//lysosomal membrane;GO:0005768//endosome;GO:0005770//late endosome;GO:0005771//multivesicular body;GO:0005773//vacuole;GO:0005774//vacuolar membrane;GO:0005775//vacuolar lumen;GO:0005783//endoplasmic reticulum;GO:0…	GO:0001540//amyloid-beta binding;GO:0003674//molecular_function;GO:0004888//transmembrane signaling receptor activity;GO:0004896//cytokine receptor activity;GO:0005102//signaling receptor binding;GO:0005488//binding;GO:0005515//protein binding;GO:0019899//enzyme binding;GO:0019955//cytokine binding;GO:0023023//MHC protein complex binding;GO:0023026//MHC class II protein complex binding;GO:0033218…	GO:0001516//prostaglandin biosynthetic process;GO:0001775//cell activation;GO:0001817//regulation of cytokine production;GO:0001819//positive regulation of cytokine production;GO:0001932//regulation of protein phosphorylation;GO:0001934//positive regulation of protein phosphorylation;GO:0001959//regulation of cytokine-mediated signaling pathway;GO:0001961//positive regulation of cytokine-mediated…	--	MHC2-interact	plas 11, extr_plas 9.5, extr 6, cyto 5.5, nucl 4, cyto_mito 4, E.R. 3
ncbi_127494781	307.437744140625	316.838348388672	359.510498046875	281.517456054688	308.349548339844	276.643493652344	308.410400390625	316.326011657715	297.801147460938	-0.0870629	0.420781916580816	0.827283399251785	SLC35A4	XP_051716893.1 taxid=7959 SLC35A4 upstream open reading frame protein-like [Ctenopharyngodon idella]	-	-	-	-	GO:0016020//membrane	GO:0030269//tetrahydromethanopterin S-methyltransferase activity	GO:0015948//methanogenesis	--	DUF4535	cyto 23.5, cyto_nucl 17.5, nucl 6.5
ncbi_127494783	72.3470230102539	64.1489715576172	55.3274192810059	57.4015846252441	61.3645401000977	81.3157348632812	72.0614624023438	62.3062496185303	71.5805791219075	0.200191336104697	0.220505252677825	0.735499290169132	THG1L	XP_051716895.1 taxid=7959 probable tRNA(His) guanylyltransferase isoform X1 [Ctenopharyngodon idella]	-	-	-	-	GO:0005575//cellular_component;GO:0005622//intracellular anatomical structure;GO:0005634//nucleus;GO:0005737//cytoplasm;GO:0005739//mitochondrion;GO:0005829//cytosol;GO:0043226//organelle;GO:0043227//membrane-bounded organelle;GO:0043229//intracellular organelle;GO:0043231//intracellular membrane-bounded organelle	GO:0000049//tRNA binding;GO:0000166//nucleotide binding;GO:0000287//magnesium ion binding;GO:0001882//nucleoside binding;GO:0001883//purine nucleoside binding;GO:0003674//molecular_function;GO:0003676//nucleic acid binding;GO:0003723//RNA binding;GO:0003824//catalytic activity;GO:0005488//binding;GO:0005515//protein binding;GO:0005524//ATP binding;GO:0005525//GTP binding;GO:0008192//RNA guanylylt…	GO:0000966//RNA 5'-end processing;GO:0006139//nucleobase-containing compound metabolic process;GO:0006396//RNA processing;GO:0006399//tRNA metabolic process;GO:0006400//tRNA modification;GO:0006725//cellular aromatic compound metabolic process;GO:0006807//nitrogen compound metabolic process;GO:0008033//tRNA processing;GO:0008150//biological_process;GO:0008152//metabolic process;GO:0009451//RNA mo…	--	Thg1	mito 20.5, mito_pero 11, extr 5, nucl 3.5, cyto_nucl 3.5
ncbi_127494787	225.709197998047	221.410949707031	198.155685424805	236.655197143555	196.200714111328	233.101	197.793441772461	220.482757568359	209.031580607096	-0.0769449	0.447845423752482	0.830163590270563	CSNK1A1	XP_051514695.1 taxid=70543 casein kinase I isoform X1 [Myxocyprinus asiaticus]	Human Diseases;Human Diseases;Human Diseases;Environmental Information Processing;Human Diseases;Human Diseases;Human Diseases;Environmental Information Processing;Environmental Information Processing	Neurodegenerative disease;Neurodegenerative disease;Infectious disease: viral;Signal transduction;Cancer: specific types;Cancer: specific types;Cancer: specific types;Signal transduction;Signal transduction	ko05022//Pathways of neurodegeneration - multiple diseases;ko05010//Alzheimer disease;ko05165//Human papillomavirus infection;ko04310//Wnt signaling pathway;ko05225//Hepatocellular carcinoma;ko05226//Gastric cancer;ko05224//Breast cancer;ko04340//Hedgehog signaling pathway;ko04341//Hedgehog signaling pathway - fly	K08957;K08957;K08957;K08957;K08957;K08957;K08957;K08957;K08957	-	GO:0004672//protein kinase activity;GO:0004674//protein serine/threonine kinase activity;GO:0005524//ATP binding	GO:0006468//protein phosphorylation	--	Pkinase	nucl 15.5, cyto_nucl 13.5, cyto 10.5, cysk 3, golg 3
ncbi_127494788	157.074081420898	164.373428344727	130.241516113281	116.000328063965	155.085235595703	151.655944824219	118.78596496582	141.922338485718	141.842381795247	-0.000813019	0.996330183430358	1	dad1	XP_051716906.1 taxid=7959 dolichyl-diphosphooligosaccharide--protein glycosyltransferase subunit DAD1 [Ctenopharyngodon idella]	Metabolism;Genetic Information Processing;Metabolism;Metabolism	Global and overview maps;Folding, sorting and degradation;Glycan biosynthesis and metabolism;Glycan biosynthesis and metabolism	ko01100//Metabolic pathways;ko04141//Protein processing in endoplasmic reticulum;ko00510//N-Glycan biosynthesis;ko00513//Various types of N-glycan biosynthesis	K12668;K12668;K12668;K12668	GO:0005575//cellular_component;GO:0005622//intracellular anatomical structure;GO:0005737//cytoplasm;GO:0005783//endoplasmic reticulum;GO:0005789//endoplasmic reticulum membrane;GO:0008250//oligosaccharyltransferase complex;GO:0012505//endomembrane system;GO:0016020//membrane;GO:0016021//integral component of membrane;GO:0031224//intrinsic component of membrane;GO:0031984//organelle subcompartment…	GO:0003674//molecular_function;GO:0003723//RNA binding;GO:0003824//catalytic activity;GO:0004576//oligosaccharyl transferase activity;GO:0004579//dolichyl-diphosphooligosaccharide-protein glycotransferase activity;GO:0016740//transferase activity;GO:0016757//glycosyltransferase activity;GO:0016758//hexosyltransferase activity	GO:0001701//in utero embryonic development;GO:0001824//blastocyst development;GO:0006355//regulation of transcription, DNA-templated;GO:0006464//cellular protein modification process;GO:0006486//protein glycosylation;GO:0006487//protein N-linked glycosylation;GO:0006807//nitrogen compound metabolic process;GO:0006915//apoptotic process;GO:0007275//multicellular organism development;GO:0007584//re…	--	DAD	plas 29
ncbi_127494789	0	0	0	0	0	0	0	0.01	0.01	0	1	1	SPINK1	XP_051716905.1 taxid=7959 turripeptide Ici9.1 [Ctenopharyngodon idella]	-	-	-	-	GO:0001669//acrosomal vesicle;GO:0005575//cellular_component;GO:0005576//extracellular region;GO:0005615//extracellular space;GO:0005622//intracellular anatomical structure;GO:0005737//cytoplasm;GO:0012505//endomembrane system;GO:0030141//secretory granule;GO:0031410//cytoplasmic vesicle;GO:0031982//vesicle;GO:0043226//organelle;GO:0043227//membrane-bounded organelle;GO:0043229//intracellular org…	GO:0003674//molecular_function;GO:0004857//enzyme inhibitor activity;GO:0004866//endopeptidase inhibitor activity;GO:0004867//serine-type endopeptidase inhibitor activity;GO:0005515//protein binding;GO:0030234//enzyme regulator activity;GO:0030414//peptidase inhibitor activity;GO:0061134//peptidase regulator activity;GO:0061135//endopeptidase regulator activity;GO:0098772//molecular function regu…	GO:0000003//reproduction;GO:0001932//regulation of protein phosphorylation;GO:0001933//negative regulation of protein phosphorylation;GO:0003006//developmental process involved in reproduction;GO:0007275//multicellular organism development;GO:0007276//gamete generation;GO:0007281//germ cell development;GO:0007283//spermatogenesis;GO:0007286//spermatid development;GO:0008150//biological_process;GO…	--	Kazal_1	extr 31
ncbi_127494804	212.307250976562	211.122787475586	210.541137695312	274.535430908203	243.094543457031	228.756866455078	232.799331665039	227.126651763916	234.883580525716	0.0484488592573367	0.700586433899106	0.917512424771839	PCDHAC2	XP_051716920.1 taxid=7959 LOW QUALITY PROTEIN: protocadherin alpha-C2-like [Ctenopharyngodon idella]	-	-	-	-	GO:0016020//membrane	GO:0005509//calcium ion binding	GO:0007156//homophilic cell adhesion via plasma membrane adhesion molecules	--	Cadherin_2	plas 22, extr 3, pero 2, lyso 2, golg 2
ncbi_127494814	30.2105083465576	16.8191403150558	3.42777228355408	16.8191403150558	0	0	0	16.8191403150558	0.01	-10.7159	0.0482434771964288	0.647250269837448	--	XP_051716933.1 taxid=7959 CD59B glycoprotein-like [Ctenopharyngodon idella]	-	-	-	-	-	-	-	--	--	extr 30
ncbi_127494817	689.470275878906	585.10791015625	709.77099609375	672.37451171875	577.777160644531	977.632446289062	962.413146972656	664.180923461914	839.274251302083	0.337566033517766	0.185700494497926	0.715896508618426	ANXA6	XP_051716935.1 taxid=7959 annexin A6 isoform X1 [Ctenopharyngodon idella]	-	-	-	-	GO:0000323//lytic vacuole;GO:0001725//stress fiber;GO:0005575//cellular_component;GO:0005622//intracellular anatomical structure;GO:0005634//nucleus;GO:0005737//cytoplasm;GO:0005739//mitochondrion;GO:0005740//mitochondrial envelope;GO:0005743//mitochondrial inner membrane;GO:0005764//lysosome;GO:0005765//lysosomal membrane;GO:0005768//endosome;GO:0005770//late endosome;GO:0005773//vacuole;GO:0005…	GO:0000166//nucleotide binding;GO:0001786//phosphatidylserine binding;GO:0001882//nucleoside binding;GO:0001883//purine nucleoside binding;GO:0003674//molecular_function;GO:0003677//DNA binding;GO:0003700//DNA-binding transcription factor activity;GO:0003779//actin binding;GO:0004520//endodeoxyribonuclease activity;GO:0004674//protein serine/threonine kinase activity;GO:0005215//transporter activ…	GO:0001501//skeletal system development;GO:0001667//ameboidal-type cell migration;GO:0001755//neural crest cell migration;GO:0002062//chondrocyte differentiation;GO:0003413//chondrocyte differentiation involved in endochondral bone morphogenesis;GO:0003416//endochondral bone growth;GO:0003417//growth plate cartilage development;GO:0003418//growth plate cartilage chondrocyte differentiation;GO:000…	--	Annexin	cyto 17.5, cyto_nucl 17.1667, nucl 11.5, cyto_pero 10.5, cyto_plas 10
ncbi_127494818	58.1144828796387	67.7788238525391	57.5779304504395	64.785270690918	63.5235900878906	53.6416282653809	77.4342498779297	62.0641269683838	64.8664894104004	0.0637137295409624	0.684081229935899	0.91452083648494	TNIP1	XP_051716938.1 taxid=7959 TNFAIP3-interacting protein 1 isoform X1 [Ctenopharyngodon idella]	-	-	-	-	GO:0005575//cellular_component;GO:0005622//intracellular anatomical structure;GO:0005634//nucleus;GO:0005654//nucleoplasm;GO:0005737//cytoplasm;GO:0005829//cytosol;GO:0031974//membrane-enclosed lumen;GO:0031981//nuclear lumen;GO:0043226//organelle;GO:0043227//membrane-bounded organelle;GO:0043229//intracellular organelle;GO:0043231//intracellular membrane-bounded organelle;GO:0043233//organelle l…	GO:0003674//molecular_function;GO:0005488//binding;GO:0005515//protein binding;GO:0005524//ATP binding;GO:0009001//serine O-acetyltransferase activity;GO:0019899//enzyme binding;GO:0019900//kinase binding;GO:0019901//protein kinase binding;GO:0031593//polyubiquitin modification-dependent protein binding;GO:0042802//identical protein binding;GO:0051019//mitogen-activated protein kinase binding;GO:…	GO:0001932//regulation of protein phosphorylation;GO:0001933//negative regulation of protein phosphorylation;GO:0002218//activation of innate immune response;GO:0002221//pattern recognition receptor signaling pathway;GO:0002224//toll-like receptor signaling pathway;GO:0002237//response to molecule of bacterial origin;GO:0002253//activation of immune response;GO:0002376//immune system process;GO:0…	--	CC2-LZ	cyto 17.5, cyto_nucl 13.1667, cyto_golg 11.8333, nucl 7.5, golg 4
ncbi_127494820	470.316101074219	426.226776123047	408.140930175781	452.328308105469	410.105834960938	426.749542236328	444.505401611328	439.253028869629	427.120259602865	-0.0404099	0.536325459653792	0.863575364923957	Dctn4	XP_051716944.1 taxid=7959 dynactin subunit 4 isoform X1 [Ctenopharyngodon idella]	Human Diseases;Human Diseases;Human Diseases;Human Diseases;Cellular Processes;Organismal Systems	Neurodegenerative disease;Neurodegenerative disease;Neurodegenerative disease;Infectious disease: bacterial;Cell motility;Excretory system	ko05022//Pathways of neurodegeneration - multiple diseases;ko05014//Amyotrophic lateral sclerosis;ko05016//Huntington disease;ko05132//Salmonella infection;ko04814//Motor proteins;ko04962//Vasopressin-regulated water reabsorption	K10426;K10426;K10426;K10426;K10426;K10426	GO:0000775//chromosome, centromeric region;GO:0000776//kinetochore;GO:0000922//spindle pole;GO:0001725//stress fiber;GO:0005575//cellular_component;GO:0005622//intracellular anatomical structure;GO:0005634//nucleus;GO:0005694//chromosome;GO:0005737//cytoplasm;GO:0005813//centrosome;GO:0005815//microtubule organizing center;GO:0005819//spindle;GO:0005829//cytosol;GO:0005856//cytoskeleton;GO:000586…	GO:0003674//molecular_function;GO:0005488//binding;GO:0005515//protein binding;GO:0047485//protein N-terminus binding	GO:0002376//immune system process;GO:0002478//antigen processing and presentation of exogenous peptide antigen;GO:0002495//antigen processing and presentation of peptide antigen via MHC class II;GO:0002504//antigen processing and presentation of peptide or polysaccharide antigen via MHC class II;GO:0006810//transport;GO:0006888//endoplasmic reticulum to Golgi vesicle-mediated transport;GO:0006928…	--	Dynactin_p62	cyto 24, cyto_nucl 14.5, nucl 3, cysk 3
ncbi_127494823	78.3189849853516	59.5450973510742	56.0898933410645	49.8786582946777	44.5976638793945	52.2971878051758	48.0302047729492	60.958158493042	48.3083521525065	-0.335547	0.151607783867129	0.704215087630422	GPX3	XP_051716948.1 taxid=7959 glutathione peroxidase 3 [Ctenopharyngodon idella]	Metabolism;Human Diseases;Human Diseases;Human Diseases;Metabolism;Organismal Systems	Global and overview maps;Neurodegenerative disease;Neurodegenerative disease;Neurodegenerative disease;Metabolism of other amino acids;Endocrine system	ko01100//Metabolic pathways;ko05022//Pathways of neurodegeneration - multiple diseases;ko05014//Amyotrophic lateral sclerosis;ko05016//Huntington disease;ko00480//Glutathione metabolism;ko04918//Thyroid hormone synthesis	K00432;K00432;K00432;K00432;K00432;K00432	-	GO:0004601//peroxidase activity;GO:0016209//antioxidant activity;GO:0016491//oxidoreductase activity	GO:0006979//response to oxidative stress	--	GSHPx	extr 21, cyto 4.5, cyto_nucl 3, mito 2, E.R. 2, lyso 2, E.R._mito 2
ncbi_127494828	414.205749511719	352.891418457031	494.204345703125	397.141571044922	401.496795654297	461.964935302734	540.087951660156	414.610771179199	467.849894205729	0.174288130469121	0.321744071417887	0.78856448233645	tmem35a	ROL47079.1 taxid=495550 Transmembrane protein 35A [Anabarilius grahami]	-	-	-	-	GO:0005575//cellular_component;GO:0005622//intracellular anatomical structure;GO:0005737//cytoplasm;GO:0005777//peroxisome;GO:0005778//peroxisomal membrane;GO:0016020//membrane;GO:0016021//integral component of membrane;GO:0031090//organelle membrane;GO:0031224//intrinsic component of membrane;GO:0031410//cytoplasmic vesicle;GO:0031903//microbody membrane;GO:0031982//vesicle;GO:0042579//microbody…	-	-	--	--	extr 14, plas 8, E.R. 5, lyso 2
ncbi_127494833	575.965698242188	567.895874023438	610.178894042969	599.578491210938	615.629943847656	568.09912109375	523.163635253906	588.404739379883	568.964233398438	-0.0484709	0.475578142178234	0.840323211405292	GANAB	XP_051716962.1 taxid=7959 neutral alpha-glucosidase AB [Ctenopharyngodon idella]	Metabolism;Genetic Information Processing;Metabolism	Global and overview maps;Folding, sorting and degradation;Glycan biosynthesis and metabolism	ko01100//Metabolic pathways;ko04141//Protein processing in endoplasmic reticulum;ko00510//N-Glycan biosynthesis	K05546;K05546;K05546	-	GO:0004553//hydrolase activity, hydrolyzing O-glycosyl compounds	GO:0005975//carbohydrate metabolic process	--	Gal_mutarotas_2	E.R. 12.5, extr 8, plas 7, E.R._golg 7, pero 3
ncbi_127494834	24.9880256652832	25.8983173370361	23.0703620910645	29.6365642547607	22.5885906219482	28.5831069946289	14.6046	25.8983173370361	21.925440788269	-0.240253	0.339005258762114	0.798278728417723	PRPF39	XP_051716963.1 taxid=7959 pre-mRNA-processing factor 39 isoform X1 [Ctenopharyngodon idella]	-	-	-	-	GO:0005634//nucleus	GO:0005515//protein binding	GO:0006396//RNA processing	--	Suf	cyto_nucl 11.6667, nucl 11.5, cyto 10.5, cyto_golg 8.83333, golg 5
ncbi_127494835	186.226760864258	157.24983215332	176.796676635742	162.806823730469	171.274841308594	143.823867797852	133.026977539062	170.770023345947	149.375228881836	-0.193114	0.142740987754464	0.704215087630422	EHD1	XP_051716965.1 taxid=7959 EH domain-containing protein 1a [Ctenopharyngodon idella]	Cellular Processes	Transport and catabolism	ko04144//Endocytosis	K12483	GO:0005737//cytoplasm	GO:0000287//magnesium ion binding;GO:0003723//RNA binding;GO:0003924//GTPase activity;GO:0005509//calcium ion binding;GO:0005515//protein binding;GO:0005525//GTP binding;GO:0016887//ATP hydrolysis activity;GO:0043022//ribosome binding	GO:0002949//tRNA threonylcarbamoyladenosine modification;GO:0006400//tRNA modification;GO:0009306//protein secretion;GO:0042254//ribosome biogenesis	--	EHD_N	cyto 19, nucl 10, cyto_pero 10
ncbi_127494837	471.057800292969	584.68017578125	525.178894042969	454.779388427734	475.627716064453	513.253234863281	812.034118652344	508.92406463623	600.305023193359	0.238245328883322	0.382989595269291	0.816679490401366	ubxn1	XP_051716966.1 taxid=7959 UBX domain-containing protein 1 isoform X1 [Ctenopharyngodon idella]	Genetic Information Processing	Folding, sorting and degradation	ko04141//Protein processing in endoplasmic reticulum	K24348	-	GO:0005515//protein binding	-	--	UBA_7	nucl 17.5, cyto_nucl 15.5, cyto 12.5
ncbi_127494847	54.4469566345215	67.6153564453125	51.8538780212402	58.5124969482422	43.7021064758301	38.4264030456543	34.7114753723145	58.1071720123291	38.9466616312663	-0.577217	0.0090261420214782	0.54606626259992	ndufaf5	XP_051717023.1 taxid=7959 arginine-hydroxylase NDUFAF5, mitochondrial isoform X1 [Ctenopharyngodon idella]	Organismal Systems	Environmental adaptation	ko04714//Thermogenesis	K18162	GO:0005575//cellular_component;GO:0005622//intracellular anatomical structure;GO:0005737//cytoplasm;GO:0005739//mitochondrion;GO:0005740//mitochondrial envelope;GO:0005743//mitochondrial inner membrane;GO:0016020//membrane;GO:0019866//organelle inner membrane;GO:0019898//extrinsic component of membrane;GO:0031090//organelle membrane;GO:0031312//extrinsic component of organelle membrane;GO:0031314…	GO:0003674//molecular_function;GO:0003824//catalytic activity;GO:0008168//methyltransferase activity;GO:0008757//S-adenosylmethionine-dependent methyltransferase activity;GO:0010340//carboxyl-O-methyltransferase activity;GO:0016491//oxidoreductase activity;GO:0016740//transferase activity;GO:0016741//transferase activity, transferring one-carbon groups;GO:0061542//3-demethylubiquinol-n 3-O-methyl…	GO:0006464//cellular protein modification process;GO:0006744//ubiquinone biosynthetic process;GO:0006807//nitrogen compound metabolic process;GO:0006996//organelle organization;GO:0007005//mitochondrion organization;GO:0008150//biological_process;GO:0008152//metabolic process;GO:0008299//isoprenoid biosynthetic process;GO:0009086//methionine biosynthetic process;GO:0009102//biotin biosynthetic pr…	--	Methyltransf_11	mito 23.5, cyto_mito 13.8333, cyto 3, cyto_nucl 2.83333, golg 2
ncbi_127494849	64.6885528564453	60.7850303649902	87.6201019287109	35.1674346923828	59.0142555236816	55.7348289489746	100.453590393066	62.0652799606323	71.7342249552409	0.20887517045942	0.604564266399027	0.884345372997862	UBE2A	NP_001004868.1 taxid=8364 ubiquitin-conjugating enzyme E2 A [Xenopus tropicalis]	Genetic Information Processing	Folding, sorting and degradation	ko04120//Ubiquitin mediated proteolysis	K10573	GO:0000151//ubiquitin ligase complex;GO:0000228//nuclear chromosome;GO:0000785//chromatin;GO:0000792//heterochromatin;GO:0000803//sex chromosome;GO:0001741//XY body;GO:0005575//cellular_component;GO:0005622//intracellular anatomical structure;GO:0005634//nucleus;GO:0005654//nucleoplasm;GO:0005694//chromosome;GO:0005737//cytoplasm;GO:0005829//cytosol;GO:0031371//ubiquitin conjugating enzyme comple…	GO:0000166//nucleotide binding;GO:0003674//molecular_function;GO:0003824//catalytic activity;GO:0004842//ubiquitin-protein transferase activity;GO:0005488//binding;GO:0005515//protein binding;GO:0005524//ATP binding;GO:0016740//transferase activity;GO:0017076//purine nucleotide binding;GO:0019787//ubiquitin-like protein transferase activity;GO:0019899//enzyme binding;GO:0030554//adenyl nucleotide…	GO:0000003//reproduction;GO:0000209//protein polyubiquitination;GO:0001701//in utero embryonic development;GO:0006139//nucleobase-containing compound metabolic process;GO:0006259//DNA metabolic process;GO:0006281//DNA repair;GO:0006301//postreplication repair;GO:0006325//chromatin organization;GO:0006464//cellular protein modification process;GO:0006508//proteolysis;GO:0006511//ubiquitin-dependen…	--	UQ_con	nucl 20.5, cyto_nucl 12, mito 8
ncbi_127494865	81.0645523071289	145.026550292969	85.9223327636719	74.3932266235352	117.395874023438	167.256744384766	190.239807128906	96.6016654968262	158.297475179036	0.712518277182498	0.0665214197648505	0.662288803271261	ints10	XP_051717005.1 taxid=7959 integrator complex subunit 10 isoform X1 [Ctenopharyngodon idella]	-	-	-	-	GO:0032039//integrator complex	-	GO:0016180//snRNA processing	--	INT10	nucl 21, cyto_nucl 16, cyto 9
ncbi_127494878	86.0763931274414	195.649551391602	80.2371673583984	73.1410598754883	87.0565185546875	134.140502929688	84.4093933105469	108.776042938232	101.868804931641	-0.0946485	0.859117891731602	0.970306266400153	KCTD16	XP_051717033.1 taxid=7959 BTB/POZ domain-containing protein KCTD16a [Ctenopharyngodon idella]	-	-	-	-	-	-	GO:0030152//bacteriocin biosynthetic process;GO:0051260//protein homooligomerization	--	BTB_2	nucl 16, cyto_nucl 16, cyto 14
ncbi_127494880	35.7872505187988	32.4278869628906	41.4557495117188	17.9488677978516	34.7849388122559	13.9916000366211	26.0946865081787	31.9049386978149	24.9570751190186	-0.354331	0.413018762712212	0.825961859428606	TLX3	XP_048043878.1 taxid=75352 T-cell leukemia homeobox protein 3 [Megalobrama amblycephala]	Human Diseases	Cancer: overview	ko05202//Transcriptional misregulation in cancer	K15607	-	GO:0003677//DNA binding	GO:0006355//regulation of transcription, DNA-templated	TF_Otx	Homeodomain	nucl 32
ncbi_127494885	393.699096679688	624.462829589844	427.165008544922	316.334	394.934478759766	353.300842285156	585.686828613281	440.415229797363	444.640716552734	0.013775705660789	0.967280045931086	0.99778928621378	EEF1D	XP_051717043.1 taxid=7959 eukaryotic translation elongation factor 1 delta a (guanine nucleotide exchange protein) isoform X1 [Ctenopharyngodon idella]	-	-	-	-	GO:0016020//membrane;GO:0019013//viral nucleocapsid;GO:0033179//proton-transporting V-type ATPase, V0 domain	GO:0003723//RNA binding;GO:0003746//translation elongation factor activity;GO:0046961//proton-transporting ATPase activity, rotational mechanism	GO:0006414//translational elongation;GO:0006448//regulation of translational elongation;GO:0048193//Golgi vesicle transport;GO:1902600//proton transmembrane transport	--	EF-1_beta_acid	cyto 17.5, cyto_nucl 13, nucl 7.5, plas 2, extr 2, cysk 2, extr_plas 2, cysk_plas 2
ncbi_127494890	192.211730957031	152.699264526367	137.077529907227	186.602600097656	135.73030090332	123.69270324707	115.946228027344	167.14778137207	125.123077392578	-0.417776	0.0509400005173528	0.647250269837448	RAP2C	XP_016100645.1 taxid=75366 PREDICTED: ras-related protein Rap-2c-like [Sinocyclocheilus grahami]	Cellular Processes	Cellular community - eukaryotes	ko04530//Tight junction	K07839	GO:0005575//cellular_component;GO:0005622//intracellular anatomical structure;GO:0005737//cytoplasm;GO:0005768//endosome;GO:0005829//cytosol;GO:0005886//plasma membrane;GO:0005911//cell-cell junction;GO:0005923//bicellular tight junction;GO:0010008//endosome membrane;GO:0012505//endomembrane system;GO:0012506//vesicle membrane;GO:0016020//membrane;GO:0030054//cell junction;GO:0030141//secretory g…	GO:0000166//nucleotide binding;GO:0000287//magnesium ion binding;GO:0001882//nucleoside binding;GO:0001883//purine nucleoside binding;GO:0003674//molecular_function;GO:0003712//transcription coregulator activity;GO:0003713//transcription coactivator activity;GO:0003743//translation initiation factor activity;GO:0003824//catalytic activity;GO:0003924//GTPase activity;GO:0005488//binding;GO:0005525…	GO:0001775//cell activation;GO:0001885//endothelial cell development;GO:0001932//regulation of protein phosphorylation;GO:0001934//positive regulation of protein phosphorylation;GO:0002064//epithelial cell development;GO:0002252//immune effector process;GO:0002263//cell activation involved in immune response;GO:0002274//myeloid leukocyte activation;GO:0002275//myeloid cell activation involved in …	--	Ras	cyto 21, cyto_nucl 14, mito 7
ncbi_127494910	79.6746292114258	66.4857788085938	68.177360534668	75.1776733398438	51.8857154846191	80.3217926025391	77.7620239257812	72.3788604736328	69.9898440043132	-0.0484228	0.788103914498551	0.949081803260937	Kif1a	XP_051717053.1 taxid=7959 kinesin-like protein KIF1A isoform X1 [Ctenopharyngodon idella]	Cellular Processes	Cell motility	ko04814//Motor proteins	K10392	-	GO:0003777//microtubule motor activity;GO:0005515//protein binding;GO:0005524//ATP binding;GO:0008017//microtubule binding	GO:0007018//microtubule-based movement	--	Kinesin	nucl 17.5, cyto_nucl 12.1667, mito 9.5, cyto_mito 7.83333, mito_pero 5.66667
ncbi_127522031	79.6746292114258	66.4857788085938	68.177360534668	75.1776733398438	51.8857154846191	80.3217926025391	77.7620239257812	72.3788604736328	69.9898440043132	-0.0484228	0.788103914498551	0.949081803260937	Kif1a	XP_051717053.1 taxid=7959 kinesin-like protein KIF1A isoform X1 [Ctenopharyngodon idella]	Cellular Processes	Cell motility	ko04814//Motor proteins	K10392	-	GO:0003777//microtubule motor activity;GO:0005515//protein binding;GO:0005524//ATP binding;GO:0008017//microtubule binding	GO:0007018//microtubule-based movement	--	Kinesin	nucl 17.5, cyto_nucl 12.1667, mito 9.5, cyto_mito 7.83333, mito_pero 5.66667
ncbi_127494911	183.802673339844	183.477203369141	160.800476074219	151.458129882812	194.972991943359	145.954010009766	178.725448608398	169.884620666504	173.217483520508	0.0280293003079564	0.837786612736857	0.965768101510584	STK25	XP_051717061.1 taxid=7959 serine/threonine-protein kinase 25-like isoform X1 [Ctenopharyngodon idella]	-	-	-	-	-	GO:0004672//protein kinase activity;GO:0004674//protein serine/threonine kinase activity;GO:0005524//ATP binding;GO:0016709//oxidoreductase activity, acting on paired donors, with incorporation or reduction of molecular oxygen, NAD(P)H as one donor, and incorporation of one atom of oxygen	GO:0006468//protein phosphorylation;GO:0006744//ubiquinone biosynthetic process	--	Pkinase	cyto 22.5, cyto_nucl 18.5, nucl 9.5
ncbi_127522059	183.802673339844	183.477203369141	160.800476074219	151.458129882812	194.972991943359	145.954010009766	178.725448608398	169.884620666504	173.217483520508	0.0280293003079564	0.837786612736857	0.965768101510584	STK25	XP_051717061.1 taxid=7959 serine/threonine-protein kinase 25-like isoform X1 [Ctenopharyngodon idella]	-	-	-	-	-	GO:0004672//protein kinase activity;GO:0004674//protein serine/threonine kinase activity;GO:0005524//ATP binding;GO:0016709//oxidoreductase activity, acting on paired donors, with incorporation or reduction of molecular oxygen, NAD(P)H as one donor, and incorporation of one atom of oxygen	GO:0006468//protein phosphorylation;GO:0006744//ubiquinone biosynthetic process	--	Pkinase	cyto 22.5, cyto_nucl 18.5, nucl 9.5
ncbi_127494912	141.488220214844	105.49683380127	59.235652923584	27.527379989624	93.0220794677734	36.0640335083008	21.4106597900391	83.4370217323303	50.1655909220378	-0.73399	0.383999991737826	0.817064084522718	AGXT	XP_051717063.1 taxid=7959 alanine--glyoxylate aminotransferase-like [Ctenopharyngodon idella]	Metabolism;Metabolism;Cellular Processes;Metabolism;Metabolism;Metabolism;Metabolism	Global and overview maps;Global and overview maps;Transport and catabolism;Amino acid metabolism;Amino acid metabolism;Global and overview maps;Carbohydrate metabolism	ko01100//Metabolic pathways;ko01200//Carbon metabolism;ko04146//Peroxisome;ko00260//Glycine, serine and threonine metabolism;ko00250//Alanine, aspartate and glutamate metabolism;ko01210//2-Oxocarboxylic acid metabolism;ko00630//Glyoxylate and dicarboxylate metabolism	K00830;K00830;K00830;K00830;K00830;K00830;K00830	-	GO:0004648//O-phospho-L-serine:2-oxoglutarate aminotransferase activity;GO:0016829//lyase activity;GO:0030170//pyridoxal phosphate binding;GO:0031071//cysteine desulfurase activity;GO:0043766//Sep-tRNA:Cys-tRNA synthase activity;GO:0047304//2-aminoethylphosphonate-pyruvate transaminase activity	GO:0006520//cellular amino acid metabolic process;GO:0006534//cysteine metabolic process;GO:0006564//L-serine biosynthetic process;GO:0016226//iron-sulfur cluster assembly;GO:0019346//transsulfuration;GO:0019700//organic phosphonate catabolic process;GO:0044571//[2Fe-2S] cluster assembly;GO:0052699//ergothioneine biosynthetic process	--	Aminotran_5	mito 20, plas 7, cyto 3
ncbi_127522069	141.488220214844	105.49683380127	59.235652923584	27.527379989624	93.0220794677734	36.0640335083008	21.4106597900391	83.4370217323303	50.1655909220378	-0.73399	0.383999991737826	0.817064084522718	AGXT	XP_051717063.1 taxid=7959 alanine--glyoxylate aminotransferase-like [Ctenopharyngodon idella]	Metabolism;Metabolism;Cellular Processes;Metabolism;Metabolism;Metabolism;Metabolism	Global and overview maps;Global and overview maps;Transport and catabolism;Amino acid metabolism;Amino acid metabolism;Global and overview maps;Carbohydrate metabolism	ko01100//Metabolic pathways;ko01200//Carbon metabolism;ko04146//Peroxisome;ko00260//Glycine, serine and threonine metabolism;ko00250//Alanine, aspartate and glutamate metabolism;ko01210//2-Oxocarboxylic acid metabolism;ko00630//Glyoxylate and dicarboxylate metabolism	K00830;K00830;K00830;K00830;K00830;K00830;K00830	-	GO:0004648//O-phospho-L-serine:2-oxoglutarate aminotransferase activity;GO:0016829//lyase activity;GO:0030170//pyridoxal phosphate binding;GO:0031071//cysteine desulfurase activity;GO:0043766//Sep-tRNA:Cys-tRNA synthase activity;GO:0047304//2-aminoethylphosphonate-pyruvate transaminase activity	GO:0006520//cellular amino acid metabolic process;GO:0006534//cysteine metabolic process;GO:0006564//L-serine biosynthetic process;GO:0016226//iron-sulfur cluster assembly;GO:0019346//transsulfuration;GO:0019700//organic phosphonate catabolic process;GO:0044571//[2Fe-2S] cluster assembly;GO:0052699//ergothioneine biosynthetic process	--	Aminotran_5	mito 20, plas 7, cyto 3
ncbi_127494915	171.095733642578	125.994163513184	160.310745239258	141.544998168945	185.327438354492	170.439514160156	128.126998901367	149.736410140991	161.297983805339	0.107303333137866	0.561117606393888	0.870379034341595	Thap4	XP_051717067.1 taxid=7959 peroxynitrite isomerase THAP4-like [Ctenopharyngodon idella]	-	-	-	-	GO:0005575//cellular_component;GO:0005622//intracellular anatomical structure;GO:0005737//cytoplasm;GO:0005829//cytosol	GO:0000981//DNA-binding transcription factor activity, RNA polymerase II-specific;GO:0003674//molecular_function;GO:0003676//nucleic acid binding;GO:0003677//DNA binding;GO:0003700//DNA-binding transcription factor activity;GO:0005488//binding;GO:0005515//protein binding;GO:0020037//heme binding;GO:0042802//identical protein binding;GO:0042803//protein homodimerization activity;GO:0043167//ion bi…	GO:0006355//regulation of transcription, DNA-templated;GO:0006357//regulation of transcription by RNA polymerase II;GO:0008150//biological_process;GO:0009889//regulation of biosynthetic process;GO:0010468//regulation of gene expression;GO:0010556//regulation of macromolecule biosynthetic process;GO:0019219//regulation of nucleobase-containing compound metabolic process;GO:0019222//regulation of m…	--	THAP4_heme-bd	cyto 17, cyto_nucl 16.5, nucl 8, cysk 3
ncbi_127522106	171.095733642578	125.994163513184	160.310745239258	141.544998168945	185.327438354492	170.439514160156	128.126998901367	149.736410140991	161.297983805339	0.107303333137866	0.561117606393888	0.870379034341595	Thap4	XP_051717067.1 taxid=7959 peroxynitrite isomerase THAP4-like [Ctenopharyngodon idella]	-	-	-	-	GO:0005575//cellular_component;GO:0005622//intracellular anatomical structure;GO:0005737//cytoplasm;GO:0005829//cytosol	GO:0000981//DNA-binding transcription factor activity, RNA polymerase II-specific;GO:0003674//molecular_function;GO:0003676//nucleic acid binding;GO:0003677//DNA binding;GO:0003700//DNA-binding transcription factor activity;GO:0005488//binding;GO:0005515//protein binding;GO:0020037//heme binding;GO:0042802//identical protein binding;GO:0042803//protein homodimerization activity;GO:0043167//ion bi…	GO:0006355//regulation of transcription, DNA-templated;GO:0006357//regulation of transcription by RNA polymerase II;GO:0008150//biological_process;GO:0009889//regulation of biosynthetic process;GO:0010468//regulation of gene expression;GO:0010556//regulation of macromolecule biosynthetic process;GO:0019219//regulation of nucleobase-containing compound metabolic process;GO:0019222//regulation of m…	--	THAP4_heme-bd	cyto 17, cyto_nucl 16.5, nucl 8, cysk 3
ncbi_127494916	784.390869140625	751.538940429688	788.819	793.304992675781	880.450500488281	817.071	811.434326171875	779.513534545898	836.318705240885	0.101478758501263	0.0469353974664934	0.647250269837448	Septin2	XP_051717068.1 taxid=7959 septin-2B isoform X1 [Ctenopharyngodon idella]	Human Diseases;Human Diseases	Infectious disease: bacterial;Infectious disease: bacterial	ko05131//Shigellosis;ko05100//Bacterial invasion of epithelial cells	K16942;K16942	GO:0000145//exocyst;GO:0000775//chromosome, centromeric region;GO:0000776//kinetochore;GO:0000779//condensed chromosome, centromeric region;GO:0000793//condensed chromosome;GO:0005575//cellular_component;GO:0005622//intracellular anatomical structure;GO:0005634//nucleus;GO:0005694//chromosome;GO:0005737//cytoplasm;GO:0005819//spindle;GO:0005826//actomyosin contractile ring;GO:0005856//cytoskeleto…	GO:0000166//nucleotide binding;GO:0001882//nucleoside binding;GO:0001883//purine nucleoside binding;GO:0003674//molecular_function;GO:0003824//catalytic activity;GO:0003924//GTPase activity;GO:0005198//structural molecule activity;GO:0005488//binding;GO:0005515//protein binding;GO:0005524//ATP binding;GO:0005525//GTP binding;GO:0016462//pyrophosphatase activity;GO:0016787//hydrolase activity;GO:0…	GO:0000003//reproduction;GO:0000910//cytokinesis;GO:0001505//regulation of neurotransmitter levels;GO:0002036//regulation of L-glutamate import across plasma membrane;GO:0006412//translation;GO:0006810//transport;GO:0006996//organelle organization;GO:0007049//cell cycle;GO:0007154//cell communication;GO:0007165//signal transduction;GO:0007166//cell surface receptor signaling pathway;GO:0007224//s…	--	Septin	cyto 24.5, cyto_pero 15.5, pero 5.5
ncbi_127522082	784.390869140625	751.538940429688	788.819	793.304992675781	880.450500488281	817.071	811.434326171875	779.513534545898	836.318705240885	0.101478758501263	0.0469353974664934	0.647250269837448	Septin2	XP_051717068.1 taxid=7959 septin-2B isoform X1 [Ctenopharyngodon idella]	Human Diseases;Human Diseases	Infectious disease: bacterial;Infectious disease: bacterial	ko05131//Shigellosis;ko05100//Bacterial invasion of epithelial cells	K16942;K16942	GO:0000145//exocyst;GO:0000775//chromosome, centromeric region;GO:0000776//kinetochore;GO:0000779//condensed chromosome, centromeric region;GO:0000793//condensed chromosome;GO:0005575//cellular_component;GO:0005622//intracellular anatomical structure;GO:0005634//nucleus;GO:0005694//chromosome;GO:0005737//cytoplasm;GO:0005819//spindle;GO:0005826//actomyosin contractile ring;GO:0005856//cytoskeleto…	GO:0000166//nucleotide binding;GO:0001882//nucleoside binding;GO:0001883//purine nucleoside binding;GO:0003674//molecular_function;GO:0003824//catalytic activity;GO:0003924//GTPase activity;GO:0005198//structural molecule activity;GO:0005488//binding;GO:0005515//protein binding;GO:0005524//ATP binding;GO:0005525//GTP binding;GO:0016462//pyrophosphatase activity;GO:0016787//hydrolase activity;GO:0…	GO:0000003//reproduction;GO:0000910//cytokinesis;GO:0001505//regulation of neurotransmitter levels;GO:0002036//regulation of L-glutamate import across plasma membrane;GO:0006412//translation;GO:0006810//transport;GO:0006996//organelle organization;GO:0007049//cell cycle;GO:0007154//cell communication;GO:0007165//signal transduction;GO:0007166//cell surface receptor signaling pathway;GO:0007224//s…	--	Septin	cyto 24.5, cyto_pero 15.5, pero 5.5
ncbi_127494918	47.1286964416504	46.3421859741211	46.2426643371582	54.562084197998	53.3824157714844	35.3022041320801	66.5585632324219	48.5689077377319	51.7477277119954	0.0914624719276893	0.705549679544425	0.919280763458267	CBL	XP_051717076.1 taxid=7959 E3 ubiquitin-protein ligase CBL isoform X1 [Ctenopharyngodon idella]	Human Diseases;Cellular Processes;Human Diseases;Organismal Systems;Human Diseases;Genetic Information Processing;Environmental Information Processing;Human Diseases	Cancer: overview;Transport and catabolism;Cancer: overview;Endocrine system;Infectious disease: bacterial;Folding, sorting and degradation;Signal transduction;Cancer: specific types	ko05200//Pathways in cancer;ko04144//Endocytosis;ko05205//Proteoglycans in cancer;ko04910//Insulin signaling pathway;ko05100//Bacterial invasion of epithelial cells;ko04120//Ubiquitin mediated proteolysis;ko04012//ErbB signaling pathway;ko05220//Chronic myeloid leukemia	K04707;K04707;K04707;K04707;K04707;K04707;K04707;K04707	GO:0000323//lytic vacuole;GO:0005575//cellular_component;GO:0005622//intracellular anatomical structure;GO:0005737//cytoplasm;GO:0005764//lysosome;GO:0005773//vacuole;GO:0005829//cytosol;GO:0005886//plasma membrane;GO:0005901//caveola;GO:0005912//adherens junction;GO:0005925//focal adhesion;GO:0016020//membrane;GO:0016600//flotillin complex;GO:0030054//cell junction;GO:0030055//cell-substrate jun…	GO:0001784//phosphotyrosine residue binding;GO:0003674//molecular_function;GO:0003697//single-stranded DNA binding;GO:0003700//DNA-binding transcription factor activity;GO:0003824//catalytic activity;GO:0004842//ubiquitin-protein transferase activity;GO:0005102//signaling receptor binding;GO:0005154//epidermal growth factor receptor binding;GO:0005488//binding;GO:0005509//calcium ion binding;GO:0…	GO:0000003//reproduction;GO:0000209//protein polyubiquitination;GO:0001775//cell activation;GO:0001894//tissue homeostasis;GO:0001932//regulation of protein phosphorylation;GO:0001933//negative regulation of protein phosphorylation;GO:0002252//immune effector process;GO:0002263//cell activation involved in immune response;GO:0002274//myeloid leukocyte activation;GO:0002275//myeloid cell activatio…	--	Cbl_N	nucl 28, cyto 4
ncbi_127494919	198.054229736328	218.453552246094	215.841934204102	168.823654174805	222.434616088867	256.168762207031	344.704071044922	200.293342590332	274.43581644694	0.454354309805839	0.0769236488948715	0.669938425213767	Mcam	XP_051717082.1 taxid=7959 melanoma cell adhesion molecule b isoform X1 [Ctenopharyngodon idella]	-	-	-	-	-	-	-	--	V-set	plas 23, pero 4, lyso 3
ncbi_127494922	72.2258071899414	88.0334091186523	91.1233291625977	94.3186187744141	102.477157592773	116.153366088867	103.70679473877	86.4252910614014	107.445772806803	0.314083262258168	0.0279323273642844	0.647250269837448	Msi2	XP_051717087.1 taxid=7959 RNA-binding protein Musashi homolog 2b isoform X1 [Ctenopharyngodon idella]	Genetic Information Processing	Translation	ko03015//mRNA surveillance pathway	K14411	GO:0005575//cellular_component;GO:0005622//intracellular anatomical structure;GO:0005737//cytoplasm;GO:0005844//polysome;GO:0032991//protein-containing complex;GO:1990904//ribonucleoprotein complex	GO:0003674//molecular_function;GO:0003676//nucleic acid binding;GO:0003723//RNA binding;GO:0003727//single-stranded RNA binding;GO:0005488//binding;GO:0008187//poly-pyrimidine tract binding;GO:0008266//poly(U) RNA binding;GO:0097159//organic cyclic compound binding;GO:1901363//heterocyclic compound binding	GO:0008150//biological_process;GO:0008380//RNA splicing;GO:0009987//cellular process;GO:0030154//cell differentiation;GO:0032502//developmental process;GO:0048468//cell development;GO:0048856//anatomical structure development;GO:0048863//stem cell differentiation;GO:0048864//stem cell development;GO:0048869//cellular developmental process	--	RRM_1	nucl 32
ncbi_127494924	77.3804779052734	63.7471046447754	74.0803604125977	66.5169067382812	81.2744750976562	76.5697250366211	74.770133972168	70.4312124252319	77.5381113688151	0.138690677184083	0.14365386603944	0.704215087630422	thoc1	XP_051717111.1 taxid=7959 THO complex subunit 1 [Ctenopharyngodon idella]	Genetic Information Processing;Genetic Information Processing	Transcription;Translation	ko03040//Spliceosome;ko03013//Nucleocytoplasmic transport	K12878;K12878	GO:0000228//nuclear chromosome;GO:0000346//transcription export complex;GO:0000347//THO complex;GO:0000445//THO complex part of transcription export complex;GO:0000781//chromosome, telomeric region;GO:0005575//cellular_component;GO:0005576//extracellular region;GO:0005622//intracellular anatomical structure;GO:0005634//nucleus;GO:0005654//nucleoplasm;GO:0005694//chromosome;GO:0005737//cytoplasm;G…	GO:0003674//molecular_function;GO:0003676//nucleic acid binding;GO:0003677//DNA binding;GO:0003723//RNA binding;GO:0005488//binding;GO:0005515//protein binding;GO:0097159//organic cyclic compound binding;GO:1901363//heterocyclic compound binding	GO:0000018//regulation of DNA recombination;GO:0002637//regulation of immunoglobulin production;GO:0002638//negative regulation of immunoglobulin production;GO:0002682//regulation of immune system process;GO:0002683//negative regulation of immune system process;GO:0002694//regulation of leukocyte activation;GO:0002695//negative regulation of leukocyte activation;GO:0002697//regulation of immune e…	--	efThoc1	nucl 18.5, cyto_nucl 15, cyto 8.5, cysk 4
ncbi_127494925	51.0717315673828	43.1817817687988	37.590015411377	47.3861045837402	46.1940078735352	53.341007232666	25.6643314361572	44.8074083328247	41.7331155141195	-0.102545	0.707606192077162	0.919582820390643	MRPS23	XP_051717108.1 taxid=7959 28S ribosomal protein S23, mitochondrial isoform X1 [Ctenopharyngodon idella]	-	-	-	-	GO:0000313//organellar ribosome;GO:0000314//organellar small ribosomal subunit;GO:0005575//cellular_component;GO:0005622//intracellular anatomical structure;GO:0005634//nucleus;GO:0005635//nuclear envelope;GO:0005737//cytoplasm;GO:0005739//mitochondrion;GO:0005740//mitochondrial envelope;GO:0005743//mitochondrial inner membrane;GO:0005759//mitochondrial matrix;GO:0005761//mitochondrial ribosome;G…	GO:0003674//molecular_function;GO:0003735//structural constituent of ribosome;GO:0005198//structural molecule activity	GO:0006412//translation;GO:0006414//translational elongation;GO:0006415//translational termination;GO:0006518//peptide metabolic process;GO:0006807//nitrogen compound metabolic process;GO:0008150//biological_process;GO:0008152//metabolic process;GO:0009058//biosynthetic process;GO:0009059//macromolecule biosynthetic process;GO:0009987//cellular process;GO:0010467//gene expression;GO:0016043//cell…	--	MRP-S23	mito 18, cyto 10, mito_nucl 10
ncbi_127494926	119.615669250488	120.437911987305	131.994506835938	127.39909362793	121.762512207031	104.992965698242	104.255561828613	124.861795425415	110.337013244629	-0.178415	0.0577138641682726	0.647250269837448	lyrm9	XP_051717110.1 taxid=7959 LYR motif-containing protein 9 [Ctenopharyngodon idella]	-	-	-	-	-	GO:0003824//catalytic activity	GO:0006777//Mo-molybdopterin cofactor biosynthetic process	--	Complex1_LYR	mito 19, cyto 5, nucl 3, cyto_golg 3
ncbi_127494927	71.3275527954102	53.6857223510742	81.8453674316406	75.9482498168945	79.1342926025391	68.7292327880859	80.8969421386719	70.7017230987549	76.2534891764323	0.109057977395451	0.51098441126627	0.852897719665841	CLPB	XP_051717112.1 taxid=7959 caseinolytic peptidase B protein homolog [Ctenopharyngodon idella]	Organismal Systems	Aging	ko04213//Longevity regulating pathway - multiple species	K03695	GO:0005575//cellular_component;GO:0005622//intracellular anatomical structure;GO:0005737//cytoplasm;GO:0005739//mitochondrion;GO:0009360//DNA polymerase III complex;GO:0009368//endopeptidase Clp complex;GO:0009376//HslUV protease complex;GO:0031411//gas vesicle;GO:0033104//type VI protein secretion system complex;GO:0043226//organelle;GO:0043227//membrane-bounded organelle;GO:0043229//intracellul…	GO:0000166//nucleotide binding;GO:0003674//molecular_function;GO:0003677//DNA binding;GO:0003723//RNA binding;GO:0003724//RNA helicase activity;GO:0003824//catalytic activity;GO:0003887//DNA-directed DNA polymerase activity;GO:0003924//GTPase activity;GO:0004176//ATP-dependent peptidase activity;GO:0004252//serine-type endopeptidase activity;GO:0005047//signal recognition particle binding;GO:0005…	GO:0006260//DNA replication;GO:0006281//DNA repair;GO:0006310//DNA recombination;GO:0006355//regulation of transcription, DNA-templated;GO:0006508//proteolysis;GO:0006614//SRP-dependent cotranslational protein targeting to membrane;GO:0006950//response to stress;GO:0008150//biological_process;GO:0009266//response to temperature stimulus;GO:0009306//protein secretion;GO:0009408//response to heat;G…	--	Ank_2	E.R. 10, golg 7, E.R._mito 7, extr 4, mito 4
ncbi_127494928	119.74095916748	115.483123779297	111.355712890625	102.905204772949	145.834487915039	140.134689331055	121.178886413574	112.371250152588	135.716021219889	0.272318066791745	0.0270268908367286	0.647250269837448	Stard10	XP_051717113.1 taxid=7959 START domain-containing protein 10 [Ctenopharyngodon idella]	-	-	-	-	GO:0005575//cellular_component;GO:0005622//intracellular anatomical structure;GO:0005737//cytoplasm;GO:0005829//cytosol;GO:0005902//microvillus;GO:0005911//cell-cell junction;GO:0005929//cilium;GO:0016020//membrane;GO:0030054//cell junction;GO:0031514//motile cilium;GO:0042995//cell projection;GO:0043226//organelle;GO:0046581//intercellular canaliculus;GO:0098858//actin-based cell projection;GO:0…	GO:0003674//molecular_function;GO:0005488//binding;GO:0008289//lipid binding	GO:0006629//lipid metabolic process;GO:0006644//phospholipid metabolic process;GO:0006650//glycerophospholipid metabolic process;GO:0006656//phosphatidylcholine biosynthetic process;GO:0006793//phosphorus metabolic process;GO:0006796//phosphate-containing compound metabolic process;GO:0006807//nitrogen compound metabolic process;GO:0006810//transport;GO:0006811//ion transport;GO:0006820//anion tr…	--	START	cyto 10, extr 9, mito 5, cyto_pero 5, cyto_plas 5
ncbi_127494933	895.38330078125	848.47	852.795227050781	981.156372070312	805.928649902344	813.709838867188	812.404968261719	894.451156616211	810.68115234375	-0.141868	0.070059076749234	0.668779388026081	USP14	XP_051717123.1 taxid=7959 ubiquitin carboxyl-terminal hydrolase 14 isoform X1 [Ctenopharyngodon idella]	-	-	-	-	GO:0000502//proteasome complex;GO:0005575//cellular_component;GO:0005622//intracellular anatomical structure;GO:0005634//nucleus;GO:0005737//cytoplasm;GO:0005829//cytosol;GO:0005838//proteasome regulatory particle;GO:0005886//plasma membrane;GO:0009986//cell surface;GO:0016020//membrane;GO:0022624//proteasome accessory complex;GO:0031410//cytoplasmic vesicle;GO:0031982//vesicle;GO:0032991//protei…	GO:0003674//molecular_function;GO:0003824//catalytic activity;GO:0004175//endopeptidase activity;GO:0004197//cysteine-type endopeptidase activity;GO:0004843//thiol-dependent deubiquitinase;GO:0004857//enzyme inhibitor activity;GO:0004866//endopeptidase inhibitor activity;GO:0005488//binding;GO:0005515//protein binding;GO:0008192//RNA guanylyltransferase activity;GO:0008193//tRNA guanylyltransfera…	GO:0000966//RNA 5'-end processing;GO:0002376//immune system process;GO:0006139//nucleobase-containing compound metabolic process;GO:0006396//RNA processing;GO:0006399//tRNA metabolic process;GO:0006464//cellular protein modification process;GO:0006508//proteolysis;GO:0006511//ubiquitin-dependent protein catabolic process;GO:0006725//cellular aromatic compound metabolic process;GO:0006807//nitroge…	--	UCH	cyto 18.5, cyto_nucl 12.5, mito 6, nucl 5.5
ncbi_127494935	403.698150634766	423.085693359375	397.709	402.306335449219	442.562591552734	456.302886962891	414.336059570312	406.69979095459	437.733846028646	0.106089689696903	0.0527514857037191	0.647250269837448	PICALM	XP_051717124.1 taxid=7959 phosphatidylinositol binding clathrin assembly protein b isoform X1 [Ctenopharyngodon idella]	-	-	-	-	-	GO:0005543//phospholipid binding	-	--	ANTH	nucl 22, cyto_nucl 14.5, cyto 5, mito 5
ncbi_127494936	8858.42	9230.65	9734.84	9566.42	9640.5615234375	9808.0556640625	9044.02	9347.58154296875	9497.55	0.0229617759207397	0.638784560233686	0.897497758976449	HSPA8	XP_051717142.1 taxid=7959 heat shock protein family A (Hsp70) member 8b [Ctenopharyngodon idella]	Human Diseases;Cellular Processes;Environmental Information Processing;Genetic Information Processing;Human Diseases;Genetic Information Processing;Organismal Systems;Human Diseases;Human Diseases;Organismal Systems;Organismal Systems;Human Diseases	Neurodegenerative disease;Transport and catabolism;Signal transduction;Folding, sorting and degradation;Cardiovascular disease;Transcription;Endocrine system;Infectious disease: viral;Infectious disease: parasitic;Immune system;Aging;Infectious disease: bacterial	ko05020//Prion disease;ko04144//Endocytosis;ko04010//MAPK signaling pathway;ko04141//Protein processing in endoplasmic reticulum;ko05417//Lipid and atherosclerosis;ko03040//Spliceosome;ko04915//Estrogen signaling pathway;ko05162//Measles;ko05145//Toxoplasmosis;ko04612//Antigen processing and presentation;ko04213//Longevity regulating pathway - multiple species;ko05134//Legionellosis	K03283;K03283;K03283;K03283;K03283;K03283;K03283;K03283;K03283;K03283;K03283;K03283	-	GO:0000166//nucleotide binding;GO:0003674//molecular_function;GO:0004856//xylulokinase activity;GO:0005488//binding;GO:0005515//protein binding;GO:0005524//ATP binding;GO:0016301//kinase activity;GO:0016787//hydrolase activity;GO:0016887//ATP hydrolysis activity;GO:0017076//purine nucleotide binding;GO:0030554//adenyl nucleotide binding;GO:0032553//ribonucleotide binding;GO:0032555//purine ribonu…	GO:0000902//cell morphogenesis;GO:0005975//carbohydrate metabolic process;GO:0005997//xylulose metabolic process;GO:0006457//protein folding;GO:0006950//response to stress;GO:0008104//protein localization;GO:0008150//biological_process;GO:0009611//response to wounding;GO:0009888//tissue development;GO:0009966//regulation of signal transduction;GO:0010646//regulation of cell communication;GO:00162…	--	HSP70	cyto 19.5, cyto_nucl 14.5, nucl 8.5
ncbi_127494941	2607.65844726562	2877.50122070312	2486.57104492188	2492.17041015625	2632.52783203125	2540.31079101562	2276.54125976562	2615.97528076172	2483.12662760417	-0.0751911	0.387286065609555	0.818604487967505	ACTN4	XP_051717146.1 taxid=7959 alpha-actinin-4 isoform X1 [Ctenopharyngodon idella]	Human Diseases;Cellular Processes;Human Diseases;Cellular Processes;Cellular Processes;Human Diseases;Cellular Processes;Organismal Systems;Human Diseases	Infectious disease: bacterial;Cell motility;Cancer: overview;Cellular community - eukaryotes;Cellular community - eukaryotes;Immune disease;Cellular community - eukaryotes;Immune system;Infectious disease: parasitic	ko05131//Shigellosis;ko04810//Regulation of actin cytoskeleton;ko05203//Viral carcinogenesis;ko04510//Focal adhesion;ko04530//Tight junction;ko05322//Systemic lupus erythematosus;ko04520//Adherens junction;ko04670//Leukocyte transendothelial migration;ko05146//Amoebiasis	K05699;K05699;K05699;K05699;K05699;K05699;K05699;K05699;K05699	GO:0001725//stress fiber;GO:0005575//cellular_component;GO:0005576//extracellular region;GO:0005622//intracellular anatomical structure;GO:0005634//nucleus;GO:0005654//nucleoplasm;GO:0005737//cytoplasm;GO:0005829//cytosol;GO:0005856//cytoskeleton;GO:0005903//brush border;GO:0005911//cell-cell junction;GO:0005938//cell cortex;GO:0012505//endomembrane system;GO:0015629//actin cytoskeleton;GO:001660…	GO:0000976//transcription cis-regulatory region binding;GO:0000977//RNA polymerase II transcription regulatory region sequence-specific DNA binding;GO:0001067//transcription regulatory region nucleic acid binding;GO:0001882//nucleoside binding;GO:0003674//molecular_function;GO:0003676//nucleic acid binding;GO:0003677//DNA binding;GO:0003682//chromatin binding;GO:0003690//double-stranded DNA bindi…	GO:0001666//response to hypoxia;GO:0002028//regulation of sodium ion transport;GO:0002576//platelet degranulation;GO:0006810//transport;GO:0006887//exocytosis;GO:0006928//movement of cell or subcellular component;GO:0006950//response to stress;GO:0006996//organelle organization;GO:0007010//cytoskeleton organization;GO:0007015//actin filament organization;GO:0007043//cell-cell junction assembly;GO…	--	CH	cyto 21, cyto_nucl 18, nucl 9
ncbi_127494942	0	17.2014961242676	0	0	0	0	0	4.30037403106689	0.01	-8.74832	0.436588061020382	0.827283399251785	Capn9	XP_051717152.1 taxid=7959 calpain-9 [Ctenopharyngodon idella]	-	-	-	-	-	GO:0004198//calcium-dependent cysteine-type endopeptidase activity;GO:0005509//calcium ion binding	GO:0006508//proteolysis	--	Peptidase_C2	mito 13, nucl 12, cyto 6
ncbi_127494944	181.894119262695	170.338287353516	176.393020629883	203.988616943359	156.413696289062	131.680450439453	141.357849121094	183.153511047363	143.150665283203	-0.355519	0.0127950857998479	0.577778934479321	GDPD5	XP_051717154.1 taxid=7959 glycerophosphodiester phosphodiesterase domain-containing protein 5 isoform X1 [Ctenopharyngodon idella]	-	-	-	-	GO:0005575//cellular_component;GO:0005622//intracellular anatomical structure;GO:0005737//cytoplasm;GO:0005783//endoplasmic reticulum;GO:0005789//endoplasmic reticulum membrane;GO:0012505//endomembrane system;GO:0016020//membrane;GO:0016021//integral component of membrane;GO:0030424//axon;GO:0030426//growth cone;GO:0030427//site of polarized growth;GO:0031224//intrinsic component of membrane;GO:0…	GO:0003674//molecular_function;GO:0003824//catalytic activity;GO:0008081//phosphoric diester hydrolase activity;GO:0008889//glycerophosphodiester phosphodiesterase activity;GO:0016787//hydrolase activity;GO:0016788//hydrolase activity, acting on ester bonds;GO:0042578//phosphoric ester hydrolase activity;GO:0047389//glycerophosphocholine phosphodiesterase activity	GO:0006629//lipid metabolic process;GO:0007275//multicellular organism development;GO:0007399//nervous system development;GO:0007417//central nervous system development;GO:0007420//brain development;GO:0008150//biological_process;GO:0008152//metabolic process;GO:0008593//regulation of Notch signaling pathway;GO:0009966//regulation of signal transduction;GO:0009968//negative regulation of signal t…	--	GDPD	plas 27, E.R. 3
ncbi_127494945	18.4597511291504	25.4056510925293	30.4594078063965	19.1354274749756	23.4322967529297	22.2491779327393	17.8349628448486	23.3650593757629	21.1721458435059	-0.142185	0.573612993994987	0.877453979244544	Acot11	XP_051717158.1 taxid=7959 acyl-coenzyme A thioesterase 11 [Ctenopharyngodon idella]	-	-	-	-	-	GO:0008289//lipid binding	-	--	4HBT	nucl 24, cyto_nucl 16.5, cyto 7
ncbi_127494949	975.165771484375	1031.40783691406	1020.92590332031	801.248901367188	976.417297363281	965.997619628906	1584.42297363281	957.187103271484	1175.61263020833	0.296539899930791	0.284616762326554	0.769825322423999	Tpr	XP_051717159.1 taxid=7959 nucleoprotein TPR-like isoform X1 [Ctenopharyngodon idella]	Human Diseases;Human Diseases;Genetic Information Processing;Human Diseases	Neurodegenerative disease;Cancer: overview;Translation;Cancer: specific types	ko05014//Amyotrophic lateral sclerosis;ko05200//Pathways in cancer;ko03013//Nucleocytoplasmic transport;ko05216//Thyroid cancer	K09291;K09291;K09291;K09291	-	GO:0005524//ATP binding	GO:0006606//protein import into nucleus;GO:0007059//chromosome segregation;GO:0030261//chromosome condensation	--	TPR_MLP1_2	nucl 21, cyto_nucl 16.1667, cyto 7, cyto_golg 5.33333
ncbi_127522497	975.165771484375	1031.40783691406	1020.92590332031	801.248901367188	976.417297363281	965.997619628906	1584.42297363281	957.187103271484	1175.61263020833	0.296539899930791	0.284616762326554	0.769825322423999	Tpr	XP_051768515.1 taxid=7959 nucleoprotein TPR-like [Ctenopharyngodon idella]	Human Diseases;Human Diseases;Genetic Information Processing;Human Diseases	Neurodegenerative disease;Cancer: overview;Translation;Cancer: specific types	ko05014//Amyotrophic lateral sclerosis;ko05200//Pathways in cancer;ko03013//Nucleocytoplasmic transport;ko05216//Thyroid cancer	K09291;K09291;K09291;K09291	-	GO:0005524//ATP binding	GO:0006606//protein import into nucleus;GO:0007059//chromosome segregation;GO:0030261//chromosome condensation	--	TPR_MLP1_2	nucl 21, cyto_nucl 16.1667, cyto 7, cyto_golg 5.33333
ncbi_127494952	24.280782699585	27.4515800476074	34.4312362670898	36.1026268005371	62.3107604980469	36.2517890930176	52.0503196716309	30.5665564537048	50.2042897542318	0.715856610695829	0.0406651263435581	0.647250269837448	rxrga	XP_051717168.1 taxid=7959 retinoic acid receptor RXR-gamma-A isoform X2 [Ctenopharyngodon idella]	Human Diseases;Environmental Information Processing;Human Diseases;Human Diseases;Human Diseases;Cellular Processes;Organismal Systems;Human Diseases;Organismal Systems;Organismal Systems;Human Diseases;Human Diseases;Organismal Systems;Human Diseases;Organismal Systems;Human Diseases;Organismal Systems;Human Diseases	Cancer: overview;Signal transduction;Cardiovascular disease;Endocrine and metabolic disease;Cancer: overview;Transport and catabolism;Endocrine system;Infectious disease: viral;Endocrine system;Endocrine system;Cancer: specific types;Cancer: overview;Endocrine system;Cancer: specific types;Digestive system;Cancer: specific types;Immune system;Cancer: specific types	ko05200//Pathways in cancer;ko04151//PI3K-Akt signaling pathway;ko05417//Lipid and atherosclerosis;ko04932//Non-alcoholic fatty liver disease;ko05207//Chemical carcinogenesis - receptor activation;ko04148//Efferocytosis;ko04919//Thyroid hormone signaling pathway;ko05160//Hepatitis C;ko04928//Parathyroid hormone synthesis, secretion and action;ko03320//PPAR signaling pathway;ko05226//Gastric cance…	K08524;K08524;K08524;K08524;K08524;K08524;K08524;K08524;K08524;K08524;K08524;K08524;K08524;K08524;K08524;K08524;K08524;K08524	GO:0005575//cellular_component;GO:0005622//intracellular anatomical structure;GO:0005634//nucleus;GO:0043226//organelle;GO:0043227//membrane-bounded organelle;GO:0043229//intracellular organelle;GO:0043231//intracellular membrane-bounded organelle	GO:0003674//molecular_function;GO:0003676//nucleic acid binding;GO:0003677//DNA binding;GO:0003700//DNA-binding transcription factor activity;GO:0003707//steroid hormone receptor activity;GO:0005488//binding;GO:0008270//zinc ion binding;GO:0038023//signaling receptor activity;GO:0043167//ion binding;GO:0043169//cation binding;GO:0043565//sequence-specific DNA binding;GO:0046872//metal ion binding…	GO:0006139//nucleobase-containing compound metabolic process;GO:0006351//transcription, DNA-templated;GO:0006355//regulation of transcription, DNA-templated;GO:0006725//cellular aromatic compound metabolic process;GO:0006807//nitrogen compound metabolic process;GO:0007154//cell communication;GO:0007165//signal transduction;GO:0008150//biological_process;GO:0008152//metabolic process;GO:0009058//b…	RXR-like	Nuc_recep-AF1	nucl 32
ncbi_127497821	24.280782699585	27.4515800476074	34.4312362670898	36.1026268005371	62.3107604980469	36.2517890930176	52.0503196716309	30.5665564537048	50.2042897542318	0.715856610695829	0.0406651263435581	0.647250269837448	rxrbb	XP_051722538.1 taxid=7959 retinoic acid receptor RXR-beta-B isoform X1 [Ctenopharyngodon idella]	-	-	-	-	GO:0005575//cellular_component;GO:0005622//intracellular anatomical structure;GO:0005634//nucleus;GO:0043226//organelle;GO:0043227//membrane-bounded organelle;GO:0043229//intracellular organelle;GO:0043231//intracellular membrane-bounded organelle	GO:0000981//DNA-binding transcription factor activity, RNA polymerase II-specific;GO:0003674//molecular_function;GO:0003676//nucleic acid binding;GO:0003677//DNA binding;GO:0003700//DNA-binding transcription factor activity;GO:0003707//steroid hormone receptor activity;GO:0004879//nuclear receptor activity;GO:0005488//binding;GO:0008270//zinc ion binding;GO:0038023//signaling receptor activity;GO…	GO:0006139//nucleobase-containing compound metabolic process;GO:0006351//transcription, DNA-templated;GO:0006355//regulation of transcription, DNA-templated;GO:0006357//regulation of transcription by RNA polymerase II;GO:0006725//cellular aromatic compound metabolic process;GO:0006807//nitrogen compound metabolic process;GO:0007154//cell communication;GO:0007165//signal transduction;GO:0008150//b…	RXR-like	Nuc_recep-AF1	nucl 31.5, cyto_nucl 16.5
ncbi_127500652	24.280782699585	27.4515800476074	34.4312362670898	36.1026268005371	62.3107604980469	36.2517890930176	52.0503196716309	30.5665564537048	50.2042897542318	0.715856610695829	0.0406651263435581	0.647250269837448	rxrba	XP_048058842.1 taxid=75352 retinoic acid receptor RXR-beta-A isoform X1 [Megalobrama amblycephala]	Human Diseases;Human Diseases;Human Diseases;Organismal Systems;Organismal Systems;Organismal Systems;Human Diseases;Human Diseases;Organismal Systems;Human Diseases;Human Diseases;Organismal Systems;Human Diseases	Cancer: overview;Cardiovascular disease;Cancer: overview;Endocrine system;Endocrine system;Endocrine system;Cancer: specific types;Cancer: overview;Endocrine system;Cancer: specific types;Cancer: specific types;Immune system;Cancer: specific types	ko05200//Pathways in cancer;ko05417//Lipid and atherosclerosis;ko05207//Chemical carcinogenesis - receptor activation;ko04919//Thyroid hormone signaling pathway;ko04928//Parathyroid hormone synthesis, secretion and action;ko03320//PPAR signaling pathway;ko05226//Gastric cancer;ko05202//Transcriptional misregulation in cancer;ko04920//Adipocytokine signaling pathway;ko05223//Non-small cell lung ca…	K08525;K08525;K08525;K08525;K08525;K08525;K08525;K08525;K08525;K08525;K08525;K08525;K08525	GO:0005575//cellular_component;GO:0005622//intracellular anatomical structure;GO:0005634//nucleus;GO:0043226//organelle;GO:0043227//membrane-bounded organelle;GO:0043229//intracellular organelle;GO:0043231//intracellular membrane-bounded organelle	GO:0000981//DNA-binding transcription factor activity, RNA polymerase II-specific;GO:0003674//molecular_function;GO:0003676//nucleic acid binding;GO:0003677//DNA binding;GO:0003700//DNA-binding transcription factor activity;GO:0003707//steroid hormone receptor activity;GO:0004879//nuclear receptor activity;GO:0005488//binding;GO:0008270//zinc ion binding;GO:0038023//signaling receptor activity;GO…	GO:0006139//nucleobase-containing compound metabolic process;GO:0006351//transcription, DNA-templated;GO:0006355//regulation of transcription, DNA-templated;GO:0006357//regulation of transcription by RNA polymerase II;GO:0006725//cellular aromatic compound metabolic process;GO:0006807//nitrogen compound metabolic process;GO:0007154//cell communication;GO:0007165//signal transduction;GO:0008150//b…	RXR-like	Nuc_recep-AF1	nucl 31
ncbi_127502801	24.280782699585	27.4515800476074	34.4312362670898	36.1026268005371	62.3107604980469	36.2517890930176	52.0503196716309	30.5665564537048	50.2042897542318	0.715856610695829	0.0406651263435581	0.647250269837448	rxrgb	XP_051732143.1 taxid=7959 retinoic acid receptor RXR-gamma-B [Ctenopharyngodon idella]	Human Diseases;Human Diseases;Human Diseases;Organismal Systems;Organismal Systems;Organismal Systems;Human Diseases;Human Diseases;Organismal Systems;Human Diseases;Human Diseases;Organismal Systems;Human Diseases	Cancer: overview;Cardiovascular disease;Cancer: overview;Endocrine system;Endocrine system;Endocrine system;Cancer: specific types;Cancer: overview;Endocrine system;Cancer: specific types;Cancer: specific types;Immune system;Cancer: specific types	ko05200//Pathways in cancer;ko05417//Lipid and atherosclerosis;ko05207//Chemical carcinogenesis - receptor activation;ko04919//Thyroid hormone signaling pathway;ko04928//Parathyroid hormone synthesis, secretion and action;ko03320//PPAR signaling pathway;ko05226//Gastric cancer;ko05202//Transcriptional misregulation in cancer;ko04920//Adipocytokine signaling pathway;ko05223//Non-small cell lung ca…	K08526;K08526;K08526;K08526;K08526;K08526;K08526;K08526;K08526;K08526;K08526;K08526;K08526	GO:0005575//cellular_component;GO:0005622//intracellular anatomical structure;GO:0005634//nucleus;GO:0005654//nucleoplasm;GO:0005667//transcription regulator complex;GO:0031974//membrane-enclosed lumen;GO:0031981//nuclear lumen;GO:0032991//protein-containing complex;GO:0043226//organelle;GO:0043227//membrane-bounded organelle;GO:0043229//intracellular organelle;GO:0043231//intracellular membrane-…	GO:0000976//transcription cis-regulatory region binding;GO:0000977//RNA polymerase II transcription regulatory region sequence-specific DNA binding;GO:0000981//DNA-binding transcription factor activity, RNA polymerase II-specific;GO:0001067//transcription regulatory region nucleic acid binding;GO:0003674//molecular_function;GO:0003676//nucleic acid binding;GO:0003677//DNA binding;GO:0003690//doub…	GO:0001101//response to acid chemical;GO:0006139//nucleobase-containing compound metabolic process;GO:0006351//transcription, DNA-templated;GO:0006352//DNA-templated transcription, initiation;GO:0006355//regulation of transcription, DNA-templated;GO:0006357//regulation of transcription by RNA polymerase II;GO:0006366//transcription by RNA polymerase II;GO:0006367//transcription initiation from RN…	RXR-like	Nuc_recep-AF1	nucl 32
ncbi_127503522	24.280782699585	27.4515800476074	34.4312362670898	36.1026268005371	62.3107604980469	36.2517890930176	52.0503196716309	30.5665564537048	50.2042897542318	0.715856610695829	0.0406651263435581	0.647250269837448	rxraa	XP_051733419.1 taxid=7959 retinoic acid receptor RXR-alpha-A isoform X1 [Ctenopharyngodon idella]	Human Diseases;Environmental Information Processing;Human Diseases;Human Diseases;Human Diseases;Cellular Processes;Organismal Systems;Human Diseases;Organismal Systems;Organismal Systems;Human Diseases;Human Diseases;Organismal Systems;Human Diseases;Organismal Systems;Human Diseases;Organismal Systems;Human Diseases	Cancer: overview;Signal transduction;Cardiovascular disease;Endocrine and metabolic disease;Cancer: overview;Transport and catabolism;Endocrine system;Infectious disease: viral;Endocrine system;Endocrine system;Cancer: specific types;Cancer: overview;Endocrine system;Cancer: specific types;Digestive system;Cancer: specific types;Immune system;Cancer: specific types	ko05200//Pathways in cancer;ko04151//PI3K-Akt signaling pathway;ko05417//Lipid and atherosclerosis;ko04932//Non-alcoholic fatty liver disease;ko05207//Chemical carcinogenesis - receptor activation;ko04148//Efferocytosis;ko04919//Thyroid hormone signaling pathway;ko05160//Hepatitis C;ko04928//Parathyroid hormone synthesis, secretion and action;ko03320//PPAR signaling pathway;ko05226//Gastric cance…	K08524;K08524;K08524;K08524;K08524;K08524;K08524;K08524;K08524;K08524;K08524;K08524;K08524;K08524;K08524;K08524;K08524;K08524	GO:0005575//cellular_component;GO:0005622//intracellular anatomical structure;GO:0005634//nucleus;GO:0043226//organelle;GO:0043227//membrane-bounded organelle;GO:0043229//intracellular organelle;GO:0043231//intracellular membrane-bounded organelle	GO:0003674//molecular_function;GO:0003676//nucleic acid binding;GO:0003677//DNA binding;GO:0003700//DNA-binding transcription factor activity;GO:0003707//steroid hormone receptor activity;GO:0005488//binding;GO:0008270//zinc ion binding;GO:0038023//signaling receptor activity;GO:0043167//ion binding;GO:0043169//cation binding;GO:0043565//sequence-specific DNA binding;GO:0046872//metal ion binding…	GO:0006139//nucleobase-containing compound metabolic process;GO:0006351//transcription, DNA-templated;GO:0006355//regulation of transcription, DNA-templated;GO:0006725//cellular aromatic compound metabolic process;GO:0006807//nitrogen compound metabolic process;GO:0007154//cell communication;GO:0007165//signal transduction;GO:0008150//biological_process;GO:0008152//metabolic process;GO:0009058//b…	RXR-like	Nuc_recep-AF1	nucl 29
ncbi_127512670	24.280782699585	27.4515800476074	34.4312362670898	36.1026268005371	62.3107604980469	36.2517890930176	52.0503196716309	30.5665564537048	50.2042897542318	0.715856610695829	0.0406651263435581	0.647250269837448	rxrab	XP_051749773.1 taxid=7959 retinoic acid receptor RXR-alpha-B isoform X1 [Ctenopharyngodon idella]	Human Diseases;Environmental Information Processing;Human Diseases;Human Diseases;Human Diseases;Cellular Processes;Organismal Systems;Human Diseases;Organismal Systems;Organismal Systems;Human Diseases;Human Diseases;Organismal Systems;Human Diseases;Organismal Systems;Human Diseases;Organismal Systems;Human Diseases	Cancer: overview;Signal transduction;Cardiovascular disease;Endocrine and metabolic disease;Cancer: overview;Transport and catabolism;Endocrine system;Infectious disease: viral;Endocrine system;Endocrine system;Cancer: specific types;Cancer: overview;Endocrine system;Cancer: specific types;Digestive system;Cancer: specific types;Immune system;Cancer: specific types	ko05200//Pathways in cancer;ko04151//PI3K-Akt signaling pathway;ko05417//Lipid and atherosclerosis;ko04932//Non-alcoholic fatty liver disease;ko05207//Chemical carcinogenesis - receptor activation;ko04148//Efferocytosis;ko04919//Thyroid hormone signaling pathway;ko05160//Hepatitis C;ko04928//Parathyroid hormone synthesis, secretion and action;ko03320//PPAR signaling pathway;ko05226//Gastric cance…	K08524;K08524;K08524;K08524;K08524;K08524;K08524;K08524;K08524;K08524;K08524;K08524;K08524;K08524;K08524;K08524;K08524;K08524	GO:0005575//cellular_component;GO:0005622//intracellular anatomical structure;GO:0005634//nucleus;GO:0043226//organelle;GO:0043227//membrane-bounded organelle;GO:0043229//intracellular organelle;GO:0043231//intracellular membrane-bounded organelle	GO:0000981//DNA-binding transcription factor activity, RNA polymerase II-specific;GO:0003674//molecular_function;GO:0003676//nucleic acid binding;GO:0003677//DNA binding;GO:0003700//DNA-binding transcription factor activity;GO:0003707//steroid hormone receptor activity;GO:0004879//nuclear receptor activity;GO:0005488//binding;GO:0008270//zinc ion binding;GO:0038023//signaling receptor activity;GO…	GO:0006139//nucleobase-containing compound metabolic process;GO:0006351//transcription, DNA-templated;GO:0006355//regulation of transcription, DNA-templated;GO:0006357//regulation of transcription by RNA polymerase II;GO:0006725//cellular aromatic compound metabolic process;GO:0006807//nitrogen compound metabolic process;GO:0007154//cell communication;GO:0007165//signal transduction;GO:0008150//b…	RXR-like	Nuc_recep-AF1	nucl 29
[truncated: 7,848 more rows]

## Sheet: Liver_Protein
protein_id	L1-Liver	L2-Liver	L3-Liver	L4-Liver	S1-Liver	S2-Liver	S3-Liver	S4-Liver	L-Liver_mean	S-Liver_mean	log2(fc)	PValue	FDR	Symbol	Description	KEGG_A_class	KEGG_B_class	Pathway	K_ID	GO Component	GO Function	GO Process	TF_family	Pfam_definition	Subcellular_localization
[truncated: 6,322 more rows]

[truncated: 1 more sheets: Muscle_Protein]
